# Supplementary material for: Termination factor Rho: From the control of pervasive transcription to cell fate determination in Bacillus subtilis
Source: PLoS Genet. 2017 Jul 19;13(7):e1006909. doi: 10.1371/journal.pgen.1006909 (PMC5540618; doi:10.1371/journal.pgen.1006909)
Supplement: S1 Table — (XLSX) [file pgen.1006909.s010.xlsx]

## Sheet: legend
S1 Table. Differential expression analysis of B. subtilis 1012 and NCIB 3610 RM vs. WT cells
The difference in gene expression between RM and WT strains shown as log2 transformed fold changes of gene expression levels (log2 RM/WT ratio)										Upregulation of gene expression represented as positive values and downregulation as negative values
Sheet A. Reference data set
Legend for the different columns
Name	Name of the segment, i.e. gene name for Genbank annotations (AL009126.3), S-number for additional native transcription segments ( Nicolas et al., 2012)
Locus_tag	Locus tag as in AL009126.3
StartV3, EndV3, Strand	Genomic coordinates as in AL009126.3
1012log2RM/WTsense	log2 RM/WT as computed on the normalized-aggregated data for the sense strand;								Upregulation of gene expression represented as positive values and downregulation as negative values
1012Qval.sense	q-values obtained for the sense strand
DEkeysense	"Up" if log2R.sense >= 1 and Qval.sense<= 0.01; "Down" if log2R.sense<=-1 and Qval.sense<=0.01; "~" otherwise.
1012log2RM/WTantisense	log2 RM/WT as computed on the normalized-aggregated data for the antisense strand;								Upregulation of antisense transcription represented as positive values and downregulation as negative values
1012Qval.antisense	q-values obtained for the antisense strand
DEkey.antisense	"Up" if log2R.antisense >= 1 and Qval.antisense<= 0.01; "Down" if log2R.antisense<=-1 and Qval.antisense<=0.01; "~" otherwise.
AntisenseName	The name of the antisense segment if the there is an overlap between two native transcription sgements on opposite strand of at least 100bp or 50% of one of the two segments (criterion used in Nicolas et al., 2012). "NA" if not annotated in Nicolas et al., 2012
NCIB3610log2RM/WTsense	log2 RM/WT as computed on the normalized-aggregated data for the sense strand;								Upregulation of gene expression represented as positive values and downregulation as negative values
NCIB3610Qval.sense	q-values obtained for the sense strand
NCIB3610log2RM/WTantisense	log2 RM/WT as computed on the normalized-aggregated data for the antisense strand;								Upregulation of antisense transcription represented as positive values and downregulation as negative values
NCIB3610Qval.antisense	q-values obtained for the antisense strand
Uniprot.Entry	Uniprot entry as used in the proteome analysis
Proteome.WT	Protein Abundance Index (PAI) as computed in 1012 WT
Proteome.RM	Protein Abundance Index (PAI) as computed in 1012 RM
3610Qval.antisense	q-values obtained for the antisense strand
TUshortSig	The sigma-factors responsible for the transcription from the upshifts listed in TUshortUp (as predicted in Nicolas et al. 2012)
Regulons	Regulons to which this segment is known to belong (according.to Subtiwiki)
Function	Known functions of this segment (according.to Subtiwiki)
Sheet B. Complete data set
Legend for the different columns:
Name	Name of the segment, i.e. gene name for Genbank annotations (AL009126.3), S-number for additional native transcription segments ( Nicolas et al., 2012)
Locus_tag	Locus tag as in AL009126.3
StartV3, EndV3, Strand	Genomic coordinates as in AL009126.3
X38644502.Drho.sense -> X38629502.WT.sense	Aggregated sense expression level in the 3 biological replicates from the rho-deletion mutant (RM) and the wild-type (WT)
X38644502.Drho.antisense -> X38629502.WT.antisense	Aggregated antisense expression level in the 3 biological replicates from the rho-deletion mutant (RM) and the wild-type (WT)
X38644502.Drho.sense.customnorm -> X38629502.WT.antisense.customnorm	Normalized-aggregated sense and antisense expression level in the 3 biological replicates from the rho-deletion mutant (RM) and the wild-type (WT). Normalization of the sense and antisense data was obtained by applying the quantile normalizing transformation fitted on the aggregated sense expression level (as in Mäder et al., 2016).
log2RM/WTsense	log2 RM/WT as computed on the normalized-aggregated data for the sense strand								Upregulation of gene expression represented as positive values and downregulation as negative values
Pval.sense	p-values obtained with limma moderated t-test (Smyth, 2004) for the sense strand
Qval.sense	q-values obtained from the p-values with fdr tool (Strimmer, 2008) for the sense strand
DEkey.sense	"Up" if log2R.sense >= 1 and Qval.sense<= 0.01; "Down" if log2R.sense<=-1 and Qval.sense<=0.01; "~" otherwise.
log2RM/WTantisense	log2 RM/WT as computed on the normalized-aggregated data for the antisense strand
Pval.antisense	p-values obtained with limma moderated t-test (Smyth, 2004) for the antisense strand
Qval.antisense	q-values obtained from the p-values with fdr tool (Strimmer, 2008) for the antisense strand
DEkey.antisense	"Up" if log2R.antisense >= 1 and Qval.antisense<= 0.01; "Down" if log2R.antisense<=-1 and Qval.antisense<=0.01; "~" otherwise.
classif	Classification of the transcriptional context as introduced in Nicolas et al. 2012.
AntisenseName	The name of the antisense segment if the there is an overlap between two native transcription sgements on opposite strand of at least 100bp or 50% of one of the two segments (criterion used in Nicolas et al., 2012).
TUshortUp	Identifiers of the up-shifts (promoters) responsible for the expression of this segment (as detected in Nicolas et al. 2012)
TUshortSig	The sigma-factors responsible for the transcription from the upshifts listed in TUshortUp (as predicted in Nicolas et al. 2012)
Regulons	Regulons to which this segment is known to belong (according.to Subtiwiki)
Function	Known functions of this segment (according.to Subtiwiki)
PromRhoUp	Idenfiers of the up-shifts (promoters) detected as significantly down-regulated in RM (log2 RM/WT<=-1 as computed downstream of the upshift, associated q-value<=0.01, and downstream transcription level at least twice higher than upstream transcription level in the WT)
PromRhoDown	Idenfiers of the up-shifts (promoters) detected as significantly up-regulated in RM (log2 RM/WT>=1 as computed downstream of the upshift, associated q-value<=0.01, and downstream transcription level at least twice higher than upstream transcription level in the RM)
PromRhoUp.Sig	The sigma-factors responsible for the transcription from the upshifts listed in PromRhoDown (as predicted in Nicolas et al. 2012)
PromRhoDown.Sig	The sigma-factors responsible for the transcription from the upshifts listed in PromRhoUp (as predicted in Nicolas et al. 2012)
rcounts,NCIB3610,WT,1,sense -> rcounts,BsB1,Drho,1,antisense	Number of reads mapped in each gene for the different RNA-Seq samples (raw counts).
log2rpkm,NCIB3610,WT,1,sense -> log2rpkm,BsB1,Drho,1,antisense	Log2 RPKM (Reads Per Kilobase of transcript per Million mapped reads) for the different samples; to obtain these values a pseudo-count of 5 has been added to each raw count and the total number of mapped reads for library size normalization corresponds to those reads mapped on the strand.
NCIB3610,DESeq,log2FoldChange,sense,all	Log2 Fold-Change (Log2 RM/WT) as estimated by DESeq2 for the sense strand based on all the replicates available for NCIB 3610.
NCIB3610,DESeq,qvalue,sense,all	q-values obtained from the DESeq2 p-values with fdr tool (Strimmer, 2008) for the sense strand based on all the replicates available for NCIB 3610.
NCIB3610,DESeq,log2FoldChange,antisense,all	Log2 Fold-Change (Log2 RM/WT) as estimated by DESeq2 for the antisense strand based on all the replicates available for NCIB 3610.
NCIB3610,DESeq,qvalue,antisense,all	q-values obtained from the DESeq2 p-values with fdr tool (Strimmer, 2008) for the antisense strand based on all the replicates available for NCIB 3610.
NCIB3610,DESeq,log2FoldChange,sense,sel	Log2 Fold-Change (Log2 RM/WT) as estimated by DESeq2 for the sense strand based on all the replicates available for NCIB 3610 but WT.1.
NCIB3610,DESeq,qvalue,sense,sel	q-values obtained from the DESeq2 p-values with fdr tool (Strimmer, 2008) for the sense strand based on all the replicates available for NCIB 3610 but WT.1.
NCIB3610,DESeq,log2FoldChange,antisense,sel	Log2 Fold-Change (Log2 RM/WT) as estimated by DESeq2 for the antisense strand based on all the replicates available for NCIB 3610 but WT.1.
NCIB3610,DESeq,qvalue,antisense,sel	q-values obtained from the DESeq2 p-values with fdr tool (Strimmer, 2008) for the antisense strand based on all the replicates available for NCIB 3610 but WT.1.

## Sheet: reference data set
Name	Locus_tag	StartV3	EndV3	Strand	1012log2RM/WTsense	1012Qval,sense	DEkey,sense	1012log2RM/WTantisense	1012Qval,antisense	AntisenseName	NCIB3610log2RM/Wtsense	NCIB3610Qval,sense	NCIB3610log2RM/WTantisense	NCIB3610Qval,antisense	Uniptot,Entry	Proteome,WT (PAI)	Proteome,RM (PAI)	TUshortSig	Regulons	Function
S1	new_1_148	1	148	1	0.221139	0.0175149	~	-0.308737	0.00430203	NA	3.26862	0.0577666	0.426535	0.390752		0	0
S2	new_24_297_c	24	297	-1	-0.392663	0.00311775	~	-0.306284	0.0620056	NA	0.621427	0.210443	-0.0688006	0.493551		0	0	SigK, SigEF
S3	new_150_409	150	409	1	-0.308076	0.0119722	~	-0.657689	0.00152858	NA	0.498577	0.177794	1.14524	0.18887		0	0	SigA
S4	new_299_1067_c	299	1067	-1	-0.524442	0.00307571	~	-0.233248	0.00301907	dnaA	1.16036	0.0572436	0.0619448	0.480258		0	0	SigEF
dnaA	BSU00010	410	1750	1	-0.164614	0.00524156	~	-0.285096	0.00183304	S4	0.0744277	0.471154	1.07648	0.0399359	P05648	1.42	1.21	SigA	Spo0A regulon (repression)	NA<DNA replication<genetics<Information processing, NA<NA<essential genes<Groups of genes
S5	new_1751_1938	1751	1938	1	-0.335461	0.00753917	~	-0.432484	0.0035767	NA	-0.724529	0.15077	1.79025	0.1824		0	0	SigA
dnaN	BSU00020	1939	3075	1	-0.281994	0.00532581	~	-0.655836	0.000599585	NA	-0.289269	0.293976	2.98825	1.91558e-07	P05649	2.48	2.88	SigA	Spo0A regulon (repression)	NA<DNA replication<genetics<Information processing, NA<NA<essential genes<Groups of genes
yaaA	BSU00030	3206	3421	1	0.0415196	0.109886	~	-0.259522	0.0135162	NA	0.0340759	0.500301	3.25815	0.000191469	P05650	0	0	SigA, SigA		NA<NA<proteins of unknown function<Groups of genes
recF	BSU00040	3437	4549	1	-0.0114551	0.180105	~	-0.556681	0.000959016	NA	-0.169943	0.390634	1.64424	0.000287662	P05651	0.37	0.34	SigA, SigA		NA<DNA repair/ recombination<genetics<Information processing
yaaB	BSU00050	4567	4812	1	0.07227	0.0611006	~	-0.724221	0.00392011	NA	-0.230202	0.346646	0.837531	0.267215	P37525	0	0	SigA, SigA		NA<biofilm formation<exponential and early post-exponential lifestyles<Lifestyles
gyrB	BSU00060	4867	6783	1	0.0528135	0.111292	~	-0.468341	0.000298047	NA	-0.038375	0.494914	0.416499	0.330099	P05652	1.68	1.86	SigA, SigA		NA<DNA condensation/ segregation<genetics<Information processing, NA<NA<essential genes<Groups of genes
S6	new_6784_6993	6784	6993	1	-0.0814321	0.0948743	~	-0.528406	0.00165273	NA	-0.324221	0.320664	0.471676	0.452066		0	0	SigA, SigA
gyrA	BSU00070	6994	9459	1	-0.075828	0.0756146	~	-0.776346	0.00016881	NA	-0.226702	0.333958	1.18034	0.0120323	P05653	1.13	1.2	SigA, SigA		NA<DNA condensation/ segregation<genetics<Information processing, NA<NA<essential genes<Groups of genes
S7	new_9529_9614	9529	9614	1	-0.30678	0.0525657	~	-0.635884	0.0023857	NA	-2.42954	9.16777e-05	NA	NA		0	0	SigA
S8	new_14811_15868	14811	15868	1	0.179913	0.0959979	~	0.554792	0.000591209	yaaC	-0.863195	0.0736441	2.60543	9.28925e-06		0	0
yaaC	BSU00080	14847	15794	-1	0.54313	0.000719239	~	0.13428	0.108396	S8	2.50698	2.65299e-05	-0.865954	0.0737408	P37526	0	0	SigGF		Newly identified sporulation proteins (based on transcription profiling) <sporulation proteins<sporulation<Lifestyles
guaB	BSU00090	15915	17381	1	-0.233023	0.00246071	~	-0.42869	0.000958754	S9	-0.084581	0.460379	1.5887	0.00133199	P21879	3.06	2.68	SigA	CodY regulon (activation)	biosynthesis/ acquisition of purine nucleotides<biosynthesis/ acquisition of nucleotides<nucleotide metabolism<Metabolism, NA<NA<essential genes<Groups of genes, NA<NA<phosphoproteins<Groups of genes
S9	new_17238_17833_c	17238	17833	-1	-0.31206	0.0505143	~	-0.0242554	0.154786	dacA	2.26858	0.000779771	-0.183569	0.37686		0	0	SigB
S10	new_17453_17533	17453	17533	1	0.064358	0.0617556	~	-0.394725	0.0298746	NA	-0.24075	0.484191	2.83916	0.0524159		0	0	SigA
dacA	BSU00100	17534	18865	1	-0.0197997	0.169513	~	-0.702274	0.00106489	S9	-0.209592	0.350709	2.09076	0.00254087	P08750	4.81	5.75	SigA		penicillin-binding proteins<cell wall synthesis<cell envelope and cell division<Cellular processes, NA<NA<membrane proteins<Groups of genes
S11	new_18866_18974	18866	18974	1	-0.390359	0.00969476	~	-0.0328224	0.165761	NA	-0.134042	0.458762	0.533161	0.433477		0	0	SigA
S12	new_18976_19061	18976	19061	1	-0.609874	0.0066582	~	-0.632188	0.000794685	NA	0.799835	0.171205	0.533161	0.433477		0	0	SigA, SigA
pdxS	BSU00110	19062	19946	1	-0.515329	0.000469924	~	-0.0534192	0.117946	S13	-0.228129	0.334043	1.75848	0.0129207	P37527	2.08	1.63	SigA, SigA	Spo0A regulon (repression)	biosynthesis of pyridoxal phosphate<biosynthesis of cofactors<additional metabolic pathways<Metabolism, NA<NA<phosphoproteins<Groups of genes
S13	new_19194_19923_c	19194	19923	-1	-0.0543586	0.109325	~	-0.547528	0.000496346	pdxS	1.62226	0.0297614	-0.223759	0.338612		0	0	SigEF
pdxT	BSU00120	19968	20558	1	-0.395489	0.00217042	~	-0.165296	0.0208202	NA	-0.218504	0.348378	1.94442	0.0297206	P37528	0.64	0.64	SigA, SigA	Spo0A regulon (repression)	biosynthesis of pyridoxal phosphate<biosynthesis of cofactors<additional metabolic pathways<Metabolism
NA	BSU_misc_RNA_1	20611	20823	1	-0.182601	0.0316568	~	-0.342901	0.000181546	NA	-0.328141	0.245473	0.255516	0.482409		0	0	SigA, SigA
serS	BSU00130	20880	22157	1	-0.159975	0.0107628	~	-0.203491	0.00484371	NA	0.125457	0.426909	0.635954	0.261707	P37464	1.69	2.11	SigA, SigA	T-box (antitermination)	aminoacyl-tRNA synthetases<translation<protein synthesis, modification and degradation<Information processing, NA<NA<essential genes<Groups of genes
S14	new_22452_22529	22452	22529	1	0.31167	0.0385021	~	-0.226214	0.0107742	dck	-1.15962	0.0800322	0.983759	0.308854		0	0	SigA
dck	BSU00140	22496	23149	-1	-0.299708	0.00229348	~	0.213636	0.0188492	S15	0.313789	0.258065	-1.30828	0.0119321	P37529	0.61	0.67	SigA		purine salvage and interconversion<biosynthesis/ acquisition of nucleotides<nucleotide metabolism<Metabolism
S15	new_22531_23167	22531	23167	1	0.207834	0.0202005	~	-0.305644	0.00224044	dck	-1.26902	0.0147636	0.349429	0.225665		0	0	SigA
dgk	BSU00150	23146	23769	-1	-0.134308	0.0131472	~	0.210967	0.00947155	S15	0.381805	0.20302	-1.36948	0.00758492	P37530	0.23	0.19	SigA		purine salvage and interconversion<biosynthesis/ acquisition of nucleotides<nucleotide metabolism<Metabolism
yaaH	BSU00160	23868	25151	-1	-0.18055	0.0901569	~	0.686175	9.16545e-05	NA	1.10554	0.0245301	-0.41714	0.275518	P37531	0	0	SigEF, SigB	SigB regulon, SigE regulon, SpoIIID regulon (repression)	spore coat proteins<sporulation proteins<sporulation<Lifestyles, NA<general stress proteins (controlled by SigB)<coping with stress<Lifestyles
yaaI	BSU00170	25221	25766	-1	-0.0167688	0.194916	~	0.433673	8.27495e-05	S16	1.98778	0.000350028	-0.00764867	0.517738	P37532	0	0	SigB	SigB regulon	NA<NA<poorly characterized/ putative enzymes<Groups of genes
S16	new_25655_25851	25655	25851	1	0.0301091	0.142186	~	-0.278232	0.112914	yaaI	0.319962	0.3529	4.479	0.000373206		0	0	SigA
tadA	BSU00180	25852	26337	1	0.303349	0.0054549	~	0.644679	1.54867e-05	NA	0.0808816	0.46972	3.68574	2.44189e-05	P21335	0	0	SigA		tRNA modification and maturation<translation<protein synthesis, modification and degradation<Information processing
S17	new_26383_26532	26383	26532	1	-0.0544992	0.129124	~	0.0147999	0.183047	NA	-1.22361	0.00320434	-0.974347	0.221759		0	0	SigA, SigA
scr	BSU_misc_RNA_2	26533	26635	1	-0.0734125	0.108443	~	-0.0679739	0.0863015	NA	-1.37894	0.00300519	-0.823117	0.206678		0	0	SigA, SigA		NA<protein secretion<protein synthesis, modification and degradation<Information processing, NA<NA<essential genes<Groups of genes, NA<NA<ncRNA<Groups of genes
S18	new_26636_26731	26636	26731	1	-0.132406	0.0241598	~	-0.200519	0.0110388	NA	-0.904196	0.00679793	0.124243	0.49306		0	0	SigA, SigA
dnaX	BSU00190	26814	28505	1	-0.103732	0.0592947	~	-0.148526	0.00762478	NA	-0.0399929	0.493845	0.743531	0.100051	P09122	0.92	1.26	SigA		NA<DNA replication<genetics<Information processing, NA<NA<essential genes<Groups of genes
yaaK	BSU00200	28529	28852	1	0.17756	0.0120911	~	-0.533969	0.000366917	NA	0.728789	0.0304668	1.3163	0.210491	P24281	0.58	0.58	SigA, SigA		NA<NA<proteins of unknown function<Groups of genes
recR	BSU00210	28867	29463	1	0.205495	0.00474532	~	-0.46564	0.00150635	NA	0.37267	0.207178	1.18495	0.263867	P24277	0.25	0.17	SigA, SigA		NA<DNA repair/ recombination<genetics<Information processing
yaaL	BSU00220	29481	29705	1	-0.0661939	0.157387	~	0.0504916	0.102893	NA	0.17612	0.386955	0.664174	0.424999	P37533	0	0	SigA, SigA		NA<NA<proteins of unknown function<Groups of genes
bofA	BSU00230	29772	30035	1	0.188372	0.0226132	~	-0.0308719	0.146929	NA	-0.38559	0.240639	-0.947129	0.341125	P24282	0	0	SigEF, SigA, SigA	SigE regulon, SpoIIID regulon (repression)	control of sigma factors<sigma factors and their control<regulation of gene expression<Information processing, sporulation proteins/ other<sporulation proteins<sporulation<Lifestyles, NA<NA<membrane proteins<Groups of genes
S19	new_30076_30278	30076	30278	1	-0.00332077	0.194076	~	NA	NA	NA	-1.68454	0.000175899	NA	NA		0	0	SigA, SigEF
S20	new_35104_35236	35104	35236	1	-0.0013749	0.202918	~	-0.585687	6.32219e-05	NA	-2.84094	0.0141613	NA	NA		0	0
S21	new_35356_35458	35356	35458	1	0.082014	0.149632	~	-0.407191	0.000834803	NA	-0.84548	0.311228	0.609467	0.422984		0	0
csfB	BSU00240	35531	35725	1	-0.0778931	0.1675	~	-0.618106	0.00271433	NA	-1.29964	0.0142067	2.11821	0.154403	P37534	0	0	SigK	SigF regulon	control of sigma factors<sigma factors and their control<regulation of gene expression<Information processing, sporulation proteins/ other<sporulation proteins<sporulation<Lifestyles
xpaC	BSU00250	35845	36459	1	-0.0150951	0.185978	~	-0.0489574	0.117198	NA	-0.263898	0.315833	1.4562	0.214215	P37467	0.4	0.2	SigWXY, SigK	SigW regulon	NA<cell envelope stress proteins (controlled by SigM, V, W, X, Y)<coping with stress<Lifestyles, NA<NA<poorly characterized/ putative enzymes<Groups of genes
yaaN	BSU00260	36478	37638	1	-0.0968313	0.048634	~	0.0920403	0.0647276	NA	-0.214528	0.352151	2.674	0.00799526	P37535	0.1	0.24	SigWXY, SigK	SigW regulon	NA<cell envelope stress proteins (controlled by SigM, V, W, X, Y)<coping with stress<Lifestyles
S22	new_37639_37719	37639	37719	1	-0.102457	0.0669772	~	NA	NA	NA	-0.650225	0.371486	0.623963	0.420965		0	0	SigWXY, SigK
yaaO	BSU00270	37720	39162	1	-0.00540186	0.193579	~	0.0399563	0.116884	NA	-0.439261	0.153699	1.26095	0.112252	P37536	0	0	SigWXY, SigK		biosynthesis of norspermidine<miscellaneous metabolic pathways<additional metabolic pathways<Metabolism, NA<biofilm formation<exponential and early post-exponential lifestyles<Lifestyles
tmk	BSU00280	39159	39797	1	0.0199348	0.162606	~	-0.275028	0.00454719	NA	-0.239661	0.328458	2.67079	0.0234539	P37537	0.23	0.5	SigB, SigWXY, SigK		biosynthesis/ acquisition of pyrimidine nucleotides<biosynthesis/ acquisition of nucleotides<nucleotide metabolism<Metabolism, NA<NA<essential genes<Groups of genes
yaaQ	BSU00290	39871	40200	1	0.0734254	0.0468089	~	-0.558942	0.000414551	NA	0.0330036	0.499489	3.99033	0.0173263	P37538	0.38	0.75	SigA, SigWXY		NA<NA<proteins of unknown function<Groups of genes
yaaR	BSU00300	40213	40653	1	-0.0767005	0.0857104	~	-0.482037	0.00197458	NA	0.172372	0.39112	0.652261	0.404594	P37539	0	0	SigA, SigWXY		NA<NA<proteins of unknown function<Groups of genes
holB	BSU00310	40665	41654	1	0.0592266	0.0794466	~	-0.331977	0.00208192	NA	0.258346	0.305796	-0.138585	0.49333	P37540	0	0	SigA, SigWXY		NA<DNA replication<genetics<Information processing, NA<NA<essential genes<Groups of genes
yaaT	BSU00320	41657	42484	1	0.163717	0.0113442	~	-0.433734	0.000121197	NA	0.277809	0.296151	1.47589	0.150407	P37541	0.75	0.97	SigA, SigWXY		NA<phosphorelay<regulation of gene expression<Information processing, NA<phosphorelay<sporulation<Lifestyles, NA<NA<membrane proteins<Groups of genes
yabA	BSU00330	42499	42858	1	0.0983855	0.0657776	~	-0.374738	0.0013117	NA	0.276001	0.29174	0.523929	0.406478	P37542	0.5	0.58	SigA, SigWXY		NA<DNA replication<genetics<Information processing
yabB	BSU00340	42917	43660	1	0.049431	0.101884	~	0.368717	0.000549939	NA	-0.230673	0.340275	4.76943	1.80977e-07	P37543	0.28	0.41	SigA, SigWXY		NA<NA<proteins of unknown function<Groups of genes
yazA	BSU00350	43647	43946	1	-0.0837049	0.0776538	~	0.0706178	0.115379	NA	-0.288824	0.325702	3.45786	0.00391052	O31414	0	0	SigA, SigWXY		NA<NA<proteins of unknown function<Groups of genes
yabC	BSU00360	43921	44799	1	-0.179893	0.00552885	~	0.504016	0.000825405	NA	-0.490739	0.130109	2.43901	3.65971e-05	P37544	0.3	0.7	SigA, SigWXY		rRNA modification and maturation/ based on similarity<translation<protein synthesis, modification and degradation<Information processing
abrB	BSU00370	44848	45138	-1	0.236071	0.00224541	~	-0.52006	9.05628e-05	NA	2.18499	1.37147e-11	-0.459732	0.348391	P08874	4.63	5.63	SigA	AbrB regulon (repression), Spo0A regulon (repression)	NA<transition state regulators<regulation of gene expression<Information processing
S23	new_45224_45399_c	45224	45399	-1	4.44902	2.13609e-07	Up	-1.7362	4.27198e-06	NA	4.71684	1.82062e-08	0.0700523	0.509104		0	0	SigA
S24	new_45524_45632	45524	45632	1	-2.25401	6.19677e-05	Down	5.91515	1.33398e-08	NA	0.84075	0.392469	6.2534	1.55192e-18		0	0	SigA
metS	BSU00380	45633	47627	1	-3.10972	1.06811e-05	Down	5.518	1.23977e-08	NA	-0.624675	0.0541982	6.42205	8.51322e-85	P37465	1.7	1.4	SigA	Spo0A regulon (repression)	aminoacyl-tRNA synthetases<translation<protein synthesis, modification and degradation<Information processing, NA<NA<essential genes<Groups of genes
S25	new_47673_50019_c	47673	50019	-1	4.82227	2.15766e-07	Up	-0.773498	0.00158783	yabE	1.5919	1.01851e-06	0.258427	0.309282		0	0	SigWXY
yabD	BSU00390	47706	48473	1	-3.77143	3.84969e-08	Down	6.19041	7.85202e-09	S25	-1.60215	1.82458e-05	4.77039	6.86141e-47	P37545	0.35	0.2	SigA		NA<NA<proteins of unknown function<Groups of genes
S26	new_48474_48554	48474	48554	1	-3.25862	1.03898e-06	Down	5.50389	2.20657e-07	NA	-2.1708	0.0206764	2.8788	9.88543e-14		0	0	SigA
yabE	BSU00400	48629	49942	1	-0.971774	0.000114338	~	2.45579	5.91078e-06	S25	0.440421	0.155366	1.03646	0.00185976	P37546	0	0	SigA, SigA, SigEF, SigA		NA<cell wall/ other/ based on similarity<cell envelope and cell division<Cellular processes
S27	new_49987_50086	49987	50086	1	0.209898	0.00270586	~	0.659122	0.000206425	NA	-0.392788	0.434574	2.31825	0.166188		0	0	SigA, SigA, SigA, SigEF
rnmV	BSU00410	50087	50647	1	-0.00171137	0.201261	~	0.482485	0.000457308	NA	-0.349948	0.23138	3.94657	1.51218e-08	P37547	0	0	Sig-, SigA, SigA, SigEF		NA<RNases<RNA synthesis and degradation<Information processing, rRNA modification and maturation<translation<protein synthesis, modification and degradation<Information processing
ksgA	BSU00420	50640	51518	1	-0.274592	0.000696847	~	0.723014	1.03082e-05	NA	-0.513178	0.108145	3.5794	1.51023e-10	P37468	0.69	0.73	Sig-, SigA, SigA, SigEF	SigF regulon	rRNA modification and maturation<translation<protein synthesis, modification and degradation<Information processing, sporulation proteins/ other<sporulation proteins<sporulation<Lifestyles
S28	new_51558_51679	51558	51679	1	-0.71917	1.7115e-05	~	2.09252	5.21694e-07	NA	-1.65221	0.173042	2.17571	0.0783501		0	0	SigK
yabG	BSU00430	51680	52552	1	-0.602039	2.65653e-05	~	1.98908	8.61679e-08	NA	-1.51951	0.00590569	3.23301	1.31963e-10	P37548	0	0	SigK	SigK regulon	NA<proteolysis<protein synthesis, modification and degradation<Information processing, sporulation proteins/ other<sporulation proteins<sporulation<Lifestyles, NA<NA<membrane proteins<Groups of genes
S29	new_52649_52719	52649	52719	1	NA	NA	~	NA	NA	NA	NA	NA	1.62145	0.273882		0	0
veg	BSU00440	52763	53023	1	0.0562347	0.157715	~	0.0662265	0.112128	NA	-0.79818	0.015457	2.75702	0.00610079	P37466	0	0	SigA		NA<biofilm formation<exponential and early post-exponential lifestyles<Lifestyles
S30	new_53111_53182	53111	53182	1	NA	NA	~	NA	NA	NA	-1.30695	0.0772426	2.78067	0.10568		0	0	SigGF, SigA
sspF	BSU00450	53183	53368	1	-0.281284	0.0716087	~	0.804623	2.31905e-05	S31	-1.44773	0.004987	2.51867	0.0900592	P37549	0	0	SigGF, SigA	SigG regulon	small acid-soluble spore proteins<sporulation proteins<sporulation<Lifestyles
S31	new_53363_55717_c	53363	55717	-1	-0.0894297	0.065677	~	-0.160054	0.0130227	ispE	1.94948	9.41794e-05	-0.229825	0.333358		0	0	SigEF
ispE	BSU00460	53516	54385	1	0.057153	0.101328	~	-0.316756	0.00113162	S31	-0.0783509	0.466167	2.92091	0.000219057	P37550	0.46	0.32	SigA		biosynthesis of isoprenoids<biosynthesis of lipids<lipid metabolism<Metabolism, NA<NA<essential genes<Groups of genes
purR	BSU00470	54441	55298	1	-0.177729	0.0114782	~	-0.166283	0.0253782	S31	-0.375491	0.20023	2.19592	0.00307104	P37551	0.54	0.38	SigA	PurR regulon (repression)	biosynthesis/ acquisition of purine nucleotides<biosynthesis/ acquisition of nucleotides<nucleotide metabolism<Metabolism, transcription factors/ other<transcription factors and their control<regulation of gene expression<Information processing
yabJ	BSU00480	55295	55672	1	-0.326847	0.000231939	~	-0.0937879	0.0490215	S31	-0.233933	0.329688	0.919726	0.176509	P37552	2.67	1.33	SigA	PurR regulon (repression)	biosynthesis/ acquisition of purine nucleotides<biosynthesis/ acquisition of nucleotides<nucleotide metabolism<Metabolism, control of transcription factor (other than two-component system)<transcription factors and their control<regulation of gene expression<Information processing
S32	new_55707_55815	55707	55815	1	-0.709169	4.51665e-05	~	0.773492	7.29102e-05	NA	-0.0750609	0.495343	3.90047	0.0205616		0	0	SigA
spoVG	BSU00490	55866	56159	1	0.742479	0.000179249	~	0.0896403	0.0839465	NA	0.884534	0.0209156	2.48418	0.00342053	P28015	0.5	0.5	SigH	AbrB regulon (repression), SigH regulon, SinR regulon (repression)	NA<cell division<cell envelope and cell division<Cellular processes, NA<sporulation/ other<sporulation<Lifestyles, NA<NA<phosphoproteins<Groups of genes
S33	new_56193_56304	56193	56304	1	-0.00734843	0.188607	~	0.956636	0.000134762	NA	0.910765	0.273272	2.14958	0.150589		0	0	SigH
gcaD	BSU00500	56352	57722	1	-0.0812284	0.0792484	~	-0.492569	0.00153979	NA	0.0620342	0.477299	2.86758	9.96357e-08	P14192	1.12	0.76	SigA, SigH	stringent response (negative regulation)	biosynthesis of peptidoglycan<cell wall synthesis<cell envelope and cell division<Cellular processes, biosynthesis of peptidoglycan<biosynthesis of cell wall components<additional metabolic pathways<Metabolism, NA<NA<essential genes<Groups of genes
prs	BSU00510	57745	58698	1	-0.11709	0.0244168	~	-0.488162	0.00249054	NA	0.0190158	0.508188	3.58166	2.26338e-07	P14193	4.12	3.85	SigA, SigH	stringent response (negative regulation)	biosynthesis/ acquisition of histidine<biosynthesis/ acquisition of amino acids<amino acid/ nitrogen metabolism<Metabolism, biosynthesis/ acquisition of purine nucleotides<biosynthesis/ acquisition of nucleotides<nucleotide metabolism<Metabolism, biosynthesis/ acquisition of pyrimidine nucleotides<biosynthesis/ acquisition of nucleotides<nucleotide metabolism<Metabolism, NA<NA<essential genes<Gro…
ctc	BSU00520	58783	59397	1	-0.271161	0.0220797	~	-0.489644	0.000754409	NA	0.0308576	0.500126	2.61476	8.74191e-06	P14194	0.3	0.4	SigB, SigA	SigB regulon	ribosomal proteins<translation<protein synthesis, modification and degradation<Information processing, NA<general stress proteins (controlled by SigB)<coping with stress<Lifestyles
pth	BSU00530	59504	60070	1	-0.144883	0.0835523	~	-0.137978	0.0462136	NA	-0.171097	0.391534	2.23885	6.80228e-06	P37470	0.45	0.45	SigB, SigA	SigB regulon	translation/ other<translation<protein synthesis, modification and degradation<Information processing, NA<general stress proteins (controlled by SigB)<coping with stress<Lifestyles, NA<NA<essential genes<Groups of genes
yabK	BSU00540	60130	60360	1	-0.0273009	0.173794	~	-0.17152	0.0181081	NA	-0.0251916	0.504903	1.7525	0.0733501	P37553	0	0	Sig-, SigB, SigA	SigF regulon, SigG regulon	NA<DNA repair/ recombination<genetics<Information processing, control of sigma factors<sigma factors and their control<regulation of gene expression<Information processing, sporulation proteins/ other<sporulation proteins<sporulation<Lifestyles
S34	new_60361_60429	60361	60429	1	-0.240953	0.0271697	~	-0.0496561	0.142484	NA	0.420449	0.351945	NA	NA		0	0	Sig-, SigB, SigA
mfd	BSU00550	60430	63963	1	-0.0379804	0.152478	~	0.19751	0.00615555	NA	-0.0603116	0.479558	2.62327	2.30771e-11	P37474	0.75	1.05	Sig-, SigB, SigA		NA<DNA repair/ recombination<genetics<Information processing, transcription elongation/ termination<transcription<RNA synthesis and degradation<Information processing
S35	new_64001_64098	64001	64098	1	-0.122955	0.0527666	~	-0.155889	0.0384442	NA	-0.160904	0.430957	3.15086	0.0280832		0	0	SigGF, Sig-, SigB, SigA
spoVT	BSU00560	64099	64635	1	-0.0174469	0.188175	~	0.392964	0.000155452	NA	-0.171563	0.390135	4.43929	2.58071e-07	P37554	0	0	SigGF, Sig-, SigB, SigA	SigF regulon, SigG regulon	transcription factors/ other<transcription factors and their control<regulation of gene expression<Information processing, sporulation proteins/ other<sporulation proteins<sporulation<Lifestyles
yabM	BSU00570	64817	66415	1	0.0624078	0.11676	~	0.872613	5.23052e-05	NA	0.124871	0.430843	3.29749	8.12919e-11	P37555	0	0	SigA		biosynthesis of peptidoglycan<cell wall synthesis<cell envelope and cell division<Cellular processes, biosynthesis of peptidoglycan<biosynthesis of cell wall components<additional metabolic pathways<Metabolism, NA<NA<membrane proteins<Groups of genes
yabN	BSU00580	66405	67874	1	0.0350867	0.146918	~	0.194899	0.0192095	NA	-0.506959	0.108772	2.99677	1.17286e-06	P37556	0.77	0.57	SigA, SigA		NA<NA<proteins of unknown function<Groups of genes
yabO	BSU00590	67877	68137	1	0.075453	0.0759215	~	-0.514295	0.00231289	NA	-0.732061	0.0386569	1.50781	0.175738	P37557	0.63	0.88	SigD, SigA, SigA		translation/ other/ based on similarity<translation<protein synthesis, modification and degradation<Information processing
yabP	BSU00600	68216	68518	1	-0.0671831	0.0677977	~	0.584379	0.00211777	NA	-0.530468	0.136995	2.59043	0.0021442	P37558	0	0	SigEF, SigD, SigA, SigA	SigE regulon	sporulation proteins/ other<sporulation proteins<sporulation<Lifestyles, NA<NA<membrane proteins<Groups of genes
yabQ	BSU00610	68515	69150	1	-0.157299	0.0165228	~	0.537929	0.000261713	NA	-0.626874	0.0612623	2.76652	7.28509e-05	P37559	0	0	SigEF, SigD, SigA, SigA	SigE regulon	sporulation proteins/ other<sporulation proteins<sporulation<Lifestyles, NA<NA<membrane proteins<Groups of genes
divIC	BSU00620	69168	69545	1	0.149979	0.0209543	~	-0.38823	0.00387677	NA	-0.0503936	0.486674	1.37773	0.0388353	P37471	0	0	SigH, SigWXY, SigEF, SigD, SigA	SigE regulon, SigM regulon, SigW regulon, SigX regulon	NA<cell division<cell envelope and cell division<Cellular processes, sporulation proteins/ other<sporulation proteins<sporulation<Lifestyles, NA<cell envelope stress proteins (controlled by SigM, V, W, X, Y)<coping with stress<Lifestyles, NA<NA<essential genes<Groups of genes, NA<NA<membrane proteins<Groups of genes
yabR	BSU00630	69626	70012	1	-0.0753764	0.0578463	~	-0.450583	0.000725218	NA	0.205742	0.35431	0.722463	0.296342	P37560	0	0	SigH, SigWXY, SigEF, SigD, SigA	SigE regulon	sporulation proteins/ other<sporulation proteins<sporulation<Lifestyles, NA<NA<poorly characterized/ putative enzymes<Groups of genes
S36	new_70382_70493	70382	70493	1	-0.123335	0.0615669	~	0.116324	0.0145925	NA	-1.5355	0.00198471	2.24821	0.0670597		0	0	SigA, SigWXY
spoIIE	BSU00640	70538	73021	1	-0.326829	0.000683124	~	0.728137	5.05041e-06	S37	-1.78418	8.56821e-07	2.14954	7.66751e-07	P37475	0	0	SigA, SigA	Spo0A regulon (activation)	protein phosphatases<protein modification<protein synthesis, modification and degradation<Information processing, control of sigma factors<sigma factors and their control<regulation of gene expression<Information processing, NA<NA<membrane proteins<Groups of genes
S37	new_71190_71799_c	71190	71799	-1	0.677389	7.68563e-06	~	-0.430975	0.000276266	spoIIE	2.42757	0.000117109	-1.9659	1.13918e-06		0	0	SigEF
yabS	BSU00650	73106	73843	1	-0.36643	0.000225867	~	1.04694	5.69797e-07	NA	-1.2203	0.00144591	5.93649	1.34889e-07	P37561	0	0	SigEF, SigB, SigA, SigA		Newly identified sporulation proteins (based on transcription profiling) <sporulation proteins<sporulation<Lifestyles
yabT	BSU00660	73809	74825	1	-0.385792	0.000427055	~	1.09157	7.62846e-06	NA	-0.966021	0.020554	3.34593	1.42655e-07	P37562	0	0	SigEF, SigA, SigA	SigF regulon	protein kinase/ based on similarity<protein modification<protein synthesis, modification and degradation<Information processing, sporulation proteins/ other<sporulation proteins<sporulation<Lifestyles
tilS	BSU00670	74929	76347	1	0.486811	4.86641e-05	~	-0.468903	0.000454061	NA	0.551755	0.0923289	0.370323	0.351295	P37563	0	0	SigA, SigEF, SigA	SigM regulon	tRNA modification and maturation<translation<protein synthesis, modification and degradation<Information processing, NA<cell envelope stress proteins (controlled by SigM, V, W, X, Y)<coping with stress<Lifestyles, NA<NA<essential genes<Groups of genes
hprT	BSU00680	76344	76886	1	0.0542344	0.109219	~	-0.842325	0.00071546	NA	0.449391	0.147485	1.38406	0.236696	P37472	5.2	4.7	SigA, SigA, SigEF	SigM regulon	purine salvage and interconversion<biosynthesis/ acquisition of nucleotides<nucleotide metabolism<Metabolism, NA<cell envelope stress proteins (controlled by SigM, V, W, X, Y)<coping with stress<Lifestyles, NA<NA<essential genes<Groups of genes
S38	new_76887_76983	76887	76983	1	-0.19448	0.0320117	~	-0.295133	0.00174055	NA	0.585459	0.0803213	0.533161	0.433477		0	0	SigA, SigA, SigEF
ftsH	BSU00690	76984	78897	1	0.143315	0.0193952	~	-0.439595	0.000737729	NA	0.313539	0.258341	0.243704	0.420934	P37476	8	9.13	SigA, SigA, SigEF	SigM regulon	NA<cell division<cell envelope and cell division<Cellular processes, NA<proteolysis<protein synthesis, modification and degradation<Information processing, NA<biofilm formation<exponential and early post-exponential lifestyles<Lifestyles, NA<cell envelope stress proteins (controlled by SigM, V, W, X, Y)<coping with stress<Lifestyles, NA<heat shock proteins<coping with stress<Lifestyles, NA<NA<mem…
S39	new_78940_79025	78940	79025	1	0.0447947	0.161802	~	0.377022	0.000508244	NA	-0.42132	0.39981	3.18146	0.0652071		0	0	SigA, SigA
S40	new_79027_79091	79027	79091	1	NA	NA	~	NA	NA	NA	-0.25117	0.48065	0.609467	0.422984		0	0	SigA, SigA, SigA
coaX	BSU00700	79092	79868	1	-0.127846	0.0321024	~	-0.136216	0.019543	NA	0.43375	0.159347	4.3189	6.37649e-05	P37564	0.36	0.29	SigA, SigA, SigA	SigM regulon	biosynthesis of coenzyme A<biosynthesis of cofactors<additional metabolic pathways<Metabolism, NA<cell envelope stress proteins (controlled by SigM, V, W, X, Y)<coping with stress<Lifestyles
hslO	BSU00710	79880	80755	1	-0.133413	0.0122723	~	-0.22779	0.00328788	NA	0.124206	0.430595	2.31023	0.0109983	P37565	0.92	1.13	SigA, SigA, SigA	SigM regulon	NA<chaperone/ protein folding/ based on similarity<protein synthesis, modification and degradation<Information processing, NA<cell envelope stress proteins (controlled by SigM, V, W, X, Y)<coping with stress<Lifestyles
yacD	BSU00720	80802	81695	1	-0.373668	0.000224539	~	-0.481489	0.000107999	NA	0.309369	0.266619	2.33325	0.0293494	P37566	1.21	1.43	SigA, SigA, SigA		NA<protein secretion/ based on similarity<protein synthesis, modification and degradation<Information processing
cysK	BSU00730	81771	82697	1	-0.385483	0.00025598	~	-0.287768	0.00966642	NA	-0.104669	0.449654	0.980934	0.206212	P37887	1.73	1.5	SigA, SigEF, SigA	CymR regulon (repression), Spx regulon (activation)	biosynthesis/ acquisition of cysteine<biosynthesis/ acquisition of amino acids<amino acid/ nitrogen metabolism<Metabolism, control of transcription factor (other than two-component system)<transcription factors and their control<regulation of gene expression<Information processing, NA<trigger enzyme<regulation of gene expression<Information processing
pabB	BSU00740	82864	84276	1	-0.444219	0.000271304	~	1.07548	3.60251e-06	NA	0.41718	0.183055	3.87113	8.11189e-15	P28820	0.2	0.07	SigA, SigI, SigA		biosynthesis of folate<biosynthesis of cofactors<additional metabolic pathways<Metabolism
pabA	BSU00750	84290	84874	1	0.0553622	0.136903	~	0.251946	0.00752352	NA	0.605419	0.0660921	3.00496	1.41827e-06	P28819	0	0	SigA, SigA, SigA	TRAP regulon (translation inhibition)	biosynthesis/ acquisition of aromatic amino acids<biosynthesis/ acquisition of amino acids<amino acid/ nitrogen metabolism<Metabolism, biosynthesis of folate<biosynthesis of cofactors<additional metabolic pathways<Metabolism
pabC	BSU00760	84874	85755	1	-0.0446253	0.118278	~	0.37391	0.00275534	NA	0.184118	0.379118	3.53134	4.42109e-07	P28821	0	0	SigA, SigA, SigA		biosynthesis of folate<biosynthesis of cofactors<additional metabolic pathways<Metabolism
sul	BSU00770	85737	86594	1	-0.106905	0.0406982	~	0.295043	0.00257735	NA	0.181781	0.385381	4.14821	1.41507e-10	P28822	0.41	0.44	SigA, SigA, SigA		biosynthesis of folate<biosynthesis of cofactors<additional metabolic pathways<Metabolism
folB	BSU00780	86587	86949	1	-0.181873	0.0231255	~	0.181187	0.0423098	NA	0.265327	0.309037	3.52026	7.50948e-05	P28823	0.5	0.31	SigA, SigA		biosynthesis of folate<biosynthesis of cofactors<additional metabolic pathways<Metabolism
folK	BSU00790	86946	87449	1	-0.0986576	0.0435535	~	0.352394	0.00183413	NA	0.210591	0.356363	2.96829	9.16822e-06	P29252	1.25	0.75	SigA, SigA		biosynthesis of folate<biosynthesis of cofactors<additional metabolic pathways<Metabolism
yazB	BSU00800	87401	87610	1	-0.00461373	0.195494	~	-0.294336	0.00928204	NA	0.331169	0.288381	0.617062	0.400146	O31417	0	0	SigA, SigA		NA<NA<proteins of unknown function<Groups of genes
dusB	BSU00810	87634	88635	1	0.0375519	0.143933	~	-0.332068	0.00100377	S41	-0.00569074	0.517088	1.29256	0.0279975	P37567	0	0.11	SigA, SigA		tRNA modification and maturation<translation<protein synthesis, modification and degradation<Information processing
S41	new_88050_89566_c	88050	89566	-1	-0.523412	0.000457683	~	0.0322853	0.130197	dusB	0.231288	0.428092	0.012781	0.512395		0	0	SigEF
S42	new_88636_88726	88636	88726	1	-0.0263446	0.126843	~	-0.243488	0.00720998	NA	0.224502	0.380462	0.0744867	0.51193		0	0	SigA, SigA
lysS	BSU00820	88727	90226	1	0.0309702	0.134253	~	-0.454385	0.0001642	S41	0.00653525	0.516555	-0.296722	0.428119	P37477	3.48	3.77	SigA, SigA		aminoacyl-tRNA synthetases<translation<protein synthesis, modification and degradation<Information processing, NA<NA<essential genes<Groups of genes
S43	new_90318_90535	90318	90535	1	0.00134309	0.199853	~	-0.652136	0.00070687	NA	-1.77428	0.0102114	NA	NA		0	0	SigA
S44	new_101212_101289	101212	101289	1	-0.302489	0.0222195	~	1.22782	0.000795075	NA	-0.215022	0.493724	0.796766	0.401123		0	0
ctsR	BSU00830	101449	101913	1	-0.351783	0.0216826	~	0.0442249	0.161854	NA	0.887746	0.010896	3.64841	0.000418294	P37568	0	0	SigA, SigB, SigA	CtsR regulon (repression), SigB regulon	NA<proteolysis<protein synthesis, modification and degradation<Information processing, transcription factors/ other<transcription factors and their control<regulation of gene expression<Information processing, NA<general stress proteins (controlled by SigB)<coping with stress<Lifestyles, NA<heat shock proteins<coping with stress<Lifestyles, NA<NA<phosphoproteins<Groups of genes
mcsA	BSU00840	101927	102484	1	-0.354552	0.0115955	~	0.0822295	0.138064	NA	0.76927	0.0331099	2.81274	0.000692246	P37569	0	0	SigA, SigB, SigA	CtsR regulon (repression), SigB regulon, SigF regulon	control of transcription factor (other than two-component system)<transcription factors and their control<regulation of gene expression<Information processing, sporulation proteins/ other<sporulation proteins<sporulation<Lifestyles, NA<general stress proteins (controlled by SigB)<coping with stress<Lifestyles, NA<heat shock proteins<coping with stress<Lifestyles, NA<NA<phosphoproteins<Groups of g…
mcsB	BSU00850	102484	103575	1	-0.375387	0.00602966	~	0.888799	0.000627597	NA	0.939219	0.00722086	4.66803	2.95788e-09	P37570	0.5	0.63	SigA, SigB, SigA	CtsR regulon (repression), SigB regulon, SigF regulon	protein kinases<protein modification<protein synthesis, modification and degradation<Information processing, control of transcription factor (other than two-component system)<transcription factors and their control<regulation of gene expression<Information processing, sporulation proteins/ other<sporulation proteins<sporulation<Lifestyles, NA<general stress proteins (controlled by SigB)<coping wi…
clpC	BSU00860	103572	106004	1	-0.312642	0.00563876	~	0.362357	0.00466504	NA	0.752592	0.0435741	4.50302	4.2027e-16	P37571	3.76	5.54	SigA, SigB, SigA	CtsR regulon (repression), SigB regulon, SigF regulon	NA<proteolysis<protein synthesis, modification and degradation<Information processing, sporulation proteins/ other<sporulation proteins<sporulation<Lifestyles, NA<general stress proteins (controlled by SigB)<coping with stress<Lifestyles, NA<heat shock proteins<coping with stress<Lifestyles, NA<NA<phosphoproteins<Groups of genes
radA	BSU00870	106096	107472	1	-0.0128344	0.178509	~	1.08765	0.000150524	NA	0.126582	0.428795	5.06216	1.004e-13	P37572	0.25	0.78	SigA, SigB	CtsR regulon (repression), SigB regulon	NA<DNA repair/ recombination<genetics<Information processing, NA<general stress proteins (controlled by SigB)<coping with stress<Lifestyles, NA<heat shock proteins<coping with stress<Lifestyles
disA	BSU00880	107476	108558	1	-0.0848231	0.0697235	~	0.630522	0.00354324	NA	0.340141	0.233589	4.69659	3.19342e-09	P37573	0.58	0.53	SigWXY, SigA, SigB	CtsR regulon (repression), SigB regulon, SigM regulon	NA<cell division<cell envelope and cell division<Cellular processes, NA<metabolism of signalling nucleotides<nucleotide metabolism<Metabolism, NA<sporulation/ other<sporulation<Lifestyles, NA<general stress proteins (controlled by SigB)<coping with stress<Lifestyles, NA<cell envelope stress proteins (controlled by SigM, V, W, X, Y)<coping with stress<Lifestyles, NA<heat shock proteins<coping with…
S45	new_108559_108673	108559	108673	1	-0.199753	0.010792	~	1.23821	4.28207e-05	NA	1.47902	0.00695712	2.46542	0.0986625		0	0	SigWXY, SigA, SigB
yacL	BSU00890	108674	109774	1	-0.123566	0.0579639	~	1.12937	0.000214865	NA	0.577733	0.0745907	4.15057	7.53661e-07	Q06754	1.06	1.61	SigWXY, SigA, SigB	SigB regulon, SigM regulon	NA<general stress proteins (controlled by SigB)<coping with stress<Lifestyles, NA<cell envelope stress proteins (controlled by SigM, V, W, X, Y)<coping with stress<Lifestyles
ispD	BSU00900	109789	110487	1	-0.29624	0.000578402	~	1.36338	1.46623e-05	NA	0.413632	0.175205	3.58733	8.03196e-06	Q06755	0	0	SigWXY, SigA, SigB	SigB regulon, SigM regulon	biosynthesis of isoprenoids<biosynthesis of lipids<lipid metabolism<Metabolism, NA<general stress proteins (controlled by SigB)<coping with stress<Lifestyles, NA<cell envelope stress proteins (controlled by SigM, V, W, X, Y)<coping with stress<Lifestyles, NA<NA<essential genes<Groups of genes
ispF	BSU00910	110480	110956	1	-0.399061	0.000147021	~	1.91733	6.30914e-06	NA	-0.0998767	0.456667	5.08489	5.33959e-07	Q06756	0.69	0.63	SigWXY, SigA, SigB	SigB regulon	biosynthesis of isoprenoids<biosynthesis of lipids<lipid metabolism<Metabolism, NA<general stress proteins (controlled by SigB)<coping with stress<Lifestyles, NA<NA<essential genes<Groups of genes
gltX	BSU00920	111047	112498	1	-0.16557	0.0176882	~	0.598826	0.00411484	NA	0.0655275	0.475532	3.3001	6.35036e-11	P22250	2.6	2.45	SigA, SigWXY		aminoacyl-tRNA synthetases<translation<protein synthesis, modification and degradation<Information processing, NA<NA<essential genes<Groups of genes, NA<NA<universally conserved proteins<Groups of genes
S46	new_112499_112799	112499	112799	1	-0.512967	0.0168099	~	2.21716	5.64144e-05	NA	0.0434145	0.494602	4.38918	5.33327e-05		0	0	SigK, SigA, SigWXY
cysE	BSU00930	112800	113453	1	-0.597492	0.000137573	~	3.52765	2.2679e-08	NA	0.231927	0.342758	5.19455	7.3023e-16	Q06750	0.5	0.44	SigK, SigA, SigWXY	T-box (antitermination)	biosynthesis/ acquisition of cysteine<biosynthesis/ acquisition of amino acids<amino acid/ nitrogen metabolism<Metabolism
cysS	BSU00940	113450	114850	1	-0.655245	7.3319e-05	~	3.41685	4.31199e-08	NA	0.203873	0.3644	5.81586	1.23202e-28	Q06752	1.3	1.48	SigK, SigA, SigWXY	T-box (antitermination)	aminoacyl-tRNA synthetases<translation<protein synthesis, modification and degradation<Information processing, NA<NA<essential genes<Groups of genes
mrnC	BSU00950	114854	115285	1	-0.676553	1.28365e-05	~	4.19309	3.63428e-08	NA	0.182814	0.387859	4.93527	6.40979e-12	O31418	1.3	0.9	SigK, SigA, SigWXY	T-box (antitermination)	NA<RNases<RNA synthesis and degradation<Information processing, rRNA modification and maturation<translation<protein synthesis, modification and degradation<Information processing
rlmB	BSU00960	115269	116018	1	-0.937522	0.000193568	~	3.97023	8.61527e-08	NA	-0.0129826	0.512574	4.187	3.36512e-22	Q06753	0.41	0.41	SigK, SigA, SigWXY	T-box (antitermination)	rRNA modification and maturation<translation<protein synthesis, modification and degradation<Information processing
yacP	BSU00970	116025	116537	1	-1.21474	8.99443e-06	Down	3.80502	5.89241e-08	NA	0.264601	0.309818	3.83707	1.4157e-17	P37574	0	0	SigK, SigA, SigWXY	T-box (antitermination)	NA<NA<proteins of unknown function<Groups of genes
sigH	BSU00980	116600	117256	1	-0.405611	0.000793103	~	1.97397	4.93181e-05	NA	0.229207	0.334698	2.49824	4.99086e-09	P17869	0.43	0.32	SigA, SigA	AbrB regulon (repression)	sigma factors<transcription<RNA synthesis and degradation<Information processing, sigma factors<sigma factors and their control<regulation of gene expression<Information processing
S47	new_117257_117348	117257	117348	1	-0.141708	0.117598	~	-0.421378	0.00254729	NA	0.492047	0.198394	-0.215022	0.493724		0	0	SigA, SigA
rpmGB	BSU00990	117349	117498	1	0.254818	0.00769082	~	-0.224638	0.00190097	NA	-0.199222	0.38645	-0.705648	0.425203	Q06798	0	0	SigA, SigA		ribosomal proteins<translation<protein synthesis, modification and degradation<Information processing, NA<NA<essential genes<Groups of genes
secE	BSU01000	117532	117711	1	0.115905	0.0222077	~	-0.10238	0.0301522	NA	-0.176583	0.388056	0.314365	0.466801	Q06799	0	0	SigA, SigA		NA<protein secretion<protein synthesis, modification and degradation<Information processing, NA<NA<essential genes<Groups of genes, NA<NA<membrane proteins<Groups of genes
S48	new_117712_117889	117712	117889	1	0.0776592	0.109764	~	-0.0656343	0.100117	NA	-0.587527	0.141079	0.13409	0.503571		0	0	SigA, SigA
nusG	BSU01010	117890	118423	1	0.0927153	0.0538839	~	-0.87148	0.000916084	NA	-0.831815	0.0143499	0.266447	0.462696	Q06795	2.2	2.4	SigA, SigA		transcription elongation/ termination<transcription<RNA synthesis and degradation<Information processing
S49	new_118452_118590	118452	118590	1	0.00168687	0.198796	~	-0.306607	0.00624683	NA	-0.047281	0.49711	-0.351929	0.441309		0	0	SigA
rplK	BSU01020	118591	119016	1	0.00155227	0.199201	~	-0.153741	0.0212844	NA	-0.276947	0.295754	-0.344184	0.359364	Q06796	7.93	7.57	SigA	stringent response (negative regulation)	ribosomal proteins<translation<protein synthesis, modification and degradation<Information processing, NA<NA<phosphoproteins<Groups of genes, NA<NA<universally conserved proteins<Groups of genes
S50	new_119017_119110	119017	119110	1	-0.0745735	0.0515165	~	-0.222782	0.0064342	NA	0.0966879	0.473916	0.0630885	0.512949		0	0	SigA
rplA	BSU01030	119111	119809	1	6.30716e-05	0.203692	~	-0.327852	0.00746181	NA	-0.792869	0.0152833	-0.854159	0.135259	Q06797	21.25	19.5	SigA	stringent response (negative regulation)	ribosomal proteins<translation<protein synthesis, modification and degradation<Information processing, NA<NA<essential genes<Groups of genes, NA<NA<universally conserved proteins<Groups of genes
NA	BSU_misc_RNA_3	119855	119995	1	1.45039e-15	0.203881	~	-0.398052	0.00479465	NA	-0.705749	0.0645382	-0.703391	0.268211		0	0	SigA
rplJ	BSU01040	120061	120561	1	0.000151662	0.203426	~	-0.162149	0.015218	NA	-0.779427	0.0406209	-0.840258	0.0899098	P42923	5.06	4.61	SigA	stringent response (negative regulation)	ribosomal proteins<translation<protein synthesis, modification and degradation<Information processing, NA<NA<essential genes<Groups of genes
rplL	BSU01050	120607	120978	1	0.00209598	0.197573	~	-0.276936	0.00607059	NA	-0.91183	0.00976269	-0.829355	0.163416	P02394	17.5	14.83	SigA	stringent response (negative regulation)	ribosomal proteins<translation<protein synthesis, modification and degradation<Information processing, NA<NA<essential genes<Groups of genes, NA<NA<membrane proteins<Groups of genes
ybxB	BSU01060	121068	121673	1	0.316075	0.00164344	~	-0.386519	0.00521789	NA	-0.69617	0.0665855	0.218823	0.422705	P37872	0.44	1.94	SigA	stringent response (negative regulation)	NA<NA<proteins of unknown function<Groups of genes
S51	new_121686_121918	121686	121918	1	-0.118689	0.083296	~	-0.617358	0.00465002	NA	-0.449354	0.25086	0.548858	0.432541		0	0	SigA, SigA
rpoB	BSU01070	121919	125500	1	0.0305079	0.148538	~	-0.597514	0.000203716	NA	-0.881598	0.00709672	-0.465533	0.262136	P37870	2.91	4.7	SigA, SigA	stringent response (negative regulation)	RNA polymerase<transcription<RNA synthesis and degradation<Information processing, NA<NA<essential genes<Groups of genes, NA<NA<membrane proteins<Groups of genes, NA<NA<phosphoproteins<Groups of genes
rpoC	BSU01080	125562	129161	1	-0.0792482	0.0447256	~	-0.484308	0.00054017	NA	-0.75084	0.0211166	-0.2466	0.39923	P37871	3.33	4.57	SigA, SigA	stringent response (negative regulation)	RNA polymerase<transcription<RNA synthesis and degradation<Information processing, NA<NA<essential genes<Groups of genes, NA<NA<membrane proteins<Groups of genes, NA<NA<phosphoproteins<Groups of genes
S52	new_129162_129283	129162	129283	1	0.254318	0.0139912	~	-1.0089	0.00258635	NA	-0.836408	0.0429659	0.197253	0.496927		0	0	SigA, SigA
rplGB	BSU01090	129340	129588	1	-0.00863351	0.177501	~	-0.286367	0.017657	NA	-1.19648	0.000272765	-0.632046	0.295978	P46350	0	0	SigA, SigA, SigA	stringent response (negative regulation)	ribosomal proteins<translation<protein synthesis, modification and degradation<Information processing
S53	new_129589_129701	129589	129701	1	-0.00156752	0.199217	~	-0.185787	0.00505299	NA	-0.12605	0.497593	-0.939859	0.312953		0	0	SigA, SigA, SigA
rpsL	BSU01100	129702	130118	1	0.0521028	0.0816973	~	-0.209324	0.00341935	NA	-0.547605	0.133408	-0.543318	0.247343	P21472	2.33	1.67	SigA, SigA, SigA	stringent response (negative regulation)	ribosomal proteins<translation<protein synthesis, modification and degradation<Information processing, NA<NA<essential genes<Groups of genes, NA<NA<phosphoproteins<Groups of genes
rpsG	BSU01110	130160	130630	1	-0.000151662	0.203426	~	-0.596071	0.00335435	NA	-0.723974	0.0341175	-0.860699	0.110797	P21469	4.79	4.5	SigA, SigA, SigA	stringent response (negative regulation)	ribosomal proteins<translation<protein synthesis, modification and degradation<Information processing, NA<NA<essential genes<Groups of genes, NA<NA<phosphoproteins<Groups of genes, NA<NA<universally conserved proteins<Groups of genes
fusA	BSU01120	130684	132762	1	-0.00208434	0.197617	~	-0.266735	0.00235734	NA	-0.664598	0.0400014	-0.516546	0.169426	P80868	28.34	27.62	SigA, SigA, SigA	stringent response (negative regulation)	translation factors<translation<protein synthesis, modification and degradation<Information processing, NA<NA<essential genes<Groups of genes, NA<NA<phosphoproteins<Groups of genes
S54	new_132763_132881	132763	132881	1	0.017763	0.150336	~	-0.170329	0.00372377	NA	-0.0946259	0.467737	0.0685174	0.508133		0	0	SigA, SigA, SigA
tufA	BSU01130	132882	134072	1	-0.00681241	0.183368	~	-0.0954256	0.0750196	NA	-0.411047	0.170846	-0.403032	0.250377	P33166	45.95	49.33	SigA, SigA, SigA	stringent response (negative regulation)	translation factors<translation<protein synthesis, modification and degradation<Information processing, NA<NA<essential genes<Groups of genes, NA<NA<membrane proteins<Groups of genes, NA<NA<phosphoproteins<Groups of genes
ybaC	BSU01140	134171	135127	1	0.0737804	0.0960412	~	-0.156146	0.00486069	NA	-0.102178	0.455734	0.364384	0.408325	P70981	0	0	SigA, SigA, SigA, SigA		NA<NA<poorly characterized/ putative enzymes<Groups of genes
S55	new_135170_135363	135170	135363	1	0.117097	0.0817467	~	-0.338898	0.00344214	NA	-0.286126	0.363133	-0.473631	0.398175		0	0	SigA
rpsJ	BSU01150	135364	135672	1	0.0299577	0.113485	~	-0.242184	0.0157118	NA	-0.926644	0.0121382	-0.913704	0.198441	P21471	2.67	1.75	SigA	stringent response (negative regulation)	ribosomal proteins<translation<protein synthesis, modification and degradation<Information processing, NA<NA<essential genes<Groups of genes, NA<NA<universally conserved proteins<Groups of genes
rplC	BSU01160	135712	136341	1	0.0255681	0.126822	~	-0.176098	0.0118296	NA	-1.0714	0.0014189	-1.03334	0.0825548	P42920	27	24.25	SigA	stringent response (negative regulation)	ribosomal proteins<translation<protein synthesis, modification and degradation<Information processing, NA<NA<essential genes<Groups of genes, NA<NA<universally conserved proteins<Groups of genes
rplD	BSU01170	136369	136992	1	0.000669113	0.201876	~	-0.370192	0.010113	NA	-1.03637	0.00267419	-1.33416	0.0400994	P42921	50.75	36.75	SigA	stringent response (negative regulation)	ribosomal proteins<translation<protein synthesis, modification and degradation<Information processing, NA<NA<essential genes<Groups of genes
rplW	BSU01180	136992	137279	1	-0.0183432	0.14829	~	-0.41378	0.000583782	NA	-0.613609	0.120261	-1.24979	0.0797734	P42924	2.4	1.9	SigA	stringent response (negative regulation)	ribosomal proteins<translation<protein synthesis, modification and degradation<Information processing, NA<NA<essential genes<Groups of genes, NA<NA<membrane proteins<Groups of genes, NA<NA<phosphoproteins<Groups of genes
rplB	BSU01190	137311	138144	1	-8.62854e-05	0.203622	~	-0.302945	0.00591014	NA	-0.876368	0.0185454	-1.02024	0.0425736	P42919	6.2	7.25	SigA	stringent response (negative regulation)	ribosomal proteins<translation<protein synthesis, modification and degradation<Information processing, NA<NA<essential genes<Groups of genes, NA<NA<universally conserved proteins<Groups of genes
rpsS	BSU01200	138202	138480	1	-0.00746291	0.183352	~	-0.380256	0.00448656	NA	-1.19575	0.00167912	-1.01585	0.14731	P21476	4.25	4.63	SigA	stringent response (negative regulation)	ribosomal proteins<translation<protein synthesis, modification and degradation<Information processing, NA<NA<essential genes<Groups of genes, NA<NA<universally conserved proteins<Groups of genes
rplV	BSU01210	138497	138838	1	-0.0351812	0.120429	~	-0.163721	0.00607245	NA	-0.948965	0.0293972	-0.862384	0.159932	P42060	9.25	7.63	SigA	stringent response (negative regulation)	ribosomal proteins<translation<protein synthesis, modification and degradation<Information processing, NA<NA<essential genes<Groups of genes, NA<NA<universally conserved proteins<Groups of genes
rpsC	BSU01220	138842	139498	1	-0.00722293	0.182044	~	-0.167475	0.00843533	NA	-1.237	0.000316122	-1.08439	0.114571	P21465	10.07	10.71	SigA	stringent response (negative regulation)	ribosomal proteins<translation<protein synthesis, modification and degradation<Information processing, NA<NA<essential genes<Groups of genes, NA<NA<universally conserved proteins<Groups of genes
rplP	BSU01230	139500	139934	1	0.0307207	0.118511	~	-0.228747	0.0314015	NA	-1.0834	0.00313714	-0.847765	0.221732	P14577	19.13	10.88	SigA	stringent response (negative regulation)	ribosomal proteins<translation<protein synthesis, modification and degradation<Information processing, NA<NA<essential genes<Groups of genes
rpmC	BSU01240	139924	140124	1	0.00521729	0.188042	~	-0.22707	0.043052	NA	-0.96921	0.0158089	-1.0788	0.222013	P12873	2.67	2.67	SigA	stringent response (negative regulation)	ribosomal proteins<translation<protein synthesis, modification and degradation<Information processing, NA<NA<essential genes<Groups of genes
rpsQ	BSU01250	140147	140410	1	-0.00465245	0.189833	~	-0.783957	0.00242709	NA	-0.882401	0.0286096	-1.21447	0.0814284	P12874	16.67	16	SigA	stringent response (negative regulation)	ribosomal proteins<translation<protein synthesis, modification and degradation<Information processing, NA<NA<essential genes<Groups of genes, NA<NA<universally conserved proteins<Groups of genes
rplNA	BSU01260	140451	140819	1	0.0163044	0.155371	~	-0.186993	0.00946281	NA	-1.19133	0.000452383	-0.68875	0.241079	P12875	2.7	1.7	SigA	stringent response (negative regulation)	ribosomal proteins<translation<protein synthesis, modification and degradation<Information processing, NA<NA<essential genes<Groups of genes, NA<NA<phosphoproteins<Groups of genes, NA<NA<universally conserved proteins<Groups of genes
rplX	BSU01270	140857	141168	1	0.0350622	0.101244	~	-0.16034	0.0183724	NA	-0.930212	0.0150622	-0.805056	0.169447	P0CI78	1.75	1	SigA	stringent response (negative regulation)	ribosomal proteins<translation<protein synthesis, modification and degradation<Information processing, NA<NA<essential genes<Groups of genes
rplE	BSU01280	141195	141734	1	0.050844	0.0728381	~	-0.123703	0.0184844	NA	-1.32519	4.7217e-05	-0.894529	0.133192	P12877	5	4.7	SigA	stringent response (negative regulation)	ribosomal proteins<translation<protein synthesis, modification and degradation<Information processing, NA<NA<essential genes<Groups of genes, NA<NA<universally conserved proteins<Groups of genes
rpsNA	BSU01290	141757	141942	1	-0.032094	0.117352	~	-0.495337	0.000391628	NA	-0.815544	0.0407553	-0.488977	0.33409	P12878	0	0	SigA	stringent response (negative regulation)	ribosomal proteins<translation<protein synthesis, modification and degradation<Information processing, NA<NA<essential genes<Groups of genes, NA<NA<phosphoproteins<Groups of genes
rpsH	BSU01300	141974	142372	1	-0.00764681	0.181266	~	-0.128303	0.0104235	NA	-1.00866	0.00338928	-0.626584	0.277325	P12879	27.8	25.9	SigA	stringent response (negative regulation)	ribosomal proteins<translation<protein synthesis, modification and degradation<Information processing, NA<NA<essential genes<Groups of genes, NA<NA<phosphoproteins<Groups of genes, NA<NA<universally conserved proteins<Groups of genes
rplF	BSU01310	142402	142941	1	-0.00267008	0.196443	~	-0.145307	0.0442782	NA	-1.01189	0.00258827	-0.574145	0.288334	P46898	4.64	3.79	SigA	stringent response (negative regulation)	ribosomal proteins<translation<protein synthesis, modification and degradation<Information processing, NA<NA<essential genes<Groups of genes, NA<NA<universally conserved proteins<Groups of genes
rplR	BSU01320	142974	143336	1	0.00331972	0.195216	~	-0.182869	0.00372158	NA	-0.795584	0.0285226	-0.977884	0.139489	P46899	3.63	3.13	SigA	stringent response (negative regulation)	ribosomal proteins<translation<protein synthesis, modification and degradation<Information processing, NA<NA<essential genes<Groups of genes, NA<NA<universally conserved proteins<Groups of genes
rpsE	BSU01330	143361	143861	1	-0.0188481	0.148537	~	-0.20888	0.0069689	NA	-1.0683	0.00111724	-0.844133	0.162603	P21467	22.67	22.56	SigA	stringent response (negative regulation)	ribosomal proteins<translation<protein synthesis, modification and degradation<Information processing, NA<NA<essential genes<Groups of genes, NA<NA<universally conserved proteins<Groups of genes
rpmD	BSU01340	143875	144054	1	-0.00342999	0.193502	~	-0.573216	0.000726489	NA	-0.91553	0.00621956	-0.793678	0.292548	P19947	4.25	4.75	SigA	stringent response (negative regulation)	ribosomal proteins<translation<protein synthesis, modification and degradation<Information processing, NA<NA<essential genes<Groups of genes
rplO	BSU01350	144085	144525	1	-0.0330275	0.111099	~	-0.179367	0.00982559	NA	-0.959366	0.00373702	-0.680026	0.234493	P19946	4.1	3.1	SigA	stringent response (negative regulation)	ribosomal proteins<translation<protein synthesis, modification and degradation<Information processing, NA<NA<essential genes<Groups of genes
secY	BSU01360	144527	145822	1	0.0983548	0.025844	~	-0.171421	0.0100674	NA	-0.787346	0.0188878	-0.98841	0.0426808	P16336	2.61	2.72	SigA	stringent response (negative regulation)	NA<protein secretion<protein synthesis, modification and degradation<Information processing, NA<NA<essential genes<Groups of genes, NA<NA<membrane proteins<Groups of genes, NA<NA<universally conserved proteins<Groups of genes
adk	BSU01370	145877	146530	1	-0.0370339	0.102614	~	-0.460922	0.000492705	NA	-1.06142	0.00138999	-0.813529	0.152017	P16304	1.83	1.29	SigA	stringent response (negative regulation)	biosynthesis/ acquisition of purine nucleotides<biosynthesis/ acquisition of nucleotides<nucleotide metabolism<Metabolism, NA<NA<essential genes<Groups of genes
mapA	BSU01380	146527	147273	1	0.201692	0.0369355	~	-0.383325	0.0058897	NA	-0.903219	0.00790157	-0.840709	0.134039	P19994	1.09	0.86	SigA	stringent response (negative regulation)	translation/ other<translation<protein synthesis, modification and degradation<Information processing, protein maturation<protein modification<protein synthesis, modification and degradation<Information processing, NA<NA<essential genes<Groups of genes
ybzG	BSU01389	147312	147536	1	0.0242807	0.130534	~	-0.342996	0.00837722	NA	-0.71063	0.0450824	-0.490146	0.36009	C0H3S8	0	0	SigA		NA<NA<proteins of unknown function<Groups of genes
infA	BSU01390	147585	147803	1	0.041965	0.089788	~	-0.4122	0.000331978	NA	-0.853952	0.010742	-0.953427	0.217102	P20458	2	1.83	SigA	stringent response (negative regulation)	translation factors<translation<protein synthesis, modification and degradation<Information processing, NA<NA<essential genes<Groups of genes, NA<NA<phosphoproteins<Groups of genes
rpmJ	BSU01400	147837	147950	1	0.0330841	0.110322	~	-0.945579	0.00159794	NA	-0.414667	0.250868	-0.280605	0.442782	P20278	0	0	SigA	stringent response (negative regulation)	ribosomal proteins<translation<protein synthesis, modification and degradation<Information processing, NA<NA<essential genes<Groups of genes
rpsM	BSU01410	147973	148338	1	0.0128688	0.165306	~	-0.536753	0.000568512	NA	-0.430474	0.212524	-0.454842	0.34754	P20282	16.92	15.33	SigA	stringent response (negative regulation)	ribosomal proteins<translation<protein synthesis, modification and degradation<Information processing, NA<NA<essential genes<Groups of genes, NA<NA<phosphoproteins<Groups of genes, NA<NA<universally conserved proteins<Groups of genes
rpsK	BSU01420	148359	148754	1	0.0666533	0.0638654	~	-0.0579908	0.0980783	NA	-0.79812	0.0158865	-0.555021	0.328025	P04969	12.9	15.8	SigA	stringent response (negative regulation)	ribosomal proteins<translation<protein synthesis, modification and degradation<Information processing, NA<NA<essential genes<Groups of genes
S56	new_148755_148930	148755	148930	1	0.133739	0.024069	~	-0.513814	0.00281551	NA	-0.602361	0.0730783	-0.27939	0.451898		0	0	SigA
rpoA	BSU01430	148931	149875	1	0.0718501	0.0561703	~	-0.335223	0.0136424	NA	-0.622668	0.0580549	-0.531772	0.217839	P20429	3	2.58	SigA	stringent response (negative regulation)	RNA polymerase<transcription<RNA synthesis and degradation<Information processing, NA<NA<essential genes<Groups of genes
rplQ	BSU01440	149953	150315	1	-0.00252797	0.19629	~	-0.291553	0.0042717	NA	-0.623724	0.0525732	-0.64464	0.28088	P20277	3.2	3.3	SigA	stringent response (negative regulation)	ribosomal proteins<translation<protein synthesis, modification and degradation<Information processing, NA<NA<essential genes<Groups of genes
S57	new_150362_150442	150362	150442	1	0.187467	0.0392751	~	-0.465963	0.00103406	NA	-1.39003	0.197994	-0.237775	0.489552		0	0	SigA
ybxA	BSU01450	150443	151288	1	0.038392	0.167976	~	-0.359269	0.00201171	NA	-2.05473	1.18125e-06	2.3232	0.0109286	P40735	0	0	SigA		NA<ABC transporters<transporters<Cellular processes, NA<NA<membrane proteins<Groups of genes
ybaE	BSU01460	151303	152133	1	-0.0267546	0.169138	~	-0.0407078	0.112586	NA	-2.11811	1.80933e-06	2.12637	0.0160405	P70970	0.31	0.31	SigA		NA<ABC transporters<transporters<Cellular processes, NA<NA<membrane proteins<Groups of genes
ybaF	BSU01470	152130	152927	1	-0.191917	0.012693	~	-0.0294006	0.145521	NA	-1.88984	1.2309e-05	2.10549	0.024687	P70972	0.27	0.18	SigA		NA<ABC transporters<transporters<Cellular processes, NA<NA<membrane proteins<Groups of genes
truA	BSU01480	152937	153680	1	-0.094331	0.0682888	~	-0.0423783	0.111593	S58	-0.433216	0.247663	0.969106	0.141132	P70973	0	0.27	SigA	stringent response (negative regulation)	tRNA modification and maturation<translation<protein synthesis, modification and degradation<Information processing, NA<NA<universally conserved proteins<Groups of genes
S58	new_153039_153507_c	153039	153507	-1	-0.1019	0.0601594	~	-0.105117	0.0787469	truA	1.10333	0.171105	-0.428495	0.255067		0	0	SigK
rplM	BSU01490	153842	154279	1	0.0114725	0.18171	~	-0.255628	0.0130719	NA	-0.637208	0.0900886	-0.19815	0.439846	P70974	5.43	4.57	SigA, Sig-, SigA	stringent response (negative regulation)	ribosomal proteins<translation<protein synthesis, modification and degradation<Information processing, NA<NA<essential genes<Groups of genes
rpsI	BSU01500	154300	154692	1	-0.103748	0.0254825	~	-0.137289	0.0129824	NA	-0.831967	0.0142861	-0.286909	0.42875	P21470	5.5	4.33	SigA, Sig-, SigA	stringent response (negative regulation)	ribosomal proteins<translation<protein synthesis, modification and degradation<Information processing, NA<NA<essential genes<Groups of genes, NA<NA<phosphoproteins<Groups of genes
S59	new_154838_155119	154838	155119	1	-0.040776	0.158481	~	-0.00732865	0.18367	NA	-1.26244	0.0100709	1.50695	0.156489		0	0	SigA, SigA, Sig-, SigA
ybaJ	BSU01510	155156	155923	1	-0.304973	0.00283324	~	-0.31809	0.00114981	NA	0.406346	0.204104	1.49747	0.0227922	P70976	0.31	0.69	SigA, SigA, SigA, Sig-, SigA	AbrB regulon (repression)	NA<NA<proteins of unknown function<Groups of genes
ybaK	BSU01520	156109	156552	1	-0.381147	0.000224533	~	1.33503	9.03086e-07	NA	0.144632	0.470968	3.28708	3.99742e-06	P50862	0	0	SigGF	LexA regulon (repression), SigG regulon	sporulation proteins/ other<sporulation proteins<sporulation<Lifestyles
cwlD	BSU01530	156612	157325	1	-0.379526	0.00013991	~	0.6333	7.5707e-06	NA	0.154332	0.453134	1.81957	0.00189843	P50864	0	0	SigEF, SigGF	LexA regulon (repression), SigE regulon, SigG regulon	NA<germination<sporulation<Lifestyles
salA	BSU01540	157421	158479	1	0.018522	0.180251	~	-0.338653	0.00164854	S60	1.29754	8.99477e-05	2.4997	0.00111023	P50863	2.45	2.23	SigA	SalA regulon (repression)	control of transcription factor (other than two-component system)<transcription factors and their control<regulation of gene expression<Information processing, NA<transition state regulators<regulation of gene expression<Information processing
S60	new_158050_158514_c	158050	158514	-1	-0.222103	0.012045	~	-0.14591	0.0365067	salA	2.2832	0.0167852	1.35368	3.77385e-05		0	0	SigGF
S61	new_158510_159181	158510	159181	1	2.05534	3.00917e-07	Up	-0.36161	0.000609796	gerD	2.41448	3.33178e-13	0.561253	0.341149		0	0	SigA
gerD	BSU01550	158515	159072	-1	-0.402059	0.000512703	~	2.05235	2.29957e-07	S61	0.417196	0.398154	2.38608	7.55559e-13	P16450	0	0	SigGF	SigF regulon, SigG regulon	NA<germination<sporulation<Lifestyles, NA<NA<membrane proteins<Groups of genes
S62	new_159149_159778_c	159149	159778	-1	0.0712921	0.0655361	~	2.04697	6.09457e-07	kbaA	1.37599	0.16593	2.74512	1.83526e-16		0	0	SigEF
kbaA	BSU01560	159182	159778	1	2.0355	4.73526e-07	Up	0.0725452	0.0635957	S62	2.66321	2.31586e-15	1.15074	0.236345	P16449	0	0	SigA		NA<phosphorelay<regulation of gene expression<Information processing, NA<phosphorelay<sporulation<Lifestyles, NA<NA<membrane proteins<Groups of genes
ybaN	BSU01570	159779	160543	-1	-0.131594	0.00734419	~	1.94935	1.20624e-07	S63	0.250906	0.480977	2.49411	4.57338e-13	P50865	0	0	SigEF	SigE regulon	sporulation proteins/ other<sporulation proteins<sporulation<Lifestyles
S63	new_159779_160673	159779	160673	1	1.93417	2.88165e-07	Up	-0.127671	0.0084246	ybaN	2.50401	2.43602e-13	0.250906	0.480977		0	0	SigA
S64	new_160675_160892	160675	160892	1	-0.159013	0.0148419	~	-0.149395	0.0255512	NA	-0.118477	0.478589	NA	NA		0	0	SigA, SigA
trnI-Thr	BSU_tRNA_24	165830	165902	1	-0.191547	0.0640077	~	-0.354096	0.000680942	NA	-1.20864	0.000469458	-3.58059	0.0205742		0	0	SigA		tRNA<translation<protein synthesis, modification and degradation<Information processing
S65	new_176316_176924	176316	176924	1	0.746297	0.00529043	~	-0.216563	0.00904239	NA	-1.20614	0.028688	1.34557	0.218921		0	0
S66	new_176926_177082	176926	177082	1	2.75534	2.72717e-07	Up	-0.285441	0.00103247	NA	3.84261	3.84144e-15	2.53846	0.135787		0	0	SigA
ybaR	BSU01580	177083	178519	1	2.8051	5.90564e-08	Up	-0.100295	0.0174818	NA	2.41937	1.57574e-11	3.4216	5.40425e-05	P55189	0.19	1.38	SigA		NA<NA<membrane proteins<Groups of genes, NA<NA<proteins of unknown function<Groups of genes
ybaS	BSU01590	178665	179585	1	1.38203	2.15461e-06	Up	0.0783218	0.0504907	NA	0.766864	0.0311002	5.02723	3.03575e-30	P55190	0	0.5	SigA		NA<transporters/ other<transporters<Cellular processes, NA<NA<membrane proteins<Groups of genes
ybbA	BSU01600	179595	180347	-1	-0.714027	0.00109771	~	0.641737	2.57225e-05	NA	1.83005	9.89049e-08	-0.233124	0.433018	P55192	0	0	SigA, SigA	Btr regulon (activation), CitB regulon (translation control), Fur regulon (repression)	NA<acquisition of iron<homeostasis<Cellular processes, acquisition of iron<iron metabolism<additional metabolic pathways<Metabolism
feuC	BSU01610	180344	181354	-1	-0.84459	0.00123951	~	0.69985	0.000312727	NA	1.65219	1.21336e-06	-0.788019	0.159786	P40411	0	0	SigA, SigA	Btr regulon (activation), CitB regulon (translation control), Fur regulon (repression)	NA<ABC transporters<transporters<Cellular processes, NA<acquisition of iron<homeostasis<Cellular processes, acquisition of iron<iron metabolism<additional metabolic pathways<Metabolism, NA<NA<membrane proteins<Groups of genes
feuB	BSU01620	181347	182351	-1	-0.848176	0.000905436	~	0.66382	1.65225e-05	NA	1.81334	9.65637e-08	-0.750457	0.230244	P40410	0	0	SigA, SigA	Btr regulon (activation), CitB regulon (translation control), Fur regulon (repression)	NA<ABC transporters<transporters<Cellular processes, NA<acquisition of iron<homeostasis<Cellular processes, acquisition of iron<iron metabolism<additional metabolic pathways<Metabolism, NA<NA<membrane proteins<Groups of genes
feuA	BSU01630	182370	183323	-1	-0.993857	0.00184619	~	0.36214	0.00265777	NA	2.11069	7.63782e-11	-0.0767781	0.490306	P40409	5.33	2.5	SigA, SigA	Btr regulon (activation), CitB regulon (translation control), Fur regulon (repression)	NA<ABC transporters<transporters<Cellular processes, NA<acquisition of iron<homeostasis<Cellular processes, acquisition of iron<iron metabolism<additional metabolic pathways<Metabolism, NA<NA<membrane proteins<Groups of genes
ybbB	BSU01640	183414	185003	-1	-0.959384	0.000563757	~	0.274449	0.000812707	NA	1.82308	1.0813e-07	-0.696338	0.187773	P40408	0.1	0.05	SigA	Fur regulon (repression)	NA<acquisition of iron<homeostasis<Cellular processes, acquisition of iron<iron metabolism<additional metabolic pathways<Metabolism, transcription factors/ other<transcription factors and their control<regulation of gene expression<Information processing
ybbC	BSU01650	185194	186438	-1	1.57356	4.73251e-07	Up	0.199985	0.00727826	NA	3.53267	2.09575e-21	-0.104895	0.472732	P40407	0	0	SigA		Newly identified sporulation proteins (based on transcription profiling) <sporulation proteins<sporulation<Lifestyles
ybbD	BSU01660	186452	188380	-1	1.54284	3.85657e-07	Up	0.613247	4.83894e-05	NA	3.72339	1.7143e-25	0.510682	0.195054	P40406	0	0	SigA		utilization of cell wall components<cell wall degradation/ turnover<cell envelope and cell division<Cellular processes
ybbE	BSU01670	188408	189733	-1	1.66616	3.22626e-06	Up	0.738193	1.7445e-05	NA	3.46033	5.24792e-21	1.24347	0.0102231	O05213	0	0	SigA		utilization of cell wall components<cell wall degradation/ turnover<cell envelope and cell division<Cellular processes
ybbF	BSU01680	189790	191157	-1	1.32641	8.73793e-07	Up	1.07427	9.41395e-07	NA	2.55377	7.7734e-12	2.22664	1.81458e-05	Q797S1	0	0.15	SigA, SigA		utilization of cell wall components<cell wall degradation/ turnover<cell envelope and cell division<Cellular processes, NA<phosphotransferase systems<transporters<Cellular processes, utilization of amino sugars<utilization of specific carbon sources<carbon metabolism<Metabolism, NA<NA<phosphoproteins<Groups of genes
ybbH	BSU01690	191183	192034	-1	0.373543	0.000396192	~	0.856416	1.90501e-06	NA	1.40725	0.000155021	2.15605	0.00171632	Q45581	0	0	SigA, SigA		utilization of cell wall components<cell wall degradation/ turnover<cell envelope and cell division<Cellular processes, utilization of amino sugars<utilization of specific carbon sources<carbon metabolism<Metabolism, transcription factors/ other<transcription factors and their control<regulation of gene expression<Information processing
murQ	BSU01700	192051	192965	-1	-0.296685	0.00414007	~	0.181279	0.0173965	NA	1.03937	0.00514483	0.589993	0.232649	Q45582	0.06	0.12	SigA, SigA		utilization of cell wall components<cell wall degradation/ turnover<cell envelope and cell division<Cellular processes, utilization of amino sugars<utilization of specific carbon sources<carbon metabolism<Metabolism, NA<NA<phosphoproteins<Groups of genes
ybbJ	BSU01710	193075	193557	-1	-0.257026	0.00317069	~	-0.354505	0.000150957	NA	1.11126	0.02058	-0.191081	0.462446	Q45583	0	0	SigA		NA<NA<proteins of unknown function<Groups of genes
ybbK	BSU01720	193570	194025	-1	-0.332251	0.000492882	~	-0.193166	0.00957058	NA	0.627593	0.144878	-0.243928	0.435344	Q45584	0	0	SigA		NA<NA<proteins of unknown function<Groups of genes
S67	new_194669_194786	194669	194786	1	-0.299274	0.00451878	~	-0.136942	0.018771	NA	-1.0077	0.105809	0.907679	0.391501		0	0	SigA
sigW	BSU01730	194849	195412	1	0.191015	0.0162859	~	-0.248264	0.00146421	NA	-0.606747	0.0825991	-0.583441	0.344916	Q45585	1	0.43	SigWXY	AbrB regulon (repression), SigW regulon	sigma factors<transcription<RNA synthesis and degradation<Information processing, sigma factors<sigma factors and their control<regulation of gene expression<Information processing, NA<cell envelope stress proteins (controlled by SigM, V, W, X, Y)<coping with stress<Lifestyles
rsiW	BSU01740	195426	196052	1	0.0640537	0.124261	~	-0.5167	0.000207136	NA	-0.729268	0.0300242	0.143461	0.486485	Q45588	0.58	0.17	SigWXY	AbrB regulon (repression), SigW regulon	control of sigma factors<sigma factors and their control<regulation of gene expression<Information processing, NA<cell envelope stress proteins (controlled by SigM, V, W, X, Y)<coping with stress<Lifestyles, NA<NA<membrane proteins<Groups of genes
S68	new_196132_196212	196132	196212	1	NA	NA	~	-0.245603	0.00104317	NA	-1.45744	0.0058408	-0.0516383	0.514524		0	0	SigA
ybbP	BSU01750	196213	197034	1	-0.0233459	0.138896	~	-0.411147	0.00134694	NA	0.0755951	0.46822	0.477199	0.441529	Q45589	0.43	0.21	SigA		NA<metabolism of signalling nucleotides<nucleotide metabolism<Metabolism, NA<NA<membrane proteins<Groups of genes
ybbR	BSU01760	197027	198478	1	0.0651117	0.0907884	~	-0.588799	0.00128379	NA	0.144546	0.410642	0.46391	0.327508	O34659	0.59	0.68	SigA		NA<metabolism of signalling nucleotides<nucleotide metabolism<Metabolism
glmM	BSU01770	198497	199843	1	-0.0324125	0.139156	~	-0.335972	0.00323063	NA	0.0766403	0.46668	1.57153	0.046841	O34824	1.13	1.28	SigA		biosynthesis of peptidoglycan<cell wall synthesis<cell envelope and cell division<Cellular processes, biosynthesis of peptidoglycan<biosynthesis of cell wall components<additional metabolic pathways<Metabolism, NA<NA<essential genes<Groups of genes, NA<NA<phosphoproteins<Groups of genes
S69	new_200188_200276	200188	200276	1	-0.132875	0.0906176	~	-0.369493	0.00191694	NA	-0.754723	0.0445387	1.16935	0.343757		0	0	Sig-, SigA, SigK
glmS	BSU01780	200277	202079	1	0.199299	0.0353359	~	-0.366961	0.000409909	S70	-1.01445	0.00197971	2.47023	3.94902e-08	P0CI73	2.98	2.39	Sig-, SigA, SigK	glmS ribozyme (RNA cleavage)	biosynthesis of peptidoglycan<cell wall synthesis<cell envelope and cell division<Cellular processes, biosynthesis of peptidoglycan<biosynthesis of cell wall components<additional metabolic pathways<Metabolism, NA<NA<essential genes<Groups of genes
S70	new_201802_202546_c	201802	202546	-1	0.471652	0.000120972	~	-0.0135247	0.183387	glmS	1.40668	0.00031173	-1.22357	0.000298813		0	0	SigA
alkA	BSU01800	202547	203458	-1	0.335578	0.000386142	~	0.792688	3.88602e-05	NA	0.99793	0.00835524	0.280522	0.400302	P37878	0	0	SigA	AdaA regulon (positive regulation)	NA<DNA repair/ recombination<genetics<Information processing
adaA	BSU01810	203729	204364	1	0.708394	1.42619e-05	~	1.78087	1.18839e-07	NA	1.71303	0.0031072	5.9514	1.31494e-07	P19219	0	0	SigA	AdaA regulon (positive regulation)	NA<DNA repair/ recombination<genetics<Information processing, transcription factors/ other<transcription factors and their control<regulation of gene expression<Information processing, NA<trigger enzyme<regulation of gene expression<Information processing
adaB	BSU01820	204351	204890	1	0.64234	1.89528e-05	~	2.11303	1.33605e-07	NA	2.11916	0.000139105	3.87348	2.94563e-08	P19220	0	0		AdaA regulon (positive regulation)	NA<DNA repair/ recombination<genetics<Information processing
S71	new_204891_204975	204891	204975	1	0.777009	0.000887689	~	2.47524	1.16367e-06	NA	1.28352	0.224325	0.891748	0.384557		0	0
S72	new_204977_205210	204977	205210	1	-0.237046	0.0589062	~	0.866691	0.00112678	NA	1.25874	0.00456114	2.4252	0.104333		0	0	SigA
S73	new_205212_205408	205212	205408	1	-0.52483	0.0273907	~	3.20125	6.80242e-06	NA	0.129867	0.505007	3.72632	0.0282105		0	0	SigA
ndhF	BSU01830	205409	206926	1	-0.41177	0.000226933	~	2.20216	2.21645e-07	NA	-0.568295	0.236773	3.18617	3.81264e-13	P39755	0	0	SigA		respiration/ other<respiration<electron transport and ATP synthesis<Metabolism, NA<NA<membrane proteins<Groups of genes
ybcC	BSU01845	206941	209556	1	-0.584927	5.50358e-05	~	2.06859	8.08846e-07	NA	-0.269532	0.35762	4.11325	8.81361e-20	O34688	0.04	0.1	SigA		NA<NA<proteins of unknown function<Groups of genes
S74	new_209557_209632	209557	209632	1	NA	NA	~	2.08326	2.828e-05	NA	0.09351	0.508941	2.06354	0.204195		0	0	SigA
ybcF	BSU01860	209633	210160	1	-0.659617	1.99127e-05	~	2.37909	3.6493e-05	NA	0.00474026	0.519209	3.72885	1.75455e-05	O34823	0	0	SigA		NA<NA<poorly characterized/ putative enzymes<Groups of genes
ybcH	BSU01870	210224	210514	1	-0.671682	8.31241e-05	~	1.85797	4.21541e-05	NA	-0.049824	0.505568	5.03301	0.00137951	O34795	0	0	SigA		NA<NA<proteins of unknown function<Groups of genes
ybcI	BSU01880	210572	210946	1	-0.654761	3.84736e-05	~	1.16892	0.000480274	NA	0.340624	0.361387	3.41147	0.00150728	O34380	0	0	SigA		NA<NA<proteins of unknown function<Groups of genes
S75	new_210947_211412	210947	211412	1	-0.515529	8.7975e-05	~	0.444263	0.0728768	NA	0.297965	0.426163	0.324515	0.461745		0	0	SigA
ybzH	BSU01889	211429	211731	1	-0.489951	0.00246919	~	-0.377612	0.00257122	NA	-0.828142	0.0225827	-0.12755	0.503338	C0H3S9	0	0	SigA, SigA		transcription factor/ other/ based on similarity<transcription factors and their control<regulation of gene expression<Information processing
S76	new_211769_211858	211769	211858	1	-0.407066	0.00031831	~	1.70049	6.99334e-05	NA	-0.215022	0.493724	1.51004	0.291454		0	0	SigA
ybcL	BSU01890	211859	213031	1	-0.451264	0.030763	~	2.72147	3.14577e-08	NA	-0.0107111	0.514754	6.00698	3.0966e-14	O34663	0	0	SigA		NA<transporters/ other<transporters<Cellular processes, NA<NA<membrane proteins<Groups of genes
ybcM	BSU01900	213155	213469	1	-0.190911	0.00238792	~	2.11978	3.38293e-07	NA	-0.546475	0.414949	3.56366	1.99067e-06	O31421	0	0			utilization of pectin<utilization of specific carbon sources<carbon metabolism<Metabolism, NA<NA<membrane proteins<Groups of genes
S77	new_213878_213940	213878	213940	1	NA	NA	~	3.41126	2.14601e-08	NA	0.50319	0.43754	5.92705	6.45885e-05		0	0	SigA
skfA	BSU01910	213941	214108	1	-0.783136	2.0795e-05	~	3.30944	3.03911e-08	NA	-0.212646	0.410362	5.52652	1.78362e-06	O31422	0	0	SigA	AbrB regulon (repression), PhoP regulon (activation), Spo0A regulon (activation)	NA<toxins, antitoxins and immunity against toxins<coping with stress<Lifestyles
skfB	BSU01920	214175	215407	1	-0.93518	8.13385e-07	~	3.57718	2.62758e-08	NA	-0.249149	0.401802	6.53172	3.27162e-20	O31423	0	0	SigA	AbrB regulon (repression), PhoP regulon (activation), Spo0A regulon (activation)	NA<toxins, antitoxins and immunity against toxins<coping with stress<Lifestyles
skfC	BSU01935	215404	216894	1	-0.75523	5.32186e-06	~	3.76055	1.32998e-08	NA	0.151585	0.428943	6.02454	9.98913e-23	O31425	0	0	SigA	AbrB regulon (repression), PhoP regulon (activation), Spo0A regulon (activation)	NA<toxins, antitoxins and immunity against toxins<coping with stress<Lifestyles
skfE	BSU01950	216913	217632	1	-0.633384	6.63406e-06	~	3.52067	1.93119e-08	NA	0.685256	0.0630731	5.64786	1.05316e-14	O31427	0	0	SigH, SigA	AbrB regulon (repression), PhoP regulon (activation), Spo0A regulon (activation)	NA<ABC transporters<transporters<Cellular processes, NA<toxins, antitoxins and immunity against toxins<coping with stress<Lifestyles, NA<NA<membrane proteins<Groups of genes
skfF	BSU01960	217697	219040	1	-0.458019	5.62996e-05	~	3.44753	2.17692e-08	NA	0.545211	0.120765	6.09434	2.52232e-17	O31428	0	0	SigH, SigA	AbrB regulon (repression), PhoP regulon (activation), Spo0A regulon (activation)	NA<ABC transporters<transporters<Cellular processes, NA<toxins, antitoxins and immunity against toxins<coping with stress<Lifestyles, NA<NA<membrane proteins<Groups of genes
skfG	BSU01970	219087	219602	1	-0.681379	4.18078e-06	~	3.40147	4.18099e-08	NA	0.495112	0.202935	5.52087	1.82357e-08	O31429	0	0	SigH, SigA	AbrB regulon (repression), PhoP regulon (activation), Spo0A regulon (activation)	NA<NA<proteins of unknown function<Groups of genes
skfH	BSU01980	219607	220032	1	-0.628185	5.11984e-05	~	2.90695	6.80377e-08	NA	0.222655	0.395601	4.23734	1.95399e-07	O31430	0	0	SigH, SigA	AbrB regulon (repression), PhoP regulon (activation), Spo0A regulon (activation)	NA<NA<proteins of unknown function<Groups of genes
S78	new_220033_220103	220033	220103	1	NA	NA	~	3.57632	3.60002e-08	NA	-0.473804	0.460032	1.04668	0.362356		0	0	SigA
S79	new_220105_220278	220105	220278	1	-0.750146	0.000556508	~	3.40085	1.33191e-08	NA	0.230002	0.488213	3.1631	0.0665128		0	0	SigA
ybdG	BSU01990	220279	221256	1	-0.853335	2.82966e-06	~	3.03424	1.1135e-07	NA	-0.285879	0.345784	6.60546	2.30594e-18	O31431	0	0	SigA		NA<NA<membrane proteins<Groups of genes, NA<NA<proteins of unknown function<Groups of genes
ybdJ	BSU02000	221258	221929	1	-0.703983	2.26313e-05	~	3.16408	2.33734e-08	NA	0.0357864	0.502733	4.46709	7.86921e-14	O31432	0	0	SigA		two-component system response regulators<transcription factors and their control<regulation of gene expression<Information processing, NA<NA<phosphoproteins<Groups of genes
ybdK	BSU02010	221950	222912	1	-0.586122	1.79424e-05	~	2.80928	7.16304e-08	NA	-0.150287	0.426193	3.23561	3.23666e-13	O31433	0	0	SigA, SigA	ComK regulon (activation)	protein kinases<protein modification<protein synthesis, modification and degradation<Information processing, control of two-component response regulators<transcription factors and their control<regulation of gene expression<Information processing, NA<NA<membrane proteins<Groups of genes, NA<NA<phosphoproteins<Groups of genes
ybzI	BSU02019	222971	223234	1	0.701939	2.07095e-05	~	0.316489	0.00284007	NA	0.385067	0.228728	0.101721	0.476828	C0H3T1	0	0	SigA, SigA, SigA		NA<NA<proteins of unknown function<Groups of genes
ybdM	BSU02030	223219	223989	-1	-0.0146205	0.174572	~	2.3194	1.05441e-07	NA	0.537229	0.156148	2.77381	3.84485e-14	O31435	0	0			protein kinases<protein modification<protein synthesis, modification and degradation<Information processing, NA<NA<phosphoproteins<Groups of genes
ybdN	BSU02040	224075	224932	-1	0.0795774	0.0410031	~	2.75626	1.70058e-07	NA	-0.358312	0.296384	3.29677	4.29886e-18	O31436	0	0	SigA	AbrB regulon (repression)	NA<NA<proteins of unknown function<Groups of genes
ybdO	BSU02050	225064	226248	1	2.32305	3.79215e-07	Up	0.69003	6.19593e-06	NA	-0.680443	0.0597979	3.6107	3.76939e-06	O31437	0	0	SigD	AbrB regulon (repression), SigD regulon	NA<NA<proteins of unknown function<Groups of genes
S80	new_226436_226565	226436	226565	1	-0.601615	8.34355e-05	~	0.244424	0.0121613	NA	-0.0182946	0.5178	0.636863	0.419162		0	0	SigA
ybxG	BSU02060	226566	227954	1	-0.588835	0.000218241	~	0.217614	0.0011399	NA	-0.0911653	0.45679	1.93499	0.0179569	P54425	0	0	SigA		NA<transporters/ other<transporters<Cellular processes, NA<NA<membrane proteins<Groups of genes
csgA	BSU02070	228066	228314	1	-0.402399	0.000176726	~	0.936299	4.78921e-06	NA	-1.63171	0.216522	4.35574	5.30909e-06	P54379	0	0	SigGF	SigG regulon, SpoVT regulon (repression)	NA<germination<sporulation<Lifestyles
ybxH	BSU02080	228331	228522	1	-0.136622	0.00888909	~	0.885252	2.45442e-05	NA	-0.358717	0.459867	6.16028	2.45383e-05	P54426	0	0	SigGF	SigG regulon, SpoVT regulon (repression)	sporulation proteins/ other<sporulation proteins<sporulation<Lifestyles
ybxI	BSU02090	228549	229352	-1	0.41801	0.000309561	~	0.977768	3.22614e-05	NA	1.59626	0.000336162	2.87611	5.40793e-07	P54427	0	0	SigH		NA<resistance against toxins/ antibiotics<coping with stress<Lifestyles
cypC	BSU02100	229525	230778	1	0.0607713	0.181438	~	0.332058	0.0030544	NA	2.84814	3.9746e-11	4.18028	0.0117895	O31440	0	0	SigB	SigB regulon	NA<electron transport/ other<electron transport and ATP synthesis<Metabolism, NA<lipid metabolism/ other<lipid metabolism<Metabolism, NA<general stress proteins (controlled by SigB)<coping with stress<Lifestyles
ybyB	BSU02110	230819	231079	-1	-0.187834	0.156551	~	-0.748361	0.000671703	NA	3.45405	3.61689e-11	1.44343	0.261283	O31441	0	0	SigB	SigB regulon	NA<general stress proteins (controlled by SigB)<coping with stress<Lifestyles
ybeC	BSU02120	231348	232967	1	-0.740089	1.0045e-05	~	2.70075	1.78094e-05	NA	1.13383	0.00208627	3.23066	4.89909e-10	Q45577	0.67	0.28	SigA		NA<transporters/ other<transporters<Cellular processes, NA<NA<membrane proteins<Groups of genes
glpQ	BSU02130	233014	233895	-1	-0.44909	0.0184621	~	-0.145142	0.0154372	NA	-0.728609	0.059834	0.236318	0.448536	P37965	0	0	Sig-, Sig-, SigA	CcpA regulon (repression), GlpP regulon (antitermination), PhoP regulon (activation)	utilization of glycerol/ glycerol-3-phosphate<utilization of specific carbon sources<carbon metabolism<Metabolism, utilization of phospholipids<utilization of lipids<lipid metabolism<Metabolism
glpT	BSU02140	233994	235328	-1	-0.719461	0.00711049	~	-0.0914924	0.0291375	S81	-0.919355	0.00956706	0.427131	0.348865	P37948	4.95	5.55	Sig-, SigA	CcpA regulon (repression), GlpP regulon (antitermination)	NA<transporters/ other<transporters<Cellular processes, utilization of glycerol/ glycerol-3-phosphate<utilization of specific carbon sources<carbon metabolism<Metabolism, utilization of phospholipids<utilization of lipids<lipid metabolism<Metabolism, NA<NA<membrane proteins<Groups of genes
S81	new_234998_235624	234998	235624	1	-0.0504904	0.0897485	~	-0.512991	0.0246907	glpT	0.74914	0.269262	-0.8653	0.0212315		0	0	SigK
S82	new_235329_235401_c	235329	235401	-1	-0.266548	0.0938937	~	-0.456096	0.00173724	NA	-1.02069	0.0344992	-0.157247	0.499751		0	0	Sig-, SigA
S83	new_235403_235489_c	235403	235489	-1	-0.459385	0.0704175	~	0.0131515	0.177356	NA	2.22058	0.00145892	0.578642	0.439605		0	0	SigA
ybeF	BSU02150	235625	235873	1	-0.71682	2.01228e-05	~	1.48892	3.51118e-06	NA	0.215312	0.469126	4.15206	1.01572e-07	O31442	0	0	SigK		Newly identified sporulation proteins (based on transcription profiling) <sporulation proteins<sporulation<Lifestyles, NA<NA<membrane proteins<Groups of genes
ybfA	BSU02160	235965	236882	1	-0.832788	0.000189432	~	2.74338	2.38637e-08	NA	0.952147	0.0427637	4.32327	9.03458e-24	O31443	0.18	0	SigA, SigK		NA<NA<proteins of unknown function<Groups of genes
ybfB	BSU02170	236879	238129	1	-0.739246	0.000132871	~	2.77801	3.50513e-07	NA	0.173873	0.417484	2.73252	1.1178e-14	O31444	0	0	SigA		NA<NA<membrane proteins<Groups of genes, NA<NA<proteins of unknown function<Groups of genes
ybfE	BSU02180	238164	238448	-1	-0.338985	0.000971086	~	-0.388672	0.00343007	NA	0.735505	0.0735639	1.03159	0.354403	O31445	0	0	SigEF, Sig-		NA<NA<membrane proteins<Groups of genes, NA<NA<proteins of unknown function<Groups of genes
S84	new_238449_238569_c	238449	238569	-1	-0.367782	0.00241155	~	-0.569235	0.000522456	NA	1.92264	0.192562	0.50319	0.43754		0	0	SigEF, Sig-
S85	new_238571_238643_c	238571	238643	-1	NA	NA	~	NA	NA	NA	1.17583	0.0633228	NA	NA		0	0	Sig-
ybfF	BSU02190	238644	239555	-1	-0.265963	0.0007568	~	-0.362041	0.00120508	NA	0.988924	0.00540069	0.157919	0.464421	O31446	0.82	1	Sig-		NA<NA<membrane proteins<Groups of genes, NA<NA<proteins of unknown function<Groups of genes
S86	new_239556_239643_c	239556	239643	-1	-0.198362	0.111671	~	-0.385077	0.000317917	NA	0.803156	0.276836	-0.237775	0.489552		0	0	Sig-
ybfG	BSU02200	239644	241842	-1	-1.10914	1.11545e-05	Down	0.19176	0.00258041	NA	0.644422	0.0597046	0.828813	0.0198555	O31447	0	0	Sig-		NA<cell wall/ other/ based on similarity<cell envelope and cell division<Cellular processes, NA<NA<membrane proteins<Groups of genes
ybfH	BSU02210	241917	242837	-1	-0.462141	7.045e-05	~	1.93297	2.0123e-07	NA	0.723225	0.0514658	2.57661	1.93912e-11	O31448	0	0			NA<NA<membrane proteins<Groups of genes, NA<NA<proteins of unknown function<Groups of genes
ybfI	BSU02220	242834	243661	-1	-0.291273	0.00175096	~	2.84577	2.80604e-08	NA	1.59677	7.82881e-05	3.87145	7.30699e-29	O31449	0	0	SigA		transcription factor/ other/ based on similarity<transcription factors and their control<regulation of gene expression<Information processing
purT	BSU02230	243892	245046	1	0.42458	0.000324132	~	0.38542	0.000438815	NA	0.751395	0.0423447	3.61313	1.86228e-05	P39771	0.93	0.79	SigA		biosynthesis/ acquisition of purine nucleotides<biosynthesis/ acquisition of nucleotides<nucleotide metabolism<Metabolism
mpr	BSU02240	245190	246131	1	-0.1657	0.00541325	~	0.595662	5.61312e-05	NA	0.220664	0.372881	1.43869	0.017759	P39790	0	0	SigA, SigEF		utilization of proteins<utilization of nitrogen sources other than amino acids<amino acid/ nitrogen metabolism<Metabolism, NA<proteolysis<protein synthesis, modification and degradation<Information processing
ybfJ	BSU02250	246094	246492	1	-0.117641	0.0279892	~	1.17487	3.13393e-07	NA	0.232153	0.391994	1.79111	0.0397691	O31451	0	0	SigA, SigEF		Newly identified sporulation proteins (based on transcription profiling) <sporulation proteins<sporulation<Lifestyles
S87	new_246583_246657	246583	246657	1	NA	NA	~	1.00526	1.37546e-06	NA	0.741767	0.373631	2.58463	0.0814543		0	0	SigA
ybfK	BSU02260	246658	247548	1	-0.78146	2.58697e-05	~	0.471012	0.000142002	NA	-0.772127	0.0245324	2.20829	0.00226276	O31452	0.19	0.08	SigA		utilization of lipids/ other<utilization of lipids<lipid metabolism<Metabolism
S88	new_247549_247743	247549	247743	1	-0.369255	0.0141979	~	0.735551	2.80735e-06	NA	-1.07572	0.0203661	1.63476	0.249872		0	0	SigD, SigA
pssA	BSU02270	247744	248277	1	-0.370601	0.00352186	~	0.188449	0.00445628	NA	-0.689604	0.0369278	2.81441	0.00439017	P39823	0	0	SigD, SigA	SigX regulon	biosynthesis of phospholipids<biosynthesis of lipids<lipid metabolism<Metabolism, NA<cell envelope stress proteins (controlled by SigM, V, W, X, Y)<coping with stress<Lifestyles, NA<NA<membrane proteins<Groups of genes
ybfM	BSU02280	248268	248756	1	-0.451548	0.000175905	~	-0.117374	0.0282076	NA	-0.598769	0.076891	2.37937	0.039653	O31453	0	0	SigD, SigA	SigX regulon	NA<cell envelope stress proteins (controlled by SigM, V, W, X, Y)<coping with stress<Lifestyles, NA<NA<membrane proteins<Groups of genes, NA<NA<poorly characterized/ putative enzymes<Groups of genes
psd	BSU02290	248749	249540	1	-0.443178	0.000245432	~	-0.157858	0.0348901	NA	-0.819048	0.0131093	0.748535	0.301714	P39822	0.35	0.4	SigD, SigA	SigX regulon	biosynthesis of phospholipids<biosynthesis of lipids<lipid metabolism<Metabolism, NA<cell envelope stress proteins (controlled by SigM, V, W, X, Y)<coping with stress<Lifestyles, NA<NA<membrane proteins<Groups of genes
ybfN	BSU02300	249595	249873	1	-0.767994	6.43942e-05	~	0.466768	0.000115354	NA	-0.984573	0.0120642	1.31381	0.0266211	O31454	0	0			NA<NA<proteins of unknown function<Groups of genes
ybfO	BSU02310	249979	251319	1	-0.264058	0.000986006	~	1.0314	2.38215e-06	NA	-0.758338	0.0307105	2.30538	4.9398e-06	O31455	0	0	SigWXY	AbrB regulon (repression), SigW regulon	NA<cell envelope stress proteins (controlled by SigM, V, W, X, Y)<coping with stress<Lifestyles, NA<resistance against toxins/ antibiotics/ based on similarity<coping with stress<Lifestyles
ybfP	BSU02320	251427	252314	1	-0.533149	8.48779e-05	~	1.10055	1.21421e-06	NA	-0.70168	0.0618253	3.52833	3.35099e-06	O31456	0	0	SigA, SigWXY	AbrB regulon (repression), SigW regulon	transcription factor/ other/ based on similarity<transcription factors and their control<regulation of gene expression<Information processing, NA<cell envelope stress proteins (controlled by SigM, V, W, X, Y)<coping with stress<Lifestyles
S89	new_252315_252458	252315	252458	1	-0.6498	1.17614e-05	~	0.940901	1.93646e-06	NA	-0.69927	0.239152	1.36126	0.28096		0	0	SigA, SigWXY
ybfQ	BSU02330	252514	253482	1	0.128665	0.0247869	~	-0.18783	0.00987623	NA	0.587504	0.0697144	1.2014	0.179895	O31457	0.68	0.52	SigA, SigWXY	SigW regulon	NA<cell envelope stress proteins (controlled by SigM, V, W, X, Y)<coping with stress<Lifestyles
gltP	BSU02340	253518	254762	-1	1.05738	1.33817e-05	Up	-0.100362	0.0213891	NA	4.474	5.13495e-24	0.248094	0.437237	P39817	0	0	SigH, SigEF		NA<transporters/ other<transporters<Cellular processes, NA<NA<membrane proteins<Groups of genes
nagP	BSU02350	254907	256802	-1	-0.730638	0.00145822	~	-0.108502	0.017102	NA	0.87573	0.0167462	1.36262	0.0619645	P39816	0.94	1.18	SigA		utilization of cell wall components<cell wall degradation/ turnover<cell envelope and cell division<Cellular processes, NA<phosphotransferase systems<transporters<Cellular processes, utilization of amino sugars<utilization of specific carbon sources<carbon metabolism<Metabolism, NA<NA<membrane proteins<Groups of genes, NA<NA<phosphoproteins<Groups of genes
nagBB	BSU02360	256823	257572	-1	-0.974056	0.000829391	~	0.387293	0.00451511	S90	1.00814	0.0069309	1.34847	0.000346032	O31458	0.73	0.73	SigA		utilization of cell wall components<cell wall degradation/ turnover<cell envelope and cell division<Cellular processes, utilization of amino sugars<utilization of specific carbon sources<carbon metabolism<Metabolism
S90	new_257545_257726	257545	257726	1	1.04346	0.000119499	Up	0.347423	0.0339909	nagBB	2.40324	7.17697e-08	0.850079	0.0909617		0	0
S91	new_257573_257643_c	257573	257643	-1	NA	NA	~	1.04668	0.000114669	NA	3.83006	0.0234692	2.88612	2.79105e-06		0	0	SigA
ybgA	BSU02370	257791	258498	1	0.024932	0.151343	~	0.345317	0.000744749	NA	1.48686	2.97224e-05	3.14687	0.000180876	O31459	0.18	0.23	SigA		utilization of cell wall components<cell wall degradation/ turnover<cell envelope and cell division<Cellular processes, utilization of amino sugars<utilization of specific carbon sources<carbon metabolism<Metabolism, transcription factors/ other<transcription factors and their control<regulation of gene expression<Information processing
ybgB	BSU02380	258532	258807	1	-0.183464	0.0409546	~	-0.0847867	0.0438681	NA	0.913594	0.0276499	0.50319	0.43754	O31460	0	0	Sig-, SigA	SigY regulon	NA<cell envelope stress proteins (controlled by SigM, V, W, X, Y)<coping with stress<Lifestyles, NA<toxins, antitoxins and immunity against toxins/ based on similarity<coping with stress<Lifestyles, NA<NA<membrane proteins<Groups of genes
S92	new_258887_259015	258887	259015	1	-0.860295	5.27391e-06	~	-0.0771652	0.0497477	NA	0.218999	0.483155	NA	NA		0	0	SigA
ilvE	BSU02390	259016	260086	1	-0.747969	2.61126e-05	~	-0.0673776	0.0514303	NA	-0.0549443	0.492352	-0.871142	0.400274	O31461	0	0	SigA	CodY regulon (repression)	biosynthesis/ acquisition of branched-chain amino acids<biosynthesis/ acquisition of amino acids<amino acid/ nitrogen metabolism<Metabolism
ybgF	BSU02400	260123	261535	-1	-0.884225	2.80166e-05	~	-0.0567247	0.0648155	NA	-1.70493	1.3387e-05	-0.540662	0.352034	O31462	0	0	SigA		NA<transporters/ other<transporters<Cellular processes, biosynthesis/ acquisition of histidine<biosynthesis/ acquisition of amino acids<amino acid/ nitrogen metabolism<Metabolism, utilization of histidine<utilization of amino acids<amino acid/ nitrogen metabolism<Metabolism, NA<NA<membrane proteins<Groups of genes
S93	new_261536_261647_c	261536	261647	-1	-1.01542	7.59673e-07	Down	0.00512092	0.190661	NA	-0.237775	0.489552	-0.718777	0.421748		0	0	SigA
ybgG	BSU02410	261656	262603	-1	-0.923852	0.000201678	~	0.0413139	0.103227	NA	-0.0626519	0.487497	1.20654	0.213902	O31463	0	0	SigA		NA<NA<poorly characterized/ putative enzymes<Groups of genes
glnT	BSU02420	262732	264168	-1	0.0562707	0.0702673	~	0.00916138	0.179893	NA	1.92822	0.000618292	2.01682	0.0841052	O31464	0	0		GlnL regulon (activation)	NA<transporters/ other<transporters<Cellular processes, biosynthesis/ acquisition of glutamate/ glutamine/ ammonium assimilation<biosynthesis/ acquisition of amino acids<amino acid/ nitrogen metabolism<Metabolism, utilization of glutamine/ glutamate<utilization of amino acids<amino acid/ nitrogen metabolism<Metabolism, NA<NA<membrane proteins<Groups of genes
glsA	BSU02430	264191	265174	-1	0.245064	0.00334812	~	0.197935	0.00245973	NA	2.18099	0.00333983	1.7656	0.0522049	O31465	0	0		GlnL regulon (activation)	utilization of glutamine/ glutamate<utilization of amino acids<amino acid/ nitrogen metabolism<Metabolism
glnJ	BSU02440	265476	266708	1	-0.335875	0.00123811	~	0.2486	0.000639738	NA	0.682392	0.0598387	4.3309	0.000695382	P40758	0	0			biosynthesis/ acquisition of glutamate/ glutamine/ ammonium assimilation<biosynthesis/ acquisition of amino acids<amino acid/ nitrogen metabolism<Metabolism, utilization of glutamine/ glutamate<utilization of amino acids<amino acid/ nitrogen metabolism<Metabolism, protein kinases<protein modification<protein synthesis, modification and degradation<Information processing, control of two-component …
glnL	BSU02450	266719	267663	1	-0.328343	0.00216559	~	0.109944	0.0196945	NA	0.511666	0.130743	1.51338	0.218396	P40759	0	0			biosynthesis/ acquisition of glutamate/ glutamine/ ammonium assimilation<biosynthesis/ acquisition of amino acids<amino acid/ nitrogen metabolism<Metabolism, utilization of glutamine/ glutamate<utilization of amino acids<amino acid/ nitrogen metabolism<Metabolism, two-component system response regulators<transcription factors and their control<regulation of gene expression<Information processing,…
S94	new_267772_267889	267772	267889	1	-0.218787	0.0155527	~	0.151949	0.0124025	NA	-0.304943	0.483023	0.636863	0.419162		0	0	SigA
ycbC	BSU02460	267890	268816	1	-0.237105	0.00339383	~	0.280281	0.000506801	NA	1.18679	0.0738662	3.51076	0.00298864	P42235	0	0	SigA	YcbG regulon (repression)	utilization of glucarate/galactarate<utilization of specific carbon sources<carbon metabolism<Metabolism
ycbD	BSU02470	268846	270312	1	-0.238744	0.0028034	~	0.575864	3.89275e-05	NA	0.754861	0.133372	3.65766	2.45357e-06	P42236	0	0		YcbG regulon (repression)	utilization of glucarate/galactarate<utilization of specific carbon sources<carbon metabolism<Metabolism
gudP	BSU02480	270396	271763	1	-0.184333	0.00328334	~	0.523244	0.000106706	NA	-0.925759	0.0560473	3.10482	5.25132e-05	P42237	0	0		YcbG regulon (repression)	NA<transporters/ other<transporters<Cellular processes, utilization of glucarate/galactarate<utilization of specific carbon sources<carbon metabolism<Metabolism, NA<NA<membrane proteins<Groups of genes
gudD	BSU02490	271800	273167	1	-0.160088	0.0421539	~	1.99712	6.15568e-07	NA	1.75215	0.0134161	3.57089	4.52134e-11	P42238	0	0		YcbG regulon (repression)	utilization of glucarate/galactarate<utilization of specific carbon sources<carbon metabolism<Metabolism
ycbG	BSU02500	273237	273938	1	-0.338677	0.000513712	~	1.25853	6.43909e-05	NA	-0.397332	0.204192	3.48627	6.78072e-10	P42239	0	0	SigA	YcbG regulon (repression)	utilization of glucarate/galactarate<utilization of specific carbon sources<carbon metabolism<Metabolism, transcription factors/ other<transcription factors and their control<regulation of gene expression<Information processing
garD	BSU02510	274029	275561	1	-0.238553	0.0502359	~	3.20751	3.0148e-08	NA	1.33604	0.00055641	5.7695	5.45446e-26	P42240	0	0	SigA	YcbG regulon (repression)	utilization of glucarate/galactarate<utilization of specific carbon sources<carbon metabolism<Metabolism
S95	new_275603_275837	275603	275837	1	-0.728047	0.000332182	~	2.89374	3.56463e-07	NA	-0.415962	0.263384	5.80112	1.58265e-09		0	0	SigA
ycbJ	BSU02520	275838	276758	1	-0.845299	8.89738e-05	~	3.21452	2.24291e-08	NA	-0.925183	0.00742666	4.26782	2.91145e-22	P42242	0	0	SigA	AbrB regulon (repression), YcbG regulon (repression)	NA<resistance against toxins/ antibiotics/ based on similarity<coping with stress<Lifestyles
NA	BSU_misc_RNA_6	276815	277062	1	-0.124345	0.0483258	~	1.84617	5.42908e-06	NA	-0.300807	0.287628	4.94931	3.70273e-16		0	0	SigA, SigA
rtpA	BSU02530	277160	277321	1	-1.27661	4.71477e-07	Down	3.18514	4.16206e-08	NA	-0.488084	0.28583	3.01327	1.09279e-06	O31466	0	0		T-box (antitermination)	biosynthesis/ acquisition of aromatic amino acids<biosynthesis/ acquisition of amino acids<amino acid/ nitrogen metabolism<Metabolism, control of transcription factor (other than two-component system)<transcription factors and their control<regulation of gene expression<Information processing
ycbK	BSU02540	277342	278280	1	-0.508303	0.000443557	~	1.06222	1.66e-05	NA	-0.291697	0.302066	1.81627	0.00740008	P42243	0	0		T-box (antitermination), TRAP regulon (translation inhibition)	NA<transporters/ other<transporters<Cellular processes, NA<NA<membrane proteins<Groups of genes
S96	new_278308_278376	278308	278376	1	NA	NA	~	NA	NA	NA	0.50319	0.43754	0.533161	0.433477		0	0	SigA
ycbL	BSU02550	278377	279057	1	-0.670243	9.16316e-05	~	1.12229	7.22742e-06	NA	0.0887488	0.475223	3.07505	6.99757e-05	P42244	0	0	SigA		two-component system response regulators<transcription factors and their control<regulation of gene expression<Information processing, NA<NA<phosphoproteins<Groups of genes
ycbM	BSU02560	279059	279994	1	-0.699479	0.000112104	~	1.05291	2.21184e-06	NA	0.11643	0.448565	2.49986	0.000552049	P42245	0	0	SigA		protein kinases<protein modification<protein synthesis, modification and degradation<Information processing, control of two-component response regulators<transcription factors and their control<regulation of gene expression<Information processing, NA<NA<membrane proteins<Groups of genes, NA<NA<phosphoproteins<Groups of genes
ycbN	BSU02570	280086	281009	1	-0.623941	0.0003477	~	0.609864	0.000212589	S97	-0.00204118	0.519614	2.55871	0.00111944	P42246	0.21	0.11			NA<ABC transporters<transporters<Cellular processes
S97	new_280556_281740_c	280556	281740	-1	0.454027	0.00436575	~	-0.603796	6.7315e-05	ycbO	2.99352	0.000922808	-0.142263	0.423195		0	0	SigB
ycbO	BSU02580	281028	281714	1	-0.60398	6.6584e-05	~	0.386948	0.0151607	S97	-0.240712	0.354147	3.13468	0.0112689	P42247	0	0			NA<NA<membrane proteins<Groups of genes, NA<NA<proteins of unknown function<Groups of genes
ycbP	BSU02590	281769	282155	-1	0.464198	0.0618243	~	-0.0995584	0.0801333	NA	4.48614	9.27302e-22	1.04982	0.0581274	P42248	0	0	SigB, Sig-, SigA	SigB regulon	NA<general stress proteins (controlled by SigB)<coping with stress<Lifestyles, NA<NA<membrane proteins<Groups of genes
S98	new_282233_283231_c	282233	283231	-1	3.501	1.88692e-08	Up	0.0366956	0.132425	cwlJ	5.18955	1.76834e-29	0.706086	0.0921093		0	0	SigA
cwlJ	BSU02600	282469	282897	1	0.0733516	0.109812	~	3.5198	1.50155e-08	S98	0.491151	0.27359	5.17055	5.87917e-17	P42249	0	0	SigEF	SigE regulon	NA<cell wall/ other<cell envelope and cell division<Cellular processes, spore coat proteins<sporulation proteins<sporulation<Lifestyles, NA<germination<sporulation<Lifestyles
ycbR	BSU02610	283003	283734	1	-0.894415	1.87016e-05	~	3.54998	1.31186e-08	S98	0.601444	0.122603	5.78555	1.75342e-28	P42250	0	0	SigA		NA<resistance against toxic metals/ based on similarity<coping with stress<Lifestyles
yczK	BSU02619	283816	283992	1	-0.148416	0.0188435	~	3.22632	4.05161e-08	NA	-0.590271	0.420172	6.01095	4.55201e-05	C0H3T2	0	0			NA<NA<proteins of unknown function<Groups of genes
phoD	BSU02620	284011	285762	1	-0.296037	0.000722252	~	2.95861	3.95449e-08	NA	0.00849361	0.517539	4.35261	1.69211e-29	P42251	0	0	Sig-	PhoP regulon (activation)	NA<phosphate metabolism<additional metabolic pathways<Metabolism
tatAD	BSU02630	285775	285987	1	-0.270254	0.00178401	~	3.18016	2.25307e-08	NA	-0.104852	0.500581	5.15769	1.95869e-10	O31467	0	0	Sig-	PhoP regulon (activation)	NA<phosphate metabolism<additional metabolic pathways<Metabolism, NA<protein secretion<protein synthesis, modification and degradation<Information processing, NA<NA<membrane proteins<Groups of genes
S99	new_285988_286047	285988	286047	1	NA	NA	~	2.74394	4.30343e-08	NA	NA	NA	0.50319	0.43754		0	0	Sig-
tatCD	BSU02640	286048	286776	1	-0.0485755	0.102788	~	2.05377	5.34705e-08	NA	-0.229609	0.461893	2.05527	1.72578e-08	P42252	0	0	Sig-	PhoP regulon (activation)	NA<phosphate metabolism<additional metabolic pathways<Metabolism, NA<protein secretion<protein synthesis, modification and degradation<Information processing, NA<NA<membrane proteins<Groups of genes
pcp	BSU02650	286773	287420	-1	1.94703	1.79233e-07	Up	-0.00903567	0.185876	NA	1.7022	2.75634e-06	0.0760779	0.505881	P28618	0	0.17	SigA		protein modification/ other<protein modification<protein synthesis, modification and degradation<Information processing
ycbU	BSU02660	287499	288611	1	-0.878798	1.17738e-06	~	0.310107	0.00066594	NA	-1.01833	0.00875162	3.08148	2.43045e-11	P42253	0	0	SigA		NA<NA<poorly characterized/ putative enzymes<Groups of genes
lmrB	BSU02670	288653	290092	-1	0.160762	0.0270581	~	-0.159777	0.00398871	NA	-1.07782	0.00248674	-1.00512	0.214384	O35018	0	0	SigA	LmrA regulon (repression)	NA<transporters/ other<transporters<Cellular processes, NA<resistance against toxins/ antibiotics<coping with stress<Lifestyles, NA<NA<membrane proteins<Groups of genes
lmrA	BSU02680	290132	290698	-1	0.168784	0.0436625	~	-0.0443838	0.116707	NA	-0.837583	0.0201987	0.0962295	0.505325	O34619	0	0	SigA	LmrA regulon (repression)	transcription factors/ other<transcription factors and their control<regulation of gene expression<Information processing, NA<resistance against toxins/ antibiotics<coping with stress<Lifestyles
ansZ	BSU02690	290915	292042	1	-0.253531	0.000868622	~	0.586305	2.15075e-05	NA	-1.33436	0.00179333	2.02384	0.0139055	O34482	0	0	SigA	CodY regulon (repression), TnrA regulon (activation)	utilization of asparagine/ aspartate<utilization of amino acids<amino acid/ nitrogen metabolism<Metabolism
estA	BSU02700	292205	292843	1	-1.34404	1.90561e-07	Down	0.638846	9.35404e-05	NA	-2.41239	7.17028e-09	1.86771	0.0457318	P37957	0	0	SigA	AbrB regulon (repression)	utilization of lipids/ other<utilization of lipids<lipid metabolism<Metabolism
S100	new_292874_293464	292874	293464	1	-0.8317	5.17612e-05	~	-0.508899	5.86358e-05	yczC	-2.59947	4.17871e-07	-0.680324	0.216702		0	0	SigA
yczC	BSU02710	292881	293264	-1	-0.456291	0.000230383	~	-0.842542	2.05594e-05	S100	-0.707554	0.204977	-2.52219	2.99444e-06	O31469	0	0	SigA		NA<NA<membrane proteins<Groups of genes, NA<NA<proteins of unknown function<Groups of genes
yccF	BSU02720	293499	294575	1	-0.059711	0.106517	~	-0.246567	0.000545179	NA	-0.122432	0.429782	0.0532911	0.507699	O34478	2.27	2.13	SigA, SigA		NA<NA<proteins of unknown function<Groups of genes
natK	BSU02730	294615	295571	-1	-0.426495	0.00185007	~	0.0822899	0.0683429	NA	-0.0870413	0.464024	-0.24276	0.456446	P70954	0	0	SigA		protein kinases<protein modification<protein synthesis, modification and degradation<Information processing, control of two-component response regulators<transcription factors and their control<regulation of gene expression<Information processing, NA<NA<membrane proteins<Groups of genes, NA<NA<phosphoproteins<Groups of genes
natR	BSU02740	295584	296285	-1	-0.293515	0.00228428	~	0.145531	0.01999	NA	-0.193891	0.387424	1.11311	0.159063	P70955	0	0	SigA		NA<metal ion homeostasis (K, Na, Ca, Mg)<homeostasis<Cellular processes, two-component system response regulators<transcription factors and their control<regulation of gene expression<Information processing, NA<NA<phosphoproteins<Groups of genes
natA	BSU02750	296429	297169	1	-0.62531	0.000267781	~	0.796986	5.92152e-06	NA	-0.0942639	0.464366	4.22471	1.21456e-05	P46903	0	0	SigA	NatR regulon (activation)	NA<ABC transporters<transporters<Cellular processes, NA<metal ion homeostasis (K, Na, Ca, Mg)<homeostasis<Cellular processes, NA<NA<membrane proteins<Groups of genes
natB	BSU02760	297170	298330	1	-0.645625	0.000101544	~	0.661554	4.89746e-06	NA	-0.135977	0.436528	3.7397	1.12487e-06	P46904	0.2	0.15	SigA	NatR regulon (activation)	NA<ABC transporters<transporters<Cellular processes, NA<metal ion homeostasis (K, Na, Ca, Mg)<homeostasis<Cellular processes, NA<NA<membrane proteins<Groups of genes
yccK	BSU02770	298466	299398	1	0.0123889	0.186623	~	0.774768	5.60011e-06	NA	0.944624	0.00912708	2.70921	0.00250697	P46905	0	0.13	SigH, SigA		NA<transporters/ other<transporters<Cellular processes
ycdA	BSU02780	299438	300502	-1	0.402973	0.000405479	~	-0.113239	0.0179725	NA	-0.321112	0.280035	0.728503	0.0553972	O34538	0.08	0.58	SigA	Abh regulon (repression), AbrB regulon (repression), DegU regulon (activation)	motility and chemotaxis/ other<motility and chemotaxis<exponential and early post-exponential lifestyles<Lifestyles, NA<NA<membrane proteins<Groups of genes
S101	new_300503_300693_c	300503	300693	-1	0.57327	5.19191e-05	~	-0.265094	0.0029775	NA	0.347349	0.360871	0.868682	0.111869		0	0	SigA
ycdB	BSU02790	300830	302248	1	-0.30453	0.00175259	~	2.17861	5.13627e-08	NA	0.624447	0.0695927	2.79883	6.70204e-13	O34621	0	0			NA<NA<proteins of unknown function<Groups of genes
S102	new_302355_302434	302355	302434	1	-0.0177517	0.195025	~	1.74271	1.48895e-06	NA	0.839853	0.391788	0.488079	0.454302		0	0	SigA
ycdC	BSU02800	302435	303796	1	0.127463	0.02126	~	1.63625	1.16143e-06	NA	0.26969	0.318352	1.17919	0.00309541	O34772	0	0	SigA		NA<NA<proteins of unknown function<Groups of genes
S103	new_303797_304377	303797	304377	1	0.661921	0.000132843	~	0.649007	4.78849e-05	cwlK	0.786506	0.0526282	0.160383	0.42719		0	0	SigA
cwlK	BSU02810	303804	304307	-1	0.641998	4.19364e-05	~	0.63667	0.000173546	S103	0.0185246	0.511151	0.711013	0.0773963	O34360	0	0	SigA		autolysis<cell wall degradation/ turnover<cell envelope and cell division<Cellular processes, NA<NA<membrane proteins<Groups of genes
S104	new_304308_304389_c	304308	304389	-1	0.533676	0.000779557	~	0.568148	0.000750755	NA	1.93784	0.120606	0.971765	0.230872		0	0	SigA
rapJ	BSU02820	304430	305551	1	0.0704679	0.0579603	~	1.64618	6.19787e-06	NA	-0.173446	0.387128	3.48737	4.70887e-09	O34327	0.08	0.06	SigA		protein phosphatases<protein modification<protein synthesis, modification and degradation<Information processing, control of two-component response regulators<transcription factors and their control<regulation of gene expression<Information processing
ycdF	BSU02830	305658	306434	1	-0.603735	0.0393493	~	2.37185	4.71987e-06	NA	0.243542	0.401393	4.86176	1.09048e-12	P80869	0	0	SigB	SigB regulon	NA<general stress proteins (controlled by SigB)<coping with stress<Lifestyles, NA<NA<poorly characterized/ putative enzymes<Groups of genes
ycdG	BSU02840	306459	308144	1	-0.424667	0.0558543	~	1.58089	8.1538e-06	NA	0.100729	0.465558	1.52771	0.000192568	O34364	0	0	SigB	SigB regulon	NA<general stress proteins (controlled by SigB)<coping with stress<Lifestyles, NA<NA<poorly characterized/ putative enzymes<Groups of genes
adcA	BSU02850	308332	309291	1	-0.487639	0.00218508	~	0.512573	0.000167633	NA	0.579294	0.0950453	1.82819	0.00240176	O34966	0	0	SigA, SigB	Zur regulon (repression)	NA<ABC transporters<transporters<Cellular processes, NA<trace metal homeostasis (Cu, Zn, Ni, Mn, Mo)<homeostasis<Cellular processes, NA<NA<membrane proteins<Groups of genes
adcC	BSU02860	309347	310042	1	-0.565247	0.000159672	~	0.176287	0.00948417	NA	-0.948916	0.0168842	1.81105	0.0160998	O34946	0.5	0.78	SigA, SigA, SigB	Zur regulon (repression)	NA<ABC transporters<transporters<Cellular processes, NA<trace metal homeostasis (Cu, Zn, Ni, Mn, Mo)<homeostasis<Cellular processes, NA<NA<membrane proteins<Groups of genes
adcB	BSU02870	310000	310842	1	-0.541268	5.5173e-05	~	0.282499	0.000368435	NA	-1.1634	0.00130503	1.26801	0.0629202	O34610	0.67	0.33	SigA, SigA, SigB	Zur regulon (repression)	NA<ABC transporters<transporters<Cellular processes, NA<trace metal homeostasis (Cu, Zn, Ni, Mn, Mo)<homeostasis<Cellular processes, NA<NA<membrane proteins<Groups of genes
yceB	BSU02880	310880	311875	-1	0.11009	0.0418865	~	-0.201878	0.00276788	S105	0.305689	0.288091	-0.42248	0.404852	O34504	0	0	SigA		NA<NA<proteins of unknown function<Groups of genes
S105	new_311859_312061	311859	312061	1	-0.213573	0.00461637	~	0.586438	1.77823e-05	yceB	0.230002	0.488213	0.298417	0.472494		0	0	SigA
S106	new_312063_312158	312063	312158	1	-0.290511	0.00115563	~	-0.140301	0.0155067	NA	-0.0910758	0.509994	0.891748	0.384557		0	0	SigWXY
yceC	BSU02890	312159	312758	1	-0.346686	0.000220669	~	-0.206203	0.00296184	NA	-0.0563529	0.482385	0.935959	0.269643	P81100	1.83	1.56	SigWXY	SigB regulon, SigM regulon, SigW regulon, SigX regulon	NA<general stress proteins (controlled by SigB)<coping with stress<Lifestyles, NA<cell envelope stress proteins (controlled by SigM, V, W, X, Y)<coping with stress<Lifestyles, NA<resistance against toxic metals/ based on similarity<coping with stress<Lifestyles
yceD	BSU02900	312780	313361	1	-0.0936358	0.109907	~	-0.340691	0.00269227	NA	-0.149524	0.411108	1.46674	0.173497	P80875	7.83	6.5	SigWXY	SigB regulon, SigM regulon, SigW regulon, SigX regulon	NA<general stress proteins (controlled by SigB)<coping with stress<Lifestyles, NA<cell envelope stress proteins (controlled by SigM, V, W, X, Y)<coping with stress<Lifestyles, NA<resistance against toxic metals/ based on similarity<coping with stress<Lifestyles, NA<NA<membrane proteins<Groups of genes
yceE	BSU02910	313396	313974	1	-0.0728632	0.103838	~	-0.199908	0.0257362	NA	-0.295358	0.276168	0.0598347	0.50672	O34384	1.57	1.43	SigWXY	SigB regulon, SigM regulon, SigW regulon, SigX regulon	NA<general stress proteins (controlled by SigB)<coping with stress<Lifestyles, NA<cell envelope stress proteins (controlled by SigM, V, W, X, Y)<coping with stress<Lifestyles, NA<resistance against toxic metals/ based on similarity<coping with stress<Lifestyles, NA<NA<phosphoproteins<Groups of genes
yceF	BSU02920	314025	314798	1	-0.294633	0.00140227	~	0.0273943	0.134357	NA	-0.405475	0.175503	0.764755	0.283955	O34447	0.83	0.28	SigWXY	SigB regulon, SigM regulon, SigW regulon, SigX regulon	NA<general stress proteins (controlled by SigB)<coping with stress<Lifestyles, NA<cell envelope stress proteins (controlled by SigM, V, W, X, Y)<coping with stress<Lifestyles, NA<resistance against toxic metals/ based on similarity<coping with stress<Lifestyles, NA<NA<membrane proteins<Groups of genes
yceG	BSU02930	314883	316496	1	-0.251162	0.00495375	~	0.0100812	0.185795	NA	-0.759722	0.0222315	1.4483	0.0773928	O34809	0.09	0.36	SigWXY	SigB regulon, SigM regulon, SigW regulon	NA<general stress proteins (controlled by SigB)<coping with stress<Lifestyles, NA<cell envelope stress proteins (controlled by SigM, V, W, X, Y)<coping with stress<Lifestyles
yceH	BSU02940	316512	317603	1	-0.241563	0.00855981	~	0.0207234	0.147542	NA	-0.664714	0.0439524	0.0891709	0.498054	O34833	2.09	2.37	SigWXY	SigB regulon, SigM regulon, SigW regulon	NA<general stress proteins (controlled by SigB)<coping with stress<Lifestyles, NA<cell envelope stress proteins (controlled by SigM, V, W, X, Y)<coping with stress<Lifestyles
yceI	BSU02950	317725	318927	1	-1.0546	1.36256e-05	Down	0.22856	0.000813623	NA	-1.06971	0.00319096	1.41505	0.136716	O34691	0	0	SigA, SigWXY	NadR regulon (repression)	NA<transporters/ other<transporters<Cellular processes, biosynthesis of NAD(P)<biosynthesis of cofactors<additional metabolic pathways<Metabolism, NA<NA<membrane proteins<Groups of genes
yceJ	BSU02960	319180	320352	-1	0.00154651	0.201146	~	-0.654111	1.09844e-05	NA	1.08258	0.042625	-1.5579	0.00725549	O34724	0	0	SigA		NA<transporters/ other<transporters<Cellular processes, NA<resistance against toxins/ antibiotics/ based on similarity<coping with stress<Lifestyles, NA<NA<membrane proteins<Groups of genes
yceK	BSU02970	320421	320723	-1	-0.387046	0.000212076	~	-0.136381	0.011317	NA	-0.723245	0.0524446	-1.19339	0.306666	O34464	0	0	SigA		transcription factor/ other/ based on similarity<transcription factors and their control<regulation of gene expression<Information processing
opuAA	BSU02980	321013	322269	1	-0.0432847	0.153252	~	-0.220458	0.0363723	NA	-1.57234	2.64349e-06	0.923533	0.116243	P46920	3.38	3.63	SigA		NA<ABC transporters<transporters<Cellular processes, NA<coping with hyper-osmotic stress<coping with stress<Lifestyles, NA<NA<membrane proteins<Groups of genes
opuAB	BSU02990	322271	323119	1	-0.101353	0.0695014	~	-0.123871	0.0207757	NA	-1.45657	1.42475e-05	1.44828	0.156418	P46921	2.75	1.75	SigA		NA<ABC transporters<transporters<Cellular processes, NA<coping with hyper-osmotic stress<coping with stress<Lifestyles, NA<NA<membrane proteins<Groups of genes
opuAC	BSU03000	323119	324000	1	-0.0445974	0.162461	~	-0.385838	0.00114271	NA	-1.55645	2.20918e-06	0.164621	0.489836	P46922	0.82	0.82	SigA		NA<ABC transporters<transporters<Cellular processes, NA<coping with hyper-osmotic stress<coping with stress<Lifestyles, NA<NA<membrane proteins<Groups of genes
amhX	BSU03010	324038	325189	-1	-0.267313	0.00335126	~	-0.0284528	0.135442	NA	0.492972	0.226192	-1.99901	0.0276189	P54983	0	0	SigA		NA<NA<poorly characterized/ putative enzymes<Groups of genes
S107	new_325190_325277_c	325190	325277	-1	-0.438986	0.000413065	~	0.0890563	0.033865	NA	2.37349	0.158262	0.0264165	0.517688		0	0	SigA
ycgA	BSU03020	325339	326772	1	0.141687	0.0193667	~	0.449952	7.6443e-05	NA	1.09024	0.0111982	1.31397	0.0206272	P55908	0	0	SigA	CodY regulon (repression)	NA<NA<membrane proteins<Groups of genes, NA<NA<proteins of unknown function<Groups of genes
ycgB	BSU03030	326888	327469	1	0.704438	9.76806e-05	~	0.09123	0.0339294	NA	2.48569	3.37322e-12	1.15087	0.292986	P55909	0	0	SigA		NA<NA<proteins of unknown function<Groups of genes
S108	new_327480_327617	327480	327617	1	1.11996	0.000426024	Up	0.148741	0.0211144	NA	3.94881	5.23144e-14	0.636863	0.419162		0	0	SigA, Sig-, SigA
amyE	BSU03040	327618	329597	1	1.08539	0.000888973	Up	0.0162501	0.163898	NA	3.73298	6.51652e-26	2.00991	0.0347088	P00691	0	0	SigA, Sig-, SigA	AbrB regulon (activation), CcpA regulon (repression)	utilization of starch/ maltodextrin<utilization of specific carbon sources<carbon metabolism<Metabolism
ldh	BSU03050	329774	330739	1	-0.886076	0.000453545	~	0.0415287	0.0896261	NA	2.29814	0.12959	2.23793	0.0267818	P13714	0.95	0.86	SigA	Rex regulon (repression)	overflow metabolism<carbon core metabolism<carbon metabolism<Metabolism, NA<NA<phosphoproteins<Groups of genes
lctP	BSU03060	330771	332396	1	-0.820942	0.000219691	~	-0.089088	0.0343384	NA	1.24944	0.239138	-0.76814	0.147983	P55910	0.33	0.39	SigA	Rex regulon (repression)	NA<transporters/ other<transporters<Cellular processes, overflow metabolism<carbon core metabolism<carbon metabolism<Metabolism, NA<NA<membrane proteins<Groups of genes
mdr	BSU03070	332441	333979	-1	-0.414883	0.00527238	~	-0.214317	0.00188454	NA	-0.846907	0.0228233	0.476641	0.343262	P96712	0.31	0.25	SigA		NA<transporters/ other<transporters<Cellular processes, NA<resistance against toxins/ antibiotics<coping with stress<Lifestyles
ycgE	BSU03080	334092	334556	1	-0.384337	0.00202373	~	0.124945	0.0182603	NA	-0.650322	0.0730895	1.08493	0.193478	O31472	0	0	SigA		transcription factor/ other/ based on similarity<transcription factors and their control<regulation of gene expression<Information processing
ycgF	BSU03090	334630	335259	1	-0.550217	8.49031e-05	~	0.272893	0.000605586	NA	-0.4837	0.147581	1.81407	0.041745	P94381	0	0	SigEF, SigA	SigE regulon	sporulation proteins/ other<sporulation proteins<sporulation<Lifestyles, NA<NA<membrane proteins<Groups of genes
ycgG	BSU03100	335329	336090	1	-0.399787	0.00123406	~	-0.00681199	0.188402	S109	-0.522857	0.120103	0.774058	0.18888	P94382	0	0	SigK, SigEF, SigA	SigE regulon	sporulation proteins/ other<sporulation proteins<sporulation<Lifestyles, NA<NA<essential genes<Groups of genes
S109	new_335729_336091_c	335729	336091	-1	-0.13055	0.0267065	~	-0.394706	0.00131327	ycgG	0.270064	0.434567	-0.633469	0.0824279		0	0	SigGF
ycgH	BSU03110	336092	337432	-1	0.128466	0.0157141	~	0.256615	0.00562655	NA	1.24131	0.101735	0.186542	0.430534	P94383	0	0	SigGF		NA<transporters/ other<transporters<Cellular processes, NA<NA<membrane proteins<Groups of genes
ycgI	BSU03120	337562	338158	1	0.380034	0.000651534	~	0.287108	0.000515614	NA	0.560797	0.320001	2.50347	0.0584681	O31473	0	0	SigGF		Newly identified sporulation proteins (based on transcription profiling) <sporulation proteins<sporulation<Lifestyles
S110	new_338187_338287	338187	338287	1	-0.0276973	0.174173	~	-0.196506	0.0235427	NA	0.731443	0.302097	0.197253	0.496927		0	0	SigA
nadE	BSU03130	338288	339106	1	-0.180181	0.00970212	~	-0.0320887	0.110265	NA	0.441263	0.156082	1.44228	0.120207	P08164	2.19	1.81	SigA	SigB regulon	biosynthesis of NAD(P)<biosynthesis of cofactors<additional metabolic pathways<Metabolism, NA<general stress proteins (controlled by SigB)<coping with stress<Lifestyles, NA<NA<essential genes<Groups of genes
tmrB	BSU03140	339156	339749	-1	-0.370718	0.000480055	~	-0.187873	0.0318539	NA	0.434515	0.218405	-0.00617546	0.518231	P12921	0	0			NA<resistance against toxins/ antibiotics<coping with stress<Lifestyles, NA<NA<membrane proteins<Groups of genes
S111	new_339807_339955_c	339807	339955	-1	-0.0489233	0.0782621	~	-0.0992494	0.0879388	NA	1.27762	0.277197	0.764181	0.283644		0	0	SigEF
S112	new_339879_339987	339879	339987	1	-0.14875	0.0587501	~	-0.0411995	0.090859	NA	0.195556	0.477679	1.2802	0.298662		0	0	SigA
aroK	BSU03150	340025	340585	1	-0.273261	0.000771162	~	-0.106404	0.0217404	NA	0.510176	0.134059	2.19283	0.0423201	P37944	0.32	0.18	SigA, SigA		biosynthesis/ acquisition of aromatic amino acids<biosynthesis/ acquisition of amino acids<amino acid/ nitrogen metabolism<Metabolism
ycgJ	BSU03160	340613	341374	-1	0.103193	0.0493208	~	0.141096	0.0279955	NA	1.29718	0.00343945	0.172034	0.451266	O31474	0	0	SigA		NA<NA<poorly characterized/ putative enzymes<Groups of genes
ycgK	BSU03170	341492	342466	1	-0.710867	1.74229e-05	~	0.475265	8.63398e-05	NA	-0.307251	0.296662	4.15998	4.00647e-07	P94387	0	0	SigA		transcription factor/ other/ based on similarity<transcription factors and their control<regulation of gene expression<Information processing
S113	new_342467_342537	342467	342537	1	NA	NA	~	NA	NA	NA	0.0723671	0.511709	0.50319	0.43754		0	0	SigA
cah	BSU03180	342538	343494	1	-0.73353	3.59964e-05	~	0.569452	4.33546e-05	NA	-0.225168	0.35172	2.68568	6.19881e-05	P94388	0.36	0.17	SigA		NA<resistance against toxins/ antibiotics<coping with stress<Lifestyles
S114	new_343495_343573	343495	343573	1	-0.837455	1.42275e-05	~	0.229519	0.000779482	NA	0.401697	0.372378	1.55514	0.284325		0	0	SigGF, SigA
ycgL	BSU03190	343578	344360	1	-0.854058	4.55258e-06	~	0.529311	4.33863e-05	NA	-0.471703	0.206386	3.92034	7.51285e-07	P94389	0.14	0.07	SigEF, SigGF, SigA		Newly identified sporulation proteins (based on transcription profiling) <sporulation proteins<sporulation<Lifestyles
S115	new_344370_344497	344370	344497	1	-0.226138	0.00188685	~	0.565707	1.73568e-05	NA	0.313255	0.481968	1.46925	0.284655		0	0	SigEF
ycgM	BSU03200	344551	345462	1	-0.151728	0.0059814	~	0.612115	8.00604e-06	NA	2.81105	1.76963e-09	4.34966	6.79698e-08	P94390	0	0	SigA, SigEF	CodY regulon (repression), PutR regulon (activation), Spo0A regulon (activation)	utilization of proline<utilization of amino acids<amino acid/ nitrogen metabolism<Metabolism
ycgN	BSU03210	345479	347026	1	-0.258614	0.00235779	~	0.534803	2.82784e-05	NA	0.308443	0.272826	3.59541	3.27531e-08	P94391	0.82	0.88	SigA, SigEF	CodY regulon (repression), PutR regulon (activation), Spo0A regulon (activation)	utilization of proline<utilization of amino acids<amino acid/ nitrogen metabolism<Metabolism
S116	new_347027_347149	347027	347149	1	-0.190142	0.0282467	~	0.162183	0.0126813	NA	0.208307	0.42987	0.880287	0.396303		0	0	Sig-, SigA, SigA, SigA, SigEF
ycgO	BSU03220	347150	348571	1	-0.528895	0.000441299	~	0.285112	0.000271415	S117	-0.298554	0.271762	1.56697	0.00935723	P94392	0.29	0.21	Sig-, SigA, SigA, SigA, SigEF	PutR regulon (activation)	NA<transporters/ other<transporters<Cellular processes, biosynthesis/ acquisition of proline<biosynthesis/ acquisition of amino acids<amino acid/ nitrogen metabolism<Metabolism, utilization of proline<utilization of amino acids<amino acid/ nitrogen metabolism<Metabolism, NA<NA<membrane proteins<Groups of genes
S117	new_347670_349525_c	347670	349525	-1	0.221254	0.00111532	~	-0.0485792	0.0925654	ycgP	0.623584	0.187591	0.112758	0.438378		0	0	SigD
S118	new_348596_348692	348596	348692	1	0.502462	0.000193748	~	0.428088	0.00170962	NA	-0.115063	0.498676	2.34023	0.163183		0	0	Sig-, SigA, SigA
ycgP	BSU03230	348724	349959	1	0.920042	1.56705e-05	~	8.71057e-05	0.203705	S117	1.45251	1.47503e-05	-0.0579113	0.498098	P94393	0	0.35	SigA, Sig-, SigA, SigA		utilization of proline<utilization of amino acids<amino acid/ nitrogen metabolism<Metabolism, transcription factors/ other<transcription factors and their control<regulation of gene expression<Information processing
ycgQ	BSU03240	349996	350853	-1	-0.44321	0.00709017	~	2.8257	6.07269e-07	NA	-0.109173	0.447225	2.67298	8.23439e-14	P94394	0.27	0	SigWXY	SigM regulon	NA<cell envelope stress proteins (controlled by SigM, V, W, X, Y)<coping with stress<Lifestyles, NA<NA<membrane proteins<Groups of genes
ycgR	BSU03250	350858	351742	-1	-0.357273	0.00483564	~	2.73283	7.94807e-07	NA	-0.210758	0.361391	3.08403	1.44741e-16	P94395	0	0	SigWXY, SigA	SigM regulon	NA<cell envelope stress proteins (controlled by SigM, V, W, X, Y)<coping with stress<Lifestyles, NA<NA<membrane proteins<Groups of genes
ycgS	BSU03260	351842	352696	-1	-0.343479	0.00168812	~	2.77726	1.5044e-07	NA	0.145152	0.432827	4.09452	7.56424e-24	P94396	0	0	SigA		NA<NA<poorly characterized/ putative enzymes<Groups of genes
S119	new_352793_352857	352793	352857	1	0.240769	0.0901517	~	NA	NA	NA	4.60248	0.000215497	1.46573	0.298348		0	0	SigA
ycgT	BSU03270	352858	353868	1	0.372451	0.0260455	~	0.177719	0.023035	NA	3.053	8.66777e-19	1.32098	0.116302	O31475	1.03	0.59	SigA	Fur regulon (repression)	NA<electron transport/ other/ based on similarity<electron transport and ATP synthesis<Metabolism
S120	new_353869_356316	353869	356316	1	0.907328	0.00128552	~	-0.715016	0.000140992	nasF	2.72115	5.21983e-14	-1.01515	0.00443395		0	0	SigA
nasF	BSU03280	353900	355351	-1	-0.736614	0.000119165	~	0.60266	0.00744784	S120	-1.08495	0.00287714	2.44917	1.65789e-10	P42437	0	0	SigA, SigA, Sig-	Fur regulon (repression), NsrR regulon (repression), ResD regulon (activation), TnrA regulon (activation)	anaerobic respiration<respiration<electron transport and ATP synthesis<Metabolism, utilization of nitrate/ nitrite<utilization of nitrogen sources other than amino acids<amino acid/ nitrogen metabolism<Metabolism
nasE	BSU03290	355412	355732	-1	-0.78231	7.93294e-05	~	1.6015	7.33449e-05	S120	-0.722854	0.062933	2.90938	8.61875e-15	P42436	0	0	SigA, Sig-	Fur regulon (repression), NsrR regulon (repression), ResD regulon (activation), TnrA regulon (activation)	anaerobic respiration<respiration<electron transport and ATP synthesis<Metabolism, utilization of nitrate/ nitrite<utilization of nitrogen sources other than amino acids<amino acid/ nitrogen metabolism<Metabolism
nasD	BSU03300	355764	358181	-1	-0.315136	0.116562	~	2.87701	9.90866e-07	S120	-1.24513	0.00961377	4.05614	1.69686e-29	P42435	0	0	SigA, Sig-	NsrR regulon (repression), ResD regulon (activation), TnrA regulon (activation)	anaerobic respiration<respiration<electron transport and ATP synthesis<Metabolism, utilization of nitrate/ nitrite<utilization of nitrogen sources other than amino acids<amino acid/ nitrogen metabolism<Metabolism
nasC	BSU03310	358303	360435	-1	0.110399	0.0144581	~	2.71407	7.01702e-07	NA	-1.58877	0.00332346	6.22381	1.12975e-39	P42434	0	0	Sig-	TnrA regulon (activation)	utilization of nitrate/ nitrite<utilization of nitrogen sources other than amino acids<amino acid/ nitrogen metabolism<Metabolism
nasB	BSU03320	360442	362757	-1	0.0738186	0.0477811	~	2.16609	1.35265e-06	NA	-2.20913	1.11885e-05	4.22395	6.69263e-27	P42433	0	0	Sig-	TnrA regulon (activation)	utilization of nitrate/ nitrite<utilization of nitrogen sources other than amino acids<amino acid/ nitrogen metabolism<Metabolism
nasA	BSU03330	362937	364142	1	0.740055	0.000202682	~	0.186935	0.0017189	NA	0.170456	0.397254	2.84797	0.0517209	P42432	0	0	SigA	TnrA regulon (activation)	NA<transporters/ other<transporters<Cellular processes, utilization of nitrate/ nitrite<utilization of nitrogen sources other than amino acids<amino acid/ nitrogen metabolism<Metabolism, NA<NA<membrane proteins<Groups of genes
folEB	BSU03340	364259	365173	1	-0.00584336	0.189967	~	0.140428	0.00938877	NA	0.110816	0.483207	2.19087	0.0417667	P94398	0	0	SigA	Zur regulon (repression)	biosynthesis of folate<biosynthesis of cofactors<additional metabolic pathways<Metabolism
yciB	BSU03350	365170	365754	1	-0.0490574	0.0963169	~	0.568548	3.81613e-05	NA	0.0817051	0.498594	3.70286	0.00628499	C0SP99	0	0	SigA	Zur regulon (repression)	NA<transporters/ other<transporters<Cellular processes, NA<trace metal homeostasis (Cu, Zn, Ni, Mn, Mo)<homeostasis<Cellular processes, NA<NA<membrane proteins<Groups of genes
yczL	BSU03359	365850	366035	1	-0.278031	0.000629675	~	0.645199	1.15284e-05	NA	1.1053	0.274049	4.02442	0.0163182	C0H3U7	0	0	SigA		NA<NA<proteins of unknown function<Groups of genes
yciC	BSU03360	366063	367256	1	-0.184782	0.00455346	~	0.691943	9.11096e-06	NA	0.790802	0.234167	1.47293	0.0223917	P94400	0	0	SigA	Zur regulon (repression)	NA<trace metal homeostasis (Cu, Zn, Ni, Mn, Mo)<homeostasis<Cellular processes, NA<NA<membrane proteins<Groups of genes, NA<NA<phosphoproteins<Groups of genes
S121	new_367293_368962	367293	368962	1	-0.0513125	0.0706888	~	0.2303	0.012367	yckB	0.727125	0.207352	0.542794	0.0922669		0	0	SigA
yckA	BSU03370	367305	367985	-1	0.200957	0.0364679	~	-0.0852448	0.0288453	S121	0.34889	0.229518	0.499217	0.410543	P42399	0.25	0.25	SigA, SigA		NA<ABC transporters<transporters<Cellular processes, NA<NA<membrane proteins<Groups of genes
yckB	BSU03380	367995	368858	-1	0.308434	0.00371146	~	-0.0555575	0.0762556	S121	0.646528	0.0554322	0.881601	0.182924	P42400	1.56	1.22	SigA, SigA		NA<ABC transporters<transporters<Cellular processes, NA<NA<membrane proteins<Groups of genes
S122	new_368894_371728_c	368894	371728	-1	3.18423	2.5081e-08	Up	-0.665142	5.71313e-06	bglC	2.60355	1.53915e-14	-0.442682	0.172721		0	0	Sig-, SigA, Sig-
S123	new_368964_369186	368964	369186	1	-0.150716	0.0208531	~	4.19102	2.28054e-08	NA	2.82956	0.014891	4.81605	3.7018e-14		0	0	SigB
yckC	BSU03390	369236	369691	1	-0.80212	2.84527e-05	~	3.44553	3.54973e-08	S122	-0.259649	0.336848	4.61682	9.0112e-20	P42401	0	0	SigEF, SigB	SigE regulon	sporulation proteins/ other<sporulation proteins<sporulation<Lifestyles, NA<NA<membrane proteins<Groups of genes
yckD	BSU03400	369773	370105	1	-0.26539	0.00092158	~	3.20953	4.90526e-08	S122	-1.02171	0.27207	3.38254	2.13522e-14	P42402	0	0	SigGF	SigF regulon, SigG regulon	sporulation proteins/ other<sporulation proteins<sporulation<Lifestyles
bglC	BSU03410	370259	371692	1	-0.670436	1.22957e-05	~	2.89715	1.86265e-07	S122	-0.727017	0.0529045	2.03988	4.16036e-09	P42403	0.05	0.15	SigA		utilization of beta-glucosides<utilization of specific carbon sources<carbon metabolism<Metabolism
nin	BSU03420	371729	372127	-1	0.231924	0.00723963	~	0.227079	0.0012854	NA	-1.00428	0.00553282	0.717545	0.397533	P12669	0	0	Sig-, SigA, Sig-, SigD	ComK regulon (activation)	NA<genetic competence<genetics<Information processing, NA<genetic competence<exponential and early post-exponential lifestyles<Lifestyles, NA<NA<membrane proteins<Groups of genes, NA<NA<phosphoproteins<Groups of genes
nucA	BSU03430	372154	372597	-1	-0.485599	0.000234784	~	-0.13904	0.0275787	NA	-0.718623	0.0436067	1.03952	0.21862	P12667	0	0	SigA, Sig-, SigD	ComK regulon (activation)	NA<genetic competence<genetics<Information processing, NA<genetic competence<exponential and early post-exponential lifestyles<Lifestyles, NA<NA<membrane proteins<Groups of genes
S124	new_372628_372770_c	372628	372770	-1	-1.02811	2.65615e-05	Down	0.366857	0.00107094	NA	-1.93435	0.00388526	1.6675	0.266567		0	0	Sig-, SigD
tlpC	BSU03440	372771	374492	-1	-1.42821	1.68589e-07	Down	2.92246	8.85901e-08	S125	-2.03972	6.7198e-08	2.68922	3.54743e-16	P39209	0.26	0	SigD	SigD regulon	signal transduction in motility and chemotaxis<motility and chemotaxis<exponential and early post-exponential lifestyles<Lifestyles, NA<NA<membrane proteins<Groups of genes
S125	new_372801_375944	372801	375944	1	2.61133	3.72165e-08	Up	-1.38804	3.31723e-07	tlpC	2.7861	1.5924e-17	-0.92663	0.0475347		0	0	SigA
hxlB	BSU03450	374603	375160	-1	-0.426311	0.0277919	~	2.7684	2.17709e-08	S125	-0.138056	0.498852	2.84173	1.79635e-14	P42404	0	0	SigA	HxlR regulon (activation)	NA<resistance against oxidative and electrophile stress<coping with stress<Lifestyles
hxlA	BSU03460	375166	375798	-1	-0.0916332	0.147635	~	2.6021	1.87413e-08	S125	-0.000131226	0.520766	3.17677	2.46486e-18	P42405	0	0	SigA	HxlR regulon (activation)	NA<resistance against oxidative and electrophile stress<coping with stress<Lifestyles
hxlR	BSU03470	376032	376394	1	1.05826	7.86405e-06	Up	0.627349	5.60774e-05	NA	2.10221	1.50755e-08	2.84108	0.0135233	P42406	0	0	SigA, SigA		transcription factors/ other<transcription factors and their control<regulation of gene expression<Information processing, NA<resistance against oxidative and electrophile stress<coping with stress<Lifestyles
S126	new_376667_376967	376667	376967	1	-2.31459	4.46723e-05	Down	1.03539	1.23695e-05	NA	-1.44057	9.7432e-05	2.09668	0.121074		0	0	SigA
srfAA	BSU03480	376968	387731	1	-2.34153	4.92478e-05	Down	1.26367	2.28686e-06	NA	-1.96014	1.34914e-09	1.55105	5.97797e-05	P27206	3.94	2.28	SigA	Abh regulon (repression), CodY regulon (repression), ComA regulon (activation), PerR regulon (activation), Spx regulon (repression)	biosynthesis of antibacterial compounds<miscellaneous metabolic pathways<additional metabolic pathways<Metabolism, NA<biosynthesis of antibacterial compounds<coping with stress<Lifestyles, NA<NA<membrane proteins<Groups of genes, NA<NA<phosphoproteins<Groups of genes
srfAB	BSU03490	387744	398495	1	-2.14458	5.09673e-05	Down	0.871796	4.06069e-05	NA	-2.03754	2.2798e-10	1.0315	0.00729767	Q04747	3.52	2.21	SigA	Abh regulon (repression), CodY regulon (repression), ComA regulon (activation), PerR regulon (activation), Spx regulon (repression)	biosynthesis of antibacterial compounds<miscellaneous metabolic pathways<additional metabolic pathways<Metabolism, NA<biosynthesis of antibacterial compounds<coping with stress<Lifestyles, NA<NA<membrane proteins<Groups of genes, NA<NA<phosphoproteins<Groups of genes
comS	BSU03500	390880	391020	1	-2.27923	1.6867e-05	Down	0.982281	7.94341e-06	NA	NA	NA	NA	NA	P80355	0	0	SigA	Abh regulon (repression), CodY regulon (repression), ComA regulon (activation), PerR regulon (activation), Spx regulon (repression)	NA<genetic competence<genetics<Information processing, NA<genetic competence<exponential and early post-exponential lifestyles<Lifestyles, NA<NA<short peptides<Groups of genes
srfAC	BSU03510	398532	402359	1	-1.93652	8.27402e-05	Down	0.842219	1.16689e-05	NA	-1.96761	1.22201e-09	1.68749	0.000141437	Q08787	3.02	1.78	SigA	Abh regulon (repression), CodY regulon (repression), ComA regulon (activation), PerR regulon (activation), Spx regulon (repression)	biosynthesis of antibacterial compounds<miscellaneous metabolic pathways<additional metabolic pathways<Metabolism, NA<biosynthesis of antibacterial compounds<coping with stress<Lifestyles, NA<NA<membrane proteins<Groups of genes, NA<NA<phosphoproteins<Groups of genes
srfAD	BSU03520	402388	403116	1	-2.00003	7.64413e-05	Down	0.140946	0.0109139	NA	-1.94398	2.12834e-09	0.462844	0.398783	Q08788	1.8	0.6	SigA	Abh regulon (repression), CodY regulon (repression), ComA regulon (activation), PerR regulon (activation), Spx regulon (repression)	biosynthesis of antibacterial compounds<miscellaneous metabolic pathways<additional metabolic pathways<Metabolism, NA<biosynthesis of antibacterial compounds<coping with stress<Lifestyles
ycxA	BSU03530	403217	404443	1	-0.793275	3.12472e-05	~	0.335256	0.00137263	NA	-1.92098	7.46955e-08	0.614493	0.222276	Q08791	0	0	SigA, SigA	ComA regulon (activation)	NA<NA<membrane proteins<Groups of genes, NA<NA<proteins of unknown function<Groups of genes
ycxB	BSU03540	404458	405015	-1	0.616493	3.70938e-05	~	-0.138981	0.0408442	NA	0.409239	0.237192	-1.18377	0.180405	Q08793	0.33	0.33	SigA		NA<NA<membrane proteins<Groups of genes, NA<NA<proteins of unknown function<Groups of genes
ycxC	BSU03550	405069	406007	-1	1.29758	1.22047e-05	Up	-0.141442	0.0145622	NA	1.48653	0.000340391	0.38305	0.375586	Q08794	0	0			NA<NA<membrane proteins<Groups of genes, NA<NA<proteins of unknown function<Groups of genes
ycxD	BSU03560	406131	407465	1	-0.477105	0.000164963	~	1.27909	1.75712e-05	NA	0.309687	0.323542	0.372185	0.233691	Q08792	0	0			transcription factor/ other/ based on similarity<transcription factors and their control<regulation of gene expression<Information processing
sfp	BSU03569	407460	407627	-1	0.0825988	0.106292	~	-0.258748	0.00493148	NA	-0.240195	0.370303	0.558713	0.319729		0	0	SigA, SigA		biosynthesis of antibacterial compounds<miscellaneous metabolic pathways<additional metabolic pathways<Metabolism, NA<biofilm formation<exponential and early post-exponential lifestyles<Lifestyles, NA<biosynthesis of antibacterial compounds<coping with stress<Lifestyles, NA<NA<pseudogenes<Groups of genes
sfp	BSU03570	407638	408135	-1	-0.120038	0.0447608	~	0.145509	0.0186133	NA	-0.222828	0.364009	0.590575	0.199351	P39135	0	0	SigA, SigA		biosynthesis of antibacterial compounds<miscellaneous metabolic pathways<additional metabolic pathways<Metabolism, NA<biofilm formation<exponential and early post-exponential lifestyles<Lifestyles, NA<biosynthesis of antibacterial compounds<coping with stress<Lifestyles, NA<NA<pseudogenes<Groups of genes
yczE	BSU03580	408240	408887	-1	-0.263856	0.0118618	~	0.568373	2.60151e-05	NA	-0.906995	0.00888049	1.93663	6.10671e-05	O34927	0	0	SigA		NA<NA<proteins of unknown function<Groups of genes
S127	new_409056_409207_c	409056	409207	-1	-0.0140562	0.198636	~	NA	NA	NA	-0.443821	0.361466	2.51121	0.0585957		0	0
tcyC	BSU03590	409208	409951	-1	-0.0463487	0.13178	~	-0.103076	0.0453613	NA	0.149791	0.41538	1.188	0.14236	P39456	0.61	0.94	SigA, SigB		NA<ABC transporters<transporters<Cellular processes, biosynthesis/ acquisition of cysteine<biosynthesis/ acquisition of amino acids<amino acid/ nitrogen metabolism<Metabolism, NA<NA<membrane proteins<Groups of genes
tcyB	BSU03600	409965	410669	-1	-0.0868254	0.0576402	~	-0.00452712	0.196805	NA	0.318257	0.285807	1.94641	0.0628872	P42200	1.4	1.6	SigA, SigB		NA<ABC transporters<transporters<Cellular processes, biosynthesis/ acquisition of cysteine<biosynthesis/ acquisition of amino acids<amino acid/ nitrogen metabolism<Metabolism, NA<NA<membrane proteins<Groups of genes
tcyA	BSU03610	410656	411462	-1	-0.126775	0.0617399	~	-0.898799	0.000889366	NA	0.293418	0.297518	1.64745	0.0457926	P42199	2.17	2.25	SigA, SigB		NA<ABC transporters<transporters<Cellular processes, biosynthesis/ acquisition of cysteine<biosynthesis/ acquisition of amino acids<amino acid/ nitrogen metabolism<Metabolism, NA<NA<membrane proteins<Groups of genes
yclA	BSU03620	411578	412450	-1	-0.215324	0.00648944	~	0.327788	0.000314408	NA	0.700823	0.0726149	1.76897	0.0162852	P94403	0	0	SigA		transcription factors/ other<transcription factors and their control<regulation of gene expression<Information processing, NA<resistance against other toxic compounds (nitric oxide, phenolic acids, flavonoids, oxalate)<coping with stress<Lifestyles
ubiX	BSU03630	412540	413154	1	-0.131902	0.060244	~	1.12267	2.92856e-06	NA	1.16169	0.0677799	4.30664	1.2042e-07	P94404	0	0	SigA	BsdA regulon (activation)	NA<resistance against other toxic compounds (nitric oxide, phenolic acids, flavonoids, oxalate)<coping with stress<Lifestyles
ubiD	BSU03640	413157	414578	1	-0.237286	0.00242512	~	0.927838	2.78416e-06	NA	0.815501	0.0719301	3.29293	2.71935e-08	P94405	0	0	SigA	BsdA regulon (activation)	NA<resistance against other toxic compounds (nitric oxide, phenolic acids, flavonoids, oxalate)<coping with stress<Lifestyles
bsdD	BSU03651	414595	414822	1	-0.184649	0.00366323	~	1.03834	7.48393e-06	NA	1.63073	0.0444895	2.1821	0.0247702	C0H3U9	0	0	SigA	BsdA regulon (activation)	NA<resistance against other toxic compounds (nitric oxide, phenolic acids, flavonoids, oxalate)<coping with stress<Lifestyles
yclD	BSU03652	414819	415283	1	-0.142713	0.0262311	~	0.936709	3.77681e-05	NA	1.14452	0.0789171	1.98055	0.00928194	C0SPB5	0	0	SigA		NA<resistance against other toxic compounds (nitric oxide, phenolic acids, flavonoids, oxalate)<coping with stress<Lifestyles
yclE	BSU03660	415350	416195	1	-0.543189	8.90747e-05	~	0.444014	0.000374847	NA	0.182112	0.417649	0.928388	0.0622746	P94407	0	0			NA<NA<poorly characterized/ putative enzymes<Groups of genes
dtpT	BSU03670	416235	417713	-1	-0.12606	0.0593887	~	-0.0972588	0.0427694	NA	0.672345	0.0446054	0.177972	0.429661	P94408	0.57	1.07	SigA, SigEF	ScoC regulon (repression)	NA<transporters/ other<transporters<Cellular processes, utilization of peptides<utilization of nitrogen sources other than amino acids<amino acid/ nitrogen metabolism<Metabolism, NA<NA<membrane proteins<Groups of genes
S128	new_417763_418267_c	417763	418267	-1	1.5141	9.96154e-07	Up	-0.107499	0.0175394	yclG	3.85996	9.16505e-09	0.967814	0.148987		0	0	SigEF
yclG	BSU03680	417993	419747	1	0.408299	0.00143044	~	1.20208	2.74438e-06	S128	1.47974	0.000308041	2.72489	7.76377e-11	P94409	0	0	SigK		NA<NA<proteins of unknown function<Groups of genes
yczF	BSU03690	419763	419984	-1	0.849594	1.65623e-05	~	0.189039	0.00446057	NA	1.58379	0.0244526	1.64279	0.166888	O31479	0	0	SigGF		Newly identified sporulation proteins (based on transcription profiling) <sporulation proteins<sporulation<Lifestyles, NA<NA<membrane proteins<Groups of genes
gerKA	BSU03700	420110	421744	1	-0.285645	0.00273044	~	1.51691	6.62539e-07	NA	-0.0964811	0.477449	4.78354	1.0174e-14	P49939	0	0	SigGF	SigG regulon, SpoVT regulon (repression)	NA<germination<sporulation<Lifestyles, NA<NA<membrane proteins<Groups of genes
gerKC	BSU03710	421734	422957	1	-0.303038	0.00133821	~	1.37326	1.60149e-07	NA	-0.304587	0.356701	3.87911	3.72086e-12	P49941	0	0	SigGF	SigG regulon, SpoVT regulon (repression)	NA<germination<sporulation<Lifestyles, NA<NA<membrane proteins<Groups of genes
gerKB	BSU03720	422982	424103	1	-0.274739	0.00165771	~	0.236876	0.000982312	NA	-0.159264	0.428132	1.91152	0.00628133	P49940	0	0		SigG regulon, SpoVT regulon (repression)	NA<germination<sporulation<Lifestyles, NA<NA<membrane proteins<Groups of genes
yclH	BSU03730	424208	424888	-1	0.648261	1.39852e-05	~	0.0756127	0.0539455	NA	2.25251	0.000120027	0.21376	0.440933	P94411	0	0		YclJ regulon (activation)	NA<ABC transporters<transporters<Cellular processes, NA<NA<membrane proteins<Groups of genes
yclI	BSU03740	424904	426364	-1	0.627738	9.78389e-05	~	0.148016	0.016859	NA	2.25544	1.26389e-05	0.420665	0.285222	P94412	0	0		YclJ regulon (activation)	NA<ABC transporters<transporters<Cellular processes, NA<NA<membrane proteins<Groups of genes
yclJ	BSU03750	426577	427260	1	-0.310641	0.00375343	~	0.682949	2.27448e-05	NA	0.00417827	0.518463	4.37261	5.64949e-05	P94413	0	0	SigA	ResD regulon (activation)	two-component system response regulators<transcription factors and their control<regulation of gene expression<Information processing, NA<NA<phosphoproteins<Groups of genes
yclK	BSU03760	427247	428668	1	-0.244904	0.0171121	~	0.560787	0.000182939	NA	0.0522815	0.486216	3.30453	3.43044e-07	P94414	0.15	0.09	SigA	ResD regulon (activation)	protein kinases<protein modification<protein synthesis, modification and degradation<Information processing, control of two-component response regulators<transcription factors and their control<regulation of gene expression<Information processing, NA<NA<membrane proteins<Groups of genes, NA<NA<phosphoproteins<Groups of genes
S129	new_428689_428793	428689	428793	1	-0.651548	0.000887042	~	0.787903	8.85075e-06	NA	0.218495	0.450331	2.41645	0.152393		0	0	SigA
rapC	BSU03770	428831	429979	1	-0.530662	0.00130522	~	0.261891	0.0018899	NA	-0.00411834	0.51822	1.74284	0.0060129	P94415	0.17	0.13	SigA, SigA	CodY regulon (repression), ComA regulon (activation)	NA<genetic competence<genetics<Information processing, protein phosphatases<protein modification<protein synthesis, modification and degradation<Information processing, control of two-component response regulators<transcription factors and their control<regulation of gene expression<Information processing, NA<quorum sensing<regulation of gene expression<Information processing, NA<genetic competen…
phrC	BSU03780	429963	430085	1	0.0142022	0.194113	~	-0.0270461	0.142604	NA	0.656973	0.0956834	0.230785	0.492668	P94416	0	0	SigH, SigEF, SigA, SigA	CcpA regulon (repression), CodY regulon (repression), ComA regulon (activation), SigH regulon	NA<genetic competence<genetics<Information processing, control of two-component response regulators<transcription factors and their control<regulation of gene expression<Information processing, NA<quorum sensing<regulation of gene expression<Information processing, NA<genetic competence<exponential and early post-exponential lifestyles<Lifestyles, NA<NA<short peptides<Groups of genes
yczM	BSU03788	430185	430274	-1	-0.29783	0.000439785	~	-0.143599	0.025188	NA	-0.203154	0.444463	0.289645	0.462701	C0H3V0	0	0	SigK		NA<toxins, antitoxins and immunity against toxins/ based on similarity<coping with stress<Lifestyles
yczN	BSU03789	430356	430469	-1	-0.691771	4.43356e-05	~	-0.200383	0.00930017	NA	-0.0635247	0.506572	0.260734	0.461458	C0H3V1	0	0	SigK		NA<toxins, antitoxins and immunity against toxins/ based on similarity<coping with stress<Lifestyles
yclM	BSU03790	430623	431987	-1	-0.770358	4.64303e-05	~	0.239267	0.00278359	NA	0.0146354	0.512386	0.9906	0.0611226	P94417	0	0	SigA		biosynthesis/ acquisition of lysine/ threonine<biosynthesis/ acquisition of amino acids<amino acid/ nitrogen metabolism<Metabolism
S130	new_432271_432371	432271	432371	1	-0.763289	0.0106112	~	0.0769448	0.0967145	NA	1.07793	0.101173	0.313255	0.481968		0	0	SigA, SigA
yclN	BSU03800	432372	433322	1	-0.649785	0.0204058	~	0.0312841	0.144878	NA	1.29124	0.000152699	0.902769	0.265154	P94418	0	0	SigA, SigA	Fur regulon (repression)	NA<ABC transporters<transporters<Cellular processes, NA<acquisition of iron<homeostasis<Cellular processes, acquisition of iron<iron metabolism<additional metabolic pathways<Metabolism, NA<NA<membrane proteins<Groups of genes
yclO	BSU03810	433315	434262	1	-0.741311	0.00972673	~	0.110265	0.0436436	NA	1.34238	8.14545e-05	0.324111	0.426376	P94419	1.25	1	SigA, SigA	Fur regulon (repression)	NA<ABC transporters<transporters<Cellular processes, NA<acquisition of iron<homeostasis<Cellular processes, acquisition of iron<iron metabolism<additional metabolic pathways<Metabolism, NA<NA<membrane proteins<Groups of genes
yclP	BSU03820	434256	435014	1	-0.541896	0.0240159	~	-0.557977	0.000134561	NA	1.36307	3.6679e-05	0.0422983	0.5095	P94420	0.45	0.3	SigA, SigA	Fur regulon (repression)	NA<ABC transporters<transporters<Cellular processes, NA<acquisition of iron<homeostasis<Cellular processes, acquisition of iron<iron metabolism<additional metabolic pathways<Metabolism, NA<NA<membrane proteins<Groups of genes
yclQ	BSU03830	435036	435989	1	-0.487409	0.0359011	~	-0.469424	0.000550324	NA	1.57628	1.24429e-06	0.0194046	0.515251	P94421	4.42	5.15	SigA, SigA	Fur regulon (repression)	NA<ABC transporters<transporters<Cellular processes, NA<acquisition of iron<homeostasis<Cellular processes, acquisition of iron<iron metabolism<additional metabolic pathways<Metabolism, NA<NA<membrane proteins<Groups of genes
ycnB	BSU03840	436036	437454	-1	-0.113723	0.0488049	~	-0.315978	0.00309439	NA	-1.27154	0.000230522	0.495946	0.298075	P94422	0.9	1.8	SigA		NA<transporters/ other<transporters<Cellular processes, NA<resistance against toxins/ antibiotics/ based on similarity<coping with stress<Lifestyles, NA<NA<membrane proteins<Groups of genes
ycnC	BSU03850	437474	438352	-1	-0.0305258	0.158873	~	-0.245369	0.0115666	NA	-1.39785	0.000293731	0.261413	0.420016	P94423	0	0	SigA		transcription factor/ other/ based on similarity<transcription factors and their control<regulation of gene expression<Information processing
S131	new_438353_438419_c	438353	438419	-1	NA	NA	~	NA	NA	NA	-0.0516383	0.514524	0.697018	0.386486		0	0	SigA
ycnD	BSU03860	438516	439265	-1	0.0526163	0.12525	~	-0.0420891	0.117932	NA	0.530651	0.123471	0.0785585	0.498268	P94424	0.8	0.9	SigA		NA<electron transport/ other<electron transport and ATP synthesis<Metabolism
ycnE	BSU03870	439282	439569	-1	0.215707	0.0142169	~	-0.0827995	0.0663015	NA	0.582179	0.112006	1.39687	0.13178	P94425	0.25	0.33	SigA		NA<NA<phosphoproteins<Groups of genes, NA<NA<proteins of unknown function<Groups of genes
yczG	BSU03880	439709	440023	1	0.106075	0.0310307	~	0.358992	0.00060008	NA	-0.0671896	0.476701	0.784634	0.168193	O31480	0	0	SigA		transcription factor/ other/ based on similarity<transcription factors and their control<regulation of gene expression<Information processing
gabR	BSU03890	440025	441464	-1	0.642121	0.000548314	~	1.31566	9.26099e-07	NA	0.845197	0.0464417	1.31475	0.00149506	P94426	0	0		GabR regulon (repression)	utilization of gamma-amino butyric acid<utilization of amino acids<amino acid/ nitrogen metabolism<Metabolism, transcription factors/ other<transcription factors and their control<regulation of gene expression<Information processing
gabT	BSU03900	441571	442881	1	0.831718	2.57374e-05	~	1.28502	6.7882e-06	NA	2.15447	4.52087e-06	3.43171	1.2133e-06	P94427	0.14	0.14	SigA	GabR regulon (activation)	utilization of gamma-amino butyric acid<utilization of amino acids<amino acid/ nitrogen metabolism<Metabolism, biosynthesis of norspermidine<miscellaneous metabolic pathways<additional metabolic pathways<Metabolism, NA<biofilm formation<exponential and early post-exponential lifestyles<Lifestyles
gabD	BSU03910	442950	444338	1	0.414787	0.000152381	~	0.528246	0.000190565	NA	1.25272	0.000753762	1.5741	0.0281474	P94428	0.29	0.5	SigA, SigB	GabR regulon (activation), SigB regulon	utilization of gamma-amino butyric acid<utilization of amino acids<amino acid/ nitrogen metabolism<Metabolism, NA<general stress proteins (controlled by SigB)<coping with stress<Lifestyles
glcU	BSU03920	444461	445324	1	-0.005773	0.188532	~	0.967482	5.63282e-05	NA	-0.663433	0.411583	0.985061	0.168876	P40420	0	0	SigGF	SigG regulon, SpoVT regulon (repression)	NA<transporters/ other<transporters<Cellular processes, sporulation proteins/ other<sporulation proteins<sporulation<Lifestyles, NA<NA<membrane proteins<Groups of genes
gdh	BSU03930	445344	446129	1	-0.0799289	0.0420596	~	0.550835	0.000966327	NA	0.0596725	0.506997	0.237151	0.459502	P12310	0	0	SigGF	SigG regulon, SpoVT regulon (repression)	NA<germination<sporulation<Lifestyles
ycnI	BSU03940	446174	446788	-1	0.000165091	0.203834	~	-0.222584	0.00220488	NA	-0.886058	0.0184731	0.365639	0.447028	P94431	1.5	1	SigA	YcnK regulon (repression)	NA<NA<membrane proteins<Groups of genes, NA<NA<proteins of unknown function<Groups of genes
ycnJ	BSU03950	446801	448426	-1	-0.0299221	0.193811	~	-0.087418	0.0263226	NA	-0.976921	0.0107635	-0.367889	0.401627	C0SP95	0.93	0.62	SigA	YcnK regulon (repression)	NA<transporters/ other<transporters<Cellular processes, NA<trace metal homeostasis (Cu, Zn, Ni, Mn, Mo)<homeostasis<Cellular processes, NA<NA<membrane proteins<Groups of genes
ycnK	BSU03960	448461	449033	-1	-0.0328518	0.1936	~	-0.0446152	0.106885	NA	-0.94478	0.0169359	0.322094	0.455002	P94433	0	0	SigA	AbrB regulon (repression), YcnK regulon (repression)	NA<trace metal homeostasis (Cu, Zn, Ni, Mn, Mo)<homeostasis<Cellular processes, transcription factors/ other<transcription factors and their control<regulation of gene expression<Information processing
ycnL	BSU03970	449198	449551	1	-0.195123	0.00915233	~	0.0924241	0.0208541	NA	-0.0881875	0.469876	3.4881	0.0417748	P94434	0	0	SigA		NA<NA<membrane proteins<Groups of genes, NA<NA<proteins of unknown function<Groups of genes
S132	new_449651_449723	449651	449723	1	1.02885	0.000507775	Up	NA	NA	NA	-0.344527	0.477704	3.94083	0.0190899		0	0	SigA
mtlA	BSU03981	449724	451160	1	0.738262	0.000941802	~	1.83756	1.13999e-06	NA	0.946123	0.0373517	4.11438	1.11254e-18	P42956	0.69	1.5	SigA	MtlR regulon (activation)	NA<phosphotransferase systems<transporters<Cellular processes, utilization of mannitol<utilization of specific carbon sources<carbon metabolism<Metabolism, control of PRD-type regulators<transcription factors and their control<regulation of gene expression<Information processing, NA<trigger enzyme<regulation of gene expression<Information processing, NA<NA<membrane proteins<Groups of genes, NA<NA…
mtlF	BSU03982	451185	451616	1	0.571815	0.00375732	~	1.8419	1.94125e-06	NA	0.691686	0.143359	5.26566	2.09927e-09	C0H3V2	0.63	1	SigA	MtlR regulon (activation)	NA<phosphotransferase systems<transporters<Cellular processes, utilization of mannitol<utilization of specific carbon sources<carbon metabolism<Metabolism, NA<NA<phosphoproteins<Groups of genes
mtlD	BSU03990	451618	452739	1	0.596631	0.00348088	~	1.50991	3.56455e-06	NA	0.209741	0.392174	3.10441	2.65065e-11	P42957	0.36	0.67	SigA	MtlR regulon (activation)	utilization of mannitol<utilization of specific carbon sources<carbon metabolism<Metabolism
ycsA	BSU04000	452830	453894	1	-0.36111	0.0318688	~	1.5352	1.45346e-06	NA	1.16198	0.00110237	2.08839	5.02941e-06	P42958	0.59	0.64	SigA, SigA		NA<NA<poorly characterized/ putative enzymes<Groups of genes
sipU	BSU04010	454029	454592	1	-0.786233	0.000995916	~	1.88404	1.41378e-06	NA	-0.259408	0.322658	1.99046	1.65903e-06	P42959	0	0	SigA, SigA		NA<protein secretion<protein synthesis, modification and degradation<Information processing, NA<NA<membrane proteins<Groups of genes
S133	new_454593_455317	454593	455317	1	-0.650498	0.00124914	~	0.266744	0.00181129	yczH	-0.64082	0.0700354	-0.0392254	0.497718		0	0	SigA, SigA
yczH	BSU04020	454652	455260	-1	0.221788	0.00676529	~	-0.698201	0.000484293	S133	-0.0384947	0.498162	-0.637052	0.0715869	O31482	0	0	SigA		NA<NA<proteins of unknown function<Groups of genes
ycsD	BSU04030	455346	455738	1	-0.325847	0.000664868	~	0.473946	0.00146653	NA	-0.788842	0.0295712	1.05296	0.350372	P42961	0	0	SigA, SigA		biosynthesis of fatty acids<biosynthesis of lipids<lipid metabolism<Metabolism
yczO	BSU04039	455771	455935	-1	-0.400958	0.108436	~	0.0450797	0.104036	NA	1.80514	0.0342779	0.16346	0.447079	C0H3V3	0	0	SigB		NA<NA<proteins of unknown function<Groups of genes
ycsE	BSU04040	456068	456817	1	0.0613932	0.101136	~	0.0430806	0.120806	NA	0.391505	0.196576	1.84577	0.0362395	P42962	0.91	0.68	SigA		NA<NA<proteins of unknown function<Groups of genes
S134	new_456926_457022	456926	457022	1	-0.0939678	0.048142	~	0.202824	0.00381803	NA	-0.673817	0.422434	0.609467	0.422984		0	0	SigA
ycsF	BSU04050	457023	457796	1	-0.257876	0.00981765	~	0.355126	0.000190544	NA	-2.55628	2.83338e-11	2.24091	0.0277586	P42963	0.17	0.17	SigA	KipR regulon (repression), TnrA regulon (activation)	NA<NA<poorly characterized/ putative enzymes<Groups of genes
ycsG	BSU04060	457811	459025	1	-0.148873	0.0534892	~	0.880651	3.00136e-06	NA	-2.20526	4.11778e-08	2.32595	9.33093e-05	P42964	0	0	SigA	KipR regulon (repression), TnrA regulon (activation)	NA<transporters/ other<transporters<Cellular processes, NA<putative amino acid transporter<amino acid/ nitrogen metabolism<Metabolism, NA<NA<membrane proteins<Groups of genes
ycsI	BSU04070	459049	459822	1	-0.312583	0.00146091	~	0.988946	1.5788e-05	NA	-2.32762	4.30108e-10	1.07613	0.0588693	P42966	0	0	SigA	KipR regulon (repression), TnrA regulon (activation)	NA<NA<proteins of unknown function<Groups of genes
kipI	BSU04080	459867	460589	1	-0.0788974	0.0960009	~	0.616348	0.00012042	NA	-2.05473	1.05106e-07	1.19979	0.055425	P60495	0	0	SigA	KipR regulon (repression), TnrA regulon (activation)	NA<phosphorelay<regulation of gene expression<Information processing, NA<phosphorelay<sporulation<Lifestyles
kipA	BSU04090	460592	461599	1	-0.054067	0.130881	~	1.35908	7.63196e-07	NA	-1.61046	1.76795e-05	3.88598	4.88085e-14	Q7WY77	0	0	SigA	KipR regulon (repression), TnrA regulon (activation)	NA<phosphorelay<regulation of gene expression<Information processing, NA<phosphorelay<sporulation<Lifestyles
kipR	BSU04100	461615	462367	1	-0.0330479	0.171617	~	1.22545	5.434e-07	NA	-1.12084	0.0098198	1.4781	0.000632597	P42968	0	0	Sig-, SigA	KipR regulon (repression), TnrA regulon (activation)	transcription factors/ other<transcription factors and their control<regulation of gene expression<Information processing, NA<phosphorelay<regulation of gene expression<Information processing, NA<phosphorelay<sporulation<Lifestyles
lipC	BSU04110	462431	463072	1	0.131665	0.0281923	~	0.404927	0.000152184	S135	-0.751226	0.0703085	0.433135	0.225502	P42969	0	0	SigK, Sig-, SigA	KipR regulon (repression), SigK regulon, TnrA regulon (activation)	utilization of phospholipids<utilization of lipids<lipid metabolism<Metabolism, spore coat proteins<sporulation proteins<sporulation<Lifestyles, NA<germination<sporulation<Lifestyles
S135	new_463070_463495_c	463070	463495	-1	-0.876194	0.00154163	~	0.801295	8.42981e-05	yczI	0.291722	0.310244	0.429093	0.205376		0	0	SigA
yczI	BSU04120	463245	463490	1	0.809184	4.42805e-05	~	-1.04351	0.000443425	S135	0.400067	0.224253	0.303269	0.318325	P42970	0	0	SigA		NA<NA<membrane proteins<Groups of genes, NA<NA<proteins of unknown function<Groups of genes
S136	new_463491_463901	463491	463901	1	2.05579	4.80728e-07	Up	-1.89248	1.64382e-05	yczJ	1.91583	1.12804e-07	-0.123838	0.44789		0	0	SigA
yczJ	BSU04130	463496	463783	-1	-1.91399	1.50774e-05	Down	2.07125	6.13822e-07	S136	-0.136669	0.439614	1.7882	2.34083e-07	O31484	0	0	SigA		NA<NA<proteins of unknown function<Groups of genes
pbpC	BSU04140	463934	465940	1	1.26819	4.88517e-05	Up	-0.45244	0.00201745	NA	1.12756	0.000699318	2.07121	4.09285e-05	P42971	1.43	2.22	SigA, SigA		penicillin-binding proteins<cell wall synthesis<cell envelope and cell division<Cellular processes
S137	new_465941_466041	465941	466041	1	1.23802	3.43109e-06	Up	-0.552822	0.000897297	NA	1.52096	0.000449966	0.887142	0.383866		0	0	SigA, SigA
ycsN	BSU04150	466042	466944	1	1.21107	2.25047e-06	Up	0.0474846	0.0769846	NA	1.14155	0.000664995	0.799709	0.244167	P42972	0	0	SigA, SigA		NA<NA<poorly characterized/ putative enzymes<Groups of genes
S138	new_467042_467129	467042	467129	1	2.07751	2.11792e-07	Up	0.0919053	0.036943	NA	1.67093	0.000640148	2.37349	0.158262		0	0	SigA, SigA
mtlR	BSU04160	467130	469214	1	1.92006	1.69405e-06	Up	0.20386	0.00191095	NA	2.33807	1.222e-12	2.27105	0.00192838	P96574	0.11	0.36	SigA, SigA	CcpA regulon (repression)	utilization of mannitol<utilization of specific carbon sources<carbon metabolism<Metabolism, PRD-type regulators<transcription factors and their control<regulation of gene expression<Information processing, NA<NA<phosphoproteins<Groups of genes
S139	new_469286_469367	469286	469367	1	NA	NA	~	0.66046	9.96334e-05	NA	2.72717	0.112288	1.1046	0.353867		0	0	SigB
ydaB	BSU04170	469426	470937	1	-0.699087	6.84867e-05	~	0.117099	0.022226	NA	-0.185199	0.387294	1.15555	0.228503	P96575	0.07	0.14	SigA, SigB		NA<NA<proteins of unknown function<Groups of genes
ydaC	BSU04180	470957	471502	-1	0.652567	0.0121617	~	0.0377281	0.104854	NA	2.3607	3.99232e-05	0.933482	0.360101	P96576	0	0	SigB		NA<NA<proteins of unknown function<Groups of genes
ydaD	BSU04190	471709	472569	1	-0.171817	0.156042	~	1.27489	4.63648e-07	NA	2.86297	0.000129071	4.32324	9.03436e-10	P80873	0	0	SigB	SigB regulon	NA<general stress proteins (controlled by SigB)<coping with stress<Lifestyles, NA<NA<poorly characterized/ putative enzymes<Groups of genes
ydaE	BSU04200	472585	473088	1	-0.0694647	0.182615	~	1.10769	6.46648e-07	NA	1.95199	0.00603037	2.95876	0.000178367	P96578	0	0	SigB	SigB regulon	utilization of other pentoses and hexoses<utilization of specific carbon sources<carbon metabolism<Metabolism, NA<general stress proteins (controlled by SigB)<coping with stress<Lifestyles
ydaF	BSU04210	473174	473725	1	-0.846226	2.38441e-05	~	0.372107	0.000126439	NA	-1.34462	0.00499655	2.14699	0.0358273	P96579	0	0	SigA, SigB	SigB regulon	NA<general stress proteins (controlled by SigB)<coping with stress<Lifestyles, NA<NA<poorly characterized/ putative enzymes<Groups of genes
ydaG	BSU04220	473803	474225	1	-0.396787	0.125095	~	-0.208621	0.039803	NA	-0.10552	0.466444	2.25359	0.130697	P80238	0	0	SigB, SigA	SigB regulon	NA<general stress proteins (controlled by SigB)<coping with stress<Lifestyles
S140	new_474268_474634	474268	474634	1	-0.213699	0.0648138	~	-0.0989401	0.0191824	NA	-1.92024	7.4424e-09	-0.746626	0.401082		0	0	SigA, SigB, SigA
ydaH	BSU04230	474731	475540	1	0.0822132	0.074282	~	-0.236531	0.00874579	NA	-0.0438904	0.492101	-0.718829	0.263328	P96581	0	0	SigWXY	SigM regulon	NA<cell envelope stress proteins (controlled by SigM, V, W, X, Y)<coping with stress<Lifestyles, NA<NA<membrane proteins<Groups of genes
ydzA	BSU04240	475584	475874	-1	0.218732	0.0834928	~	-0.332901	0.00208307	NA	-0.454328	0.177201	-0.819797	0.213071	O31485	0	0	SigA		NA<NA<proteins of unknown function<Groups of genes
lrpC	BSU04250	476059	476493	1	-0.171996	0.0725486	~	-0.0241892	0.146867	NA	-0.337579	0.279191	0.548858	0.432541	P96582	0	0	SigA, SigWXY		NA<DNA repair/ recombination<genetics<Information processing
topB	BSU04260	476558	478741	1	-0.069522	0.0880716	~	-0.19976	0.00678452	NA	-0.0954043	0.451897	0.395624	0.402287	P96583	0.89	1	SigA, SigA, SigWXY		NA<DNA replication<genetics<Information processing, NA<DNA condensation/ segregation<genetics<Information processing
S141	new_478812_478943	478812	478943	1	-0.677449	0.00524856	~	1.1066	9.15186e-06	NA	-0.00499512	0.52004	2.22386	0.0981621		0	0	SigB, SigA
ydaJ	BSU04270	478944	480032	1	-0.412567	0.000110245	~	0.795094	7.05215e-05	NA	-1.48042	7.38477e-05	3.30857	4.54948e-06	O31486	0	0	SigB, SigA		NA<NA<proteins of unknown function<Groups of genes
ydaK	BSU04280	480013	480864	1	-0.598134	1.06009e-05	~	0.974342	8.30495e-05	NA	-1.57356	0.000329964	4.89152	8.38501e-08	P96585	0	0	SigB		NA<metabolism of signalling nucleotides<nucleotide metabolism<Metabolism
ydaL	BSU04290	480875	482584	1	-0.571425	0.000113201	~	1.33389	3.88035e-06	NA	-1.62115	2.07063e-05	3.29773	1.61276e-08	O31487	0	0			NA<NA<membrane proteins<Groups of genes, NA<NA<proteins of unknown function<Groups of genes
ydaM	BSU04300	482577	483839	1	-0.578032	0.000198109	~	1.24724	9.54928e-06	NA	-1.36057	0.000924207	3.36511	6.90117e-06	P96587	0	0			NA<NA<poorly characterized/ putative enzymes<Groups of genes
ydaN	BSU04310	483845	485956	1	-0.51206	0.000134754	~	1.10768	6.93038e-06	NA	-1.25609	0.00114161	2.03201	0.00018353	O31488	0.19	0.17			NA<NA<proteins of unknown function<Groups of genes
NA	BSU_misc_RNA_7	486092	486235	1	-0.434575	0.00180752	~	1.18921	4.21431e-07	NA	-0.617499	0.0708655	2.62083	0.00037764		0	0	SigA
S142	new_486278_486431	486278	486431	1	-0.326885	0.0018209	~	1.9966	1.25039e-07	NA	0.200958	0.387673	4.89092	0.0020608		0	0	SigA
ydaO	BSU04320	486432	488255	1	-0.464412	0.00057536	~	2.95735	8.80622e-08	NA	0.141969	0.417124	3.06238	3.27742e-13	P96589	0.21	0.71	SigA	YdaO riboswitch	NA<NA<membrane proteins<Groups of genes, NA<NA<proteins of unknown function<Groups of genes
mutT	BSU04330	488314	488763	1	-0.871316	2.2333e-05	~	3.1584	7.25701e-08	NA	-0.638163	0.289506	1.77231	0.000107719	P96590	0	0	SigA		NA<DNA repair/ recombination<genetics<Information processing
ydaP	BSU04340	488830	490554	1	-0.280847	0.0967632	~	1.09033	0.000298302	S143	0.650915	0.0933955	-0.339665	0.251776	P96591	0	0	SigB, SigA	SigB regulon	NA<general stress proteins (controlled by SigB)<coping with stress<Lifestyles, NA<NA<poorly characterized/ putative enzymes<Groups of genes
S143	new_489666_490525_c	489666	490525	-1	0.587216	0.00110607	~	-0.244191	0.113026	ydaP	-0.675169	0.0578321	0.642556	0.126456		0	0	Sig-, SigA, SigA
S144	new_490527_490638_c	490527	490638	-1	0.178886	0.0337068	~	-0.467156	0.0134979	ydaP	-0.945141	0.0746671	0.50319	0.43754		0	0	Sig-, SigA, SigA
S145	new_490639_490854	490639	490854	1	-0.442041	0.0259794	~	0.0767456	0.0546652	ydzK	0.839853	0.391788	-0.0305298	0.50342		0	0	SigEF, SigB
S146	new_490705_490776_c	490705	490776	-1	NA	NA	~	-0.436009	0.0262795	NA	-0.299158	0.357444	NA	NA		0	0	SigA, SigA
ydzK	BSU04359	490777	491043	-1	0.230264	0.00153561	~	-0.240964	0.0352619	S145	0.128594	0.435063	-0.366371	0.471237	C0H3V4	0	0	SigA, SigA, SigB		NA<NA<proteins of unknown function<Groups of genes
mntH	BSU04360	491147	492424	-1	-0.481262	0.000567961	~	-0.0401738	0.0994233	NA	0.476667	0.153368	-0.0376956	0.51177	P96593	1.38	1.25	SigA, SigK, SigB	MntR regulon (repression)	NA<transporters/ other<transporters<Cellular processes, NA<trace metal homeostasis (Cu, Zn, Ni, Mn, Mo)<homeostasis<Cellular processes, NA<NA<membrane proteins<Groups of genes
S147	new_492500_492577_c	492500	492577	-1	-0.565134	0.0654179	~	NA	NA	NA	0.619164	0.438592	NA	NA		0	0	SigK, SigB
ydaS	BSU04370	492654	492911	-1	0.0442334	0.192407	~	0.537858	3.67117e-05	NA	2.68335	0.000319511	1.99602	0.0469594	P96594	0	0	SigB	SigB regulon	NA<general stress proteins (controlled by SigB)<coping with stress<Lifestyles
ydaT	BSU04380	492989	493441	-1	-0.267706	0.0608639	~	0.694188	2.31389e-05	NA	1.87613	0.0124473	5.07603	2.21393e-05	P96595	0	0	SigB	SigB regulon	NA<general stress proteins (controlled by SigB)<coping with stress<Lifestyles
ydbA	BSU04390	493559	494377	1	-0.285579	0.00679383	~	0.209835	0.003134	NA	0.160547	0.409584	2.99475	0.00180775	P96596	0.13	0	SigA		NA<ABC transporters<transporters<Cellular processes
gsiB	BSU04400	494506	494877	1	0.518928	0.0502798	~	-0.820791	0.00379072	NA	3.59886	1.32784e-09	2.1148	0.0527876	P26907	0	0.33	SigB	SigB regulon, SigI regulon	NA<general stress proteins (controlled by SigB)<coping with stress<Lifestyles
ydbB	BSU04410	495009	495350	1	-0.689442	0.000221941	~	0.942327	4.96885e-05	NA	0.0548658	0.496948	2.46261	0.00193523	P96597	0	0	SigA		NA<NA<proteins of unknown function<Groups of genes
ydbC	BSU04420	495344	495703	1	-0.693743	0.000101673	~	0.905862	5.35091e-05	S148	0.299627	0.332119	2.00003	0.0157964	P96598	0	0	SigA		NA<NA<proteins of unknown function<Groups of genes
S148	new_495406_495699_c	495406	495699	-1	0.909788	4.52696e-05	~	-0.665805	9.74747e-05	ydbC	1.99791	0.0159965	0.30836	0.324122		0	0	SigB
ydbD	BSU04430	495740	496561	-1	0.612242	0.00172427	~	0.120232	0.0168828	NA	1.21434	0.00089705	0.639907	0.196053	P80878	0	0	SigB	SigB regulon	NA<general stress proteins (controlled by SigB)<coping with stress<Lifestyles, NA<resistance against oxidative and electrophile stress/ based on similarity<coping with stress<Lifestyles
dctB	BSU04440	496646	497698	-1	0.416231	0.00051664	~	-0.323495	0.00103378	S149	1.25451	0.000531282	0.396146	0.222805	P96600	0	0	SigA		NA<transporters/ other<transporters<Cellular processes, utilization of organic acids<utilization of specific carbon sources<carbon metabolism<Metabolism
S149	new_496980_497767	496980	497767	1	-0.310031	0.00048968	~	0.411792	0.00052454	dctB	0.307623	0.295249	1.24906	0.000928692		0	0	SigA
dctS	BSU04450	497768	499375	1	-0.0210773	0.175686	~	0.518326	5.72725e-05	NA	0.715863	0.0487492	3.83121	3.61647e-08	P96601	0.06	0	SigA		utilization of organic acids<utilization of specific carbon sources<carbon metabolism<Metabolism, protein kinases<protein modification<protein synthesis, modification and degradation<Information processing, control of two-component response regulators<transcription factors and their control<regulation of gene expression<Information processing, NA<NA<membrane proteins<Groups of genes, NA<NA<phosph…
dctR	BSU04460	499365	500045	1	0.0593842	0.114324	~	0.533957	2.20411e-05	NA	1.11099	0.00702719	2.70894	0.00402472	P96602	0	0			utilization of organic acids<utilization of specific carbon sources<carbon metabolism<Metabolism, two-component system response regulators<transcription factors and their control<regulation of gene expression<Information processing, NA<NA<phosphoproteins<Groups of genes
S150	new_500046_500120	500046	500120	1	0.0867601	0.122552	~	0.0901267	0.0704292	NA	1.22403	0.140567	1.71777	0.258497		0	0
dctP	BSU04470	500166	501431	1	0.736523	0.0687834	~	0.236833	0.00566212	NA	4.3325	5.56243e-38	2.42087	0.00174627	P96603	0.73	0.62	SigA	CcpA regulon (repression), FsrA regulon (translation inhibition)	NA<transporters/ other<transporters<Cellular processes, utilization of organic acids<utilization of specific carbon sources<carbon metabolism<Metabolism, NA<NA<membrane proteins<Groups of genes
ydbI	BSU04480	501579	502631	1	-0.385631	0.000305096	~	0.587233	1.91638e-05	NA	-0.468957	0.132932	2.20465	3.37822e-05	P96604	0	0	Sig-		NA<NA<membrane proteins<Groups of genes, NA<NA<proteins of unknown function<Groups of genes
S151	new_502632_502875	502632	502875	1	-0.30291	0.00937188	~	0.542461	0.000461038	NA	-0.491475	0.130603	0.962168	0.273844		0	0	Sig-
ydbJ	BSU04490	502908	503834	1	-0.0432589	0.13423	~	0.670354	0.000441189	NA	-0.151808	0.408113	3.04851	4.93705e-07	P96605	1.7	1.73	Sig-		NA<ABC transporters<transporters<Cellular processes, NA<NA<membrane proteins<Groups of genes
ydbK	BSU04500	503854	504594	1	-0.222882	0.00265145	~	1.55603	3.17481e-05	NA	-0.330612	0.245559	2.77313	4.45449e-07	P96606	0.67	0.67	Sig-		NA<ABC transporters<transporters<Cellular processes, NA<NA<membrane proteins<Groups of genes
ydbL	BSU04510	504689	505024	1	-0.0945773	0.119568	~	1.25076	1.66937e-05	NA	-0.652294	0.0522694	3.20863	0.000120077	P96607	0	0	SigA, Sig-		NA<NA<membrane proteins<Groups of genes, NA<NA<proteins of unknown function<Groups of genes
S152	new_505044_505113	505044	505113	1	-0.555203	0.00819012	~	1.62645	0.000252277	NA	-0.681509	0.324834	3.19629	0.0637016		0	0	SigA, Sig-
ydbM	BSU04520	505152	506297	1	-0.232791	0.0952173	~	0.687062	0.0103171	NA	-0.568809	0.0855916	2.62363	3.31606e-08	P96608	0.18	0	SigA, SigA, Sig-	CymR regulon (repression)	NA<NA<poorly characterized/ putative enzymes<Groups of genes
ydbN	BSU04530	506322	506501	-1	0.864929	0.0197302	~	0.318887	0.00028807	NA	3.31996	3.00891e-22	0.105693	0.478295	P96609	0	0	SigA	Fur regulon (repression)	NA<acquisition of iron<homeostasis<Cellular processes, acquisition of iron<iron metabolism<additional metabolic pathways<Metabolism, NA<RNA chaperones<RNA synthesis and degradation<Information processing, NA<NA<short peptides<Groups of genes
S153	new_506502_506670_c	506502	506670	-1	0.757237	0.0273781	~	0.451845	0.000120982	NA	3.08854	6.5238e-08	0.687521	0.185311		0	0	SigA
ydbO	BSU04540	506866	507738	1	-0.0163157	0.195124	~	1.8375	6.91933e-06	S154	0.0677363	0.474211	3.4905	4.25065e-21	P96610	0	0	SigEF		NA<transporters/ other<transporters<Cellular processes, NA<NA<membrane proteins<Groups of genes
S154	new_507683_507752_c	507683	507752	-1	0.0519677	0.166705	~	NA	NA	ydbO	3.15367	8.46694e-05	0.0400337	0.499278		0	0	SigA
S155	new_507739_508088	507739	508088	1	-0.0745084	0.0809606	~	0.0787711	0.113791	ydbP	-0.100246	0.455677	0.703095	0.0475358		0	0	SigWXY
ydbP	BSU04550	507753	508073	-1	0.138669	0.0673504	~	-0.0834518	0.072721	S155	0.680562	0.0618223	-0.0650869	0.480137	P96611	0.33	0.5	SigA		NA<electron transport/ other/ based on similarity<electron transport and ATP synthesis<Metabolism
S156	new_508090_508247	508090	508247	1	0.251497	0.0290447	~	-0.108667	0.12013	NA	1.18558	0.0136104	1.78076	0.221548		0	0	Sig-, SigWXY
ddl	BSU04560	508248	509312	1	0.340318	0.0852671	~	-0.148513	0.0466703	NA	0.10455	0.448226	1.5364	0.0322399	P96612	2.38	2.23	Sig-, SigWXY	SigM regulon	biosynthesis of peptidoglycan<cell wall synthesis<cell envelope and cell division<Cellular processes, biosynthesis of peptidoglycan<biosynthesis of cell wall components<additional metabolic pathways<Metabolism, NA<cell envelope stress proteins (controlled by SigM, V, W, X, Y)<coping with stress<Lifestyles, NA<NA<essential genes<Groups of genes
murF	BSU04570	509384	510757	1	-0.182344	0.145835	~	0.120653	0.0455252	NA	-0.277232	0.29162	1.20954	0.0262884	P96613	1.61	1.94	Sig-, SigWXY	SigM regulon	biosynthesis of peptidoglycan<cell wall synthesis<cell envelope and cell division<Cellular processes, biosynthesis of peptidoglycan<biosynthesis of cell wall components<additional metabolic pathways<Metabolism, NA<cell envelope stress proteins (controlled by SigM, V, W, X, Y)<coping with stress<Lifestyles, NA<NA<essential genes<Groups of genes
S157	new_510862_511036	510862	511036	1	0.108303	0.171317	~	-0.00608127	0.195873	NA	-0.214815	0.371033	0.642089	0.405873		0	0	SigA, SigGF, Sig-, SigWXY
S158	new_511038_511105	511038	511105	1	0.0420151	0.179333	~	NA	NA	NA	-0.0868227	0.491345	-1.16486	0.312765		0	0	SigA, SigA, SigGF, Sig-, SigWXY
cshA	BSU04580	511106	512641	1	0.306883	0.037401	~	-0.202277	0.00275188	NA	0.0357482	0.497018	0.0751927	0.492637	P96614	10.29	15.89	SigA, SigA, SigGF, Sig-, SigWXY		NA<DEAD-box RNA helicases<RNA synthesis and degradation<Information processing, ribosome assembly<translation<protein synthesis, modification and degradation<Information processing, NA<cold stress proteins<coping with stress<Lifestyles, NA<NA<membrane proteins<Groups of genes
S159	new_512754_512813	512754	512813	1	NA	NA	~	NA	NA	NA	-0.804549	0.403061	2.62416	0.124645		0	0	SigWXY
ydbS	BSU04590	512814	513293	1	0.0187331	0.197805	~	0.247975	0.00600797	NA	-0.824679	0.0156425	2.27017	0.0470718	P96615	0	0	SigWXY	SigW regulon	NA<cell envelope stress proteins (controlled by SigM, V, W, X, Y)<coping with stress<Lifestyles, NA<resistance against toxins/ antibiotics<coping with stress<Lifestyles, NA<NA<membrane proteins<Groups of genes
ydbT	BSU04600	513283	514764	1	-0.456836	0.114598	~	0.42638	0.00204706	NA	-0.613566	0.0570933	1.2044	0.0338422	P96616	0.23	0.16	SigWXY	SigW regulon	NA<cell envelope stress proteins (controlled by SigM, V, W, X, Y)<coping with stress<Lifestyles, NA<resistance against toxins/ antibiotics<coping with stress<Lifestyles, NA<NA<membrane proteins<Groups of genes
S160	new_514779_515106	514779	515106	1	-0.477574	0.0547712	~	-0.190138	0.154873	ydcA	-1.0227	0.0134623	0.507708	0.243353		0	0	SigWXY
ydcA	BSU04610	515016	515615	-1	-0.303358	0.0913409	~	-0.142575	0.1374	S161	0.382624	0.231425	-0.581127	0.100566	P96617	0	0	SigA	SigE regulon	sporulation proteins/ other<sporulation proteins<sporulation<Lifestyles
S161	new_515108_515709	515108	515709	1	-0.218657	0.0765926	~	-0.360265	0.0665416	ydcA	-0.536859	0.129176	0.337017	0.276058		0	0	SigA, SigWXY
acpS	BSU04620	515710	516075	1	-0.567785	0.0508474	~	0.184998	0.016894	NA	-0.621598	0.0876267	2.67327	0.000352616	P96618	0	0	SigWXY		biosynthesis of fatty acids<biosynthesis of lipids<lipid metabolism<Metabolism, NA<NA<essential genes<Groups of genes
S162	new_516099_516240	516099	516240	1	-0.433126	0.00229676	~	0.364165	0.000275447	NA	-0.775395	0.121774	2.89301	0.00684305		0	0	SigEF, SigWXY
ydcC	BSU04630	516241	517257	1	-0.353921	0.00271641	~	0.384676	0.000634878	NA	-0.416271	0.189781	2.44	2.55203e-06	P96619	0	0	SigEF, SigWXY	SigE regulon	sporulation proteins/ other<sporulation proteins<sporulation<Lifestyles, NA<NA<membrane proteins<Groups of genes
alrA	BSU04640	517372	518541	1	0.0822351	0.0448064	~	-0.346771	0.0209506	NA	0.131593	0.433058	1.06705	0.0214048	P10725	0.62	0.57	SigA, SigEF		biosynthesis of peptidoglycan<cell wall synthesis<cell envelope and cell division<Cellular processes, biosynthesis of peptidoglycan<biosynthesis of cell wall components<additional metabolic pathways<Metabolism, NA<NA<essential genes<Groups of genes
endB	BSU04650	518657	518938	1	0.0910503	0.0458408	~	-0.466975	0.00308112	NA	0.277855	0.28755	0.166186	0.455137	P96621	0.63	0.5	SigA, SigEF, SigA		NA<toxins, antitoxins and immunity against toxins<coping with stress<Lifestyles
ndoA	BSU04660	518943	519293	1	0.0450656	0.126573	~	-0.155253	0.0152106	S163	0.138151	0.422802	-0.948714	0.0586912	P96622	0.29	0.36	SigA, SigEF, SigA		NA<RNases<RNA synthesis and degradation<Information processing, NA<toxins, antitoxins and immunity against toxins<coping with stress<Lifestyles
S163	new_519083_519559_c	519083	519559	-1	-0.656205	0.00220958	~	0.146024	0.095422	ndoA	-1.13525	0.0197773	0.154279	0.408136		0	0	SigD, SigB, SigK
rsbRA	BSU04670	519408	520232	1	0.1392	0.0497305	~	-0.34136	0.0299926	S164	0.519829	0.107318	0.475922	0.267882	P42409	1.15	1.6	SigA, SigA, SigEF, SigA		control of sigma factors<sigma factors and their control<regulation of gene expression<Information processing, NA<NA<phosphoproteins<Groups of genes
S164	new_519561_520160_c	519561	520160	-1	-0.078238	0.154222	~	0.161162	0.0477041	rsbRA	2.51641	0.000346303	0.454794	0.162262		0	0	SigB, SigK
S165	new_520162_520750_c	520162	520750	-1	-0.147173	0.0297574	~	0.207585	0.0103175	rsbS	5.9357	1.34027e-07	0.663181	0.045895		0	0	SigK
rsbS	BSU04680	520237	520602	1	0.118378	0.0491029	~	-0.157305	0.0220124	S165	0.677761	0.0465973	6.09067	3.29017e-05	P42410	0	0	SigA, SigA, SigEF, SigA		control of sigma factors<sigma factors and their control<regulation of gene expression<Information processing, NA<NA<phosphoproteins<Groups of genes
rsbT	BSU04690	520606	521007	1	0.302831	0.0115987	~	-0.310944	0.00244011	S165	0.769754	0.0253257	4.57637	1.44617e-05	P42411	0.22	0.28	SigA, SigA, SigEF, SigA		protein kinases<protein modification<protein synthesis, modification and degradation<Information processing, control of sigma factors<sigma factors and their control<regulation of gene expression<Information processing
rsbU	BSU04700	521019	522026	1	0.39524	0.000340155	~	0.352986	0.00261622	NA	0.598021	0.0755339	4.68559	2.47608e-14	P40399	0.11	0.5	SigA, SigA, SigEF, SigA		protein phosphatases<protein modification<protein synthesis, modification and degradation<Information processing, control of sigma factors<sigma factors and their control<regulation of gene expression<Information processing
rsbV	BSU04710	522088	522417	1	-0.0755183	0.179717	~	0.0288318	0.150017	NA	0.961981	0.00473296	4.82961	8.97994e-09	P17903	0.58	1.08	SigB, SigA, SigA, SigEF, SigA	CcpA regulon (repression), SigB regulon	control of sigma factors<sigma factors and their control<regulation of gene expression<Information processing, NA<general stress proteins (controlled by SigB)<coping with stress<Lifestyles, NA<NA<phosphoproteins<Groups of genes
rsbW	BSU04720	522414	522896	1	0.114997	0.162543	~	-0.251504	0.0086506	NA	1.13912	0.000722065	4.04711	3.87239e-10	P17904	0.39	0.89	SigB, SigA, SigA, SigEF, SigA	CcpA regulon (repression), SigB regulon	protein kinases<protein modification<protein synthesis, modification and degradation<Information processing, control of sigma factors<sigma factors and their control<regulation of gene expression<Information processing, NA<general stress proteins (controlled by SigB)<coping with stress<Lifestyles
sigB	BSU04730	522862	523650	1	0.356442	0.101302	~	-0.248477	0.00133861	NA	1.10262	0.00314062	1.87235	1.8117e-05	P06574	0.29	0.67	SigB, SigA, SigA, SigEF, SigA	CcpA regulon (repression), SigB regulon	sigma factors<transcription<RNA synthesis and degradation<Information processing, sigma factors<sigma factors and their control<regulation of gene expression<Information processing, NA<general stress proteins (controlled by SigB)<coping with stress<Lifestyles
rsbX	BSU04740	523650	524249	1	0.451832	0.0743403	~	-0.0835865	0.080059	NA	1.51101	5.73896e-06	2.98049	2.97396e-06	P17906	0.1	0.4	SigB, SigA, SigA, SigEF, SigA	CcpA regulon (repression), SigB regulon	protein phosphatases<protein modification<protein synthesis, modification and degradation<Information processing, control of sigma factors<sigma factors and their control<regulation of gene expression<Information processing, NA<general stress proteins (controlled by SigB)<coping with stress<Lifestyles
ydcF	BSU04750	524492	524785	1	-0.510184	0.00910856	~	0.395489	0.000172585	NA	0.314498	0.40251	3.42552	0.0459531	P96623	0	0			NA<NA<proteins of unknown function<Groups of genes
ydcG	BSU04760	524782	525222	1	-0.117248	0.0214767	~	0.264696	0.00184975	S166	0.427987	0.240789	3.2114	0.0624352	P96624	0	0	SigA		NA<NA<proteins of unknown function<Groups of genes
S166	new_525021_528076_c	525021	528076	-1	0.250966	0.000830726	~	0.0876614	0.0471615	ydcI	2.22983	0.000311048	0.785612	0.0226603		0	0	SigK
ydcH	BSU04770	525206	525649	1	-0.333216	0.00332793	~	0.437077	8.52575e-05	S166	-0.0572603	0.489107	1.65123	0.183914	P96625	0	0	SigA		NA<NA<proteins of unknown function<Groups of genes
ydcI	BSU04780	525743	527902	1	0.081953	0.109877	~	0.183481	0.0059596	S166	0.891619	0.0107391	2.22333	0.000893467	O31489	0.89	1.03	SigA		NA<NA<phosphoproteins<Groups of genes, NA<NA<proteins of unknown function<Groups of genes
S167	new_527912_528128	527912	528128	1	-0.0648868	0.109234	~	0.00583697	0.187363	NA	0.0917043	0.473824	-0.621612	0.437368		0	0	SigA, SigA
ydcK	BSU04790	528129	528581	1	0.0201707	0.165582	~	-0.00798023	0.183801	NA	0.399816	0.222955	-0.551896	0.448718	P96628	0	0	SigA, SigA		NA<NA<proteins of unknown function<Groups of genes
S168	new_528616_528703	528616	528703	1	0.145882	0.00859534	~	NA	NA	NA	-1.80098	0.000652992	-1.49021	0.265977		0	0	SigA, SigA
trnS-Leu2	BSU_tRNA_51	529336	529422	1	-0.0683401	0.127376	~	0.62655	0.0189257	NA	-0.928351	0.00876279	1.15238	0.346831		0	0	SigA		tRNA<translation<protein synthesis, modification and degradation<Information processing
S169	new_529454_530352	529454	530352	1	0.606204	0.00054247	~	0.371194	0.000641238	ydcL	-0.389833	0.278797	1.6782	2.95652e-05		0	0	SigA
ydcL	BSU04800	529505	530611	-1	0.30735	0.00257904	~	0.762341	0.000115424	S169	1.62996	2.38491e-05	-0.26885	0.36477	P96629	0	0	SigA		NA<NA<mobile genetic elements<Prophages and mobile genetic elements
immA	BSU04810	530624	531133	-1	0.630568	0.000174899	~	1.04654	4.61923e-06	NA	0.997237	0.0120863	0.338471	0.385378	P96630	0	0	SigA		NA<proteolysis<protein synthesis, modification and degradation<Information processing, control of transcription factor (other than two-component system)<transcription factors and their control<regulation of gene expression<Information processing, NA<NA<mobile genetic elements<Prophages and mobile genetic elements
immR	BSU04820	531130	531513	-1	0.182253	0.0241235	~	0.158687	0.0149253	NA	0.934387	0.0166979	2.25179	0.00457322	P96631	0	0	SigA		transcription factors/ other<transcription factors and their control<regulation of gene expression<Information processing, NA<NA<mobile genetic elements<Prophages and mobile genetic elements
sacV	BSU04830	531787	531981	1	-0.51798	0.00218361	~	4.21639	1.24844e-08	NA	1.36753	0.0642336	4.32362	2.84993e-14	O31490	0	0	SigA	ImmR regulon (repression)	NA<NA<mobile genetic elements<Prophages and mobile genetic elements
ydzL	BSU04839	531978	532238	1	-0.479058	0.00116764	~	3.32755	8.32526e-08	NA	0.909238	0.170607	2.91041	2.63772e-10	C0H3V5	0	0	SigA		NA<NA<proteins of unknown function<Groups of genes
ydcO	BSU04840	532292	532552	1	-0.283993	0.00976322	~	3.26623	1.80699e-07	S170	1.37273	0.0262541	2.81817	1.74794e-10	P96632	0	0	SigA		NA<NA<proteins of unknown function<Groups of genes
S170	new_532412_532652_c	532412	532652	-1	2.95799	1.14017e-07	Up	-0.366171	0.00451815	ydcO	2.70902	4.39392e-09	1.54114	0.0221305		0	0	SigA
S171	new_532604_532921	532604	532921	1	0.171496	0.0106827	~	2.52827	3.42946e-08	NA	1.20976	0.167627	3.23858	0.00122932		0	0	SigA, SigA
ydcP	BSU04850	532922	533302	1	-0.187322	0.00563231	~	2.62784	2.139e-08	NA	0.975633	0.105666	5.61126	1.48165e-06	P96633	0	0	SigA, SigA		NA<NA<mobile genetic elements/ based on similarity<Prophages and mobile genetic elements
ydcQ	BSU04860	533338	534780	1	-0.0922505	0.0238878	~	3.70997	1.58439e-08	NA	0.607619	0.260917	6.00532	2.06047e-14	P96634	0	0	SigA, SigA		NA<NA<mobile genetic elements/ based on similarity<Prophages and mobile genetic elements, NA<NA<membrane proteins<Groups of genes
ydcR	BSU04870	534773	535831	1	-0.0685109	0.0480165	~	3.46098	1.22916e-08	NA	-0.764256	0.355987	6.72084	2.40056e-13	P96635	0	0	SigA, SigA		NA<NA<mobile genetic elements<Prophages and mobile genetic elements
S172	new_535832_536095	535832	536095	1	-0.0206142	0.155597	~	2.67428	9.75055e-08	NA	-1.47251	0.253186	3.65703	9.02275e-06		0	0	SigA
ydcS	BSU04880	536096	536365	1	-0.238855	0.000567017	~	3.75833	5.54312e-08	NA	0.471676	0.452066	6.3128	1.33739e-05	P96636	0	0	SigA		NA<NA<proteins of unknown function<Groups of genes
ydcT	BSU04890	536404	536670	1	-0.319311	0.000258588	~	4.06545	1.20635e-08	NA	0.985291	0.306348	6.45975	6.74033e-06	P96637	0	0	SigA		NA<NA<proteins of unknown function<Groups of genes
yddA	BSU04900	536687	536995	1	-0.382929	0.000333791	~	3.68049	1.25296e-08	NA	0.033176	0.515149	5.43903	3.18213e-06	P96638	0	0	SigA		NA<NA<proteins of unknown function<Groups of genes
yddB	BSU04910	536985	538049	1	-0.192556	0.00732941	~	3.8871	1.39151e-08	NA	0.608956	0.414072	6.64954	3.69299e-13	O31491	0	0	SigA		NA<NA<mobile genetic elements/ based on similarity<Prophages and mobile genetic elements, NA<NA<membrane proteins<Groups of genes
yddC	BSU04920	538061	538309	1	-0.0658504	0.0586822	~	3.77629	1.75323e-08	NA	-1.26005	0.328643	6.6199	3.22344e-06	P96640	0	0	Sig-, SigA		NA<NA<membrane proteins<Groups of genes, NA<NA<proteins of unknown function<Groups of genes
yddD	BSU04930	538322	538846	1	-0.213701	0.00203892	~	3.70467	1.56408e-08	NA	0.703462	0.400294	5.36005	3.12556e-11	P96641	0	0	Sig-, SigA		NA<NA<membrane proteins<Groups of genes, NA<NA<proteins of unknown function<Groups of genes
yddE	BSU04940	538836	541229	1	-0.000477319	0.202485	~	3.28468	4.13007e-08	NA	0.166234	0.486899	4.75338	1.6348e-29	P96642	0	0	Sig-, SigA		NA<NA<mobile genetic elements<Prophages and mobile genetic elements
yddF	BSU04950	541248	541574	1	-0.0888743	0.0350297	~	3.5251	1.23392e-08	NA	0.089679	0.509908	4.62849	4.07426e-08	P96643	0	0	Sig-, SigA		NA<NA<proteins of unknown function<Groups of genes
yddG	BSU04960	541578	544025	1	0.0750784	0.0361301	~	3.8147	1.20516e-08	NA	-0.0461527	0.508726	6.41962	5.66995e-30	P96644	0	0	Sig-, SigA		NA<NA<proteins of unknown function<Groups of genes
yddH	BSU04970	544022	545011	1	-0.0470737	0.0813968	~	3.94072	2.25148e-08	NA	-1.20163	0.329946	4.52379	7.66157e-23	P96645	0	0	Sig-, SigA		autolysis<cell wall degradation/ turnover<cell envelope and cell division<Cellular processes
yddI	BSU04980	545026	545532	1	-0.0590878	0.102765	~	3.28048	2.28502e-08	NA	-0.107848	0.506653	3.84698	1.24793e-16	P96646	0	0	Sig-, SigA		NA<NA<membrane proteins<Groups of genes, NA<NA<proteins of unknown function<Groups of genes
yddJ	BSU04990	545595	545975	1	-1.06667	2.50358e-05	Down	3.36716	4.18289e-08	NA	0.402306	0.354098	3.73896	4.5652e-16	P96647	0	0	SigA, SigA	AbrB regulon (repression)	NA<NA<proteins of unknown function<Groups of genes
S173	new_546051_546165_c	546051	546165	-1	0.368568	0.000138869	~	-0.151887	0.0233116	NA	0.620614	0.150628	1.13824	0.348842		0	0	SigA
yddK	BSU05000	546166	546966	-1	0.211266	0.00468942	~	0.048787	0.101079	NA	0.63681	0.0601085	1.36963	0.0725934	P96648	1.7	1.05	SigA		NA<NA<proteins of unknown function<Groups of genes
rapI	BSU05010	547306	548481	1	0.113671	0.0447054	~	1.85414	1.11349e-07	NA	0.996264	0.0178181	4.50308	1.42637e-10	P96649	0	0			protein phosphatases<protein modification<protein synthesis, modification and degradation<Information processing, control of two-component response regulators<transcription factors and their control<regulation of gene expression<Information processing, NA<quorum sensing<regulation of gene expression<Information processing, NA<NA<mobile genetic elements<Prophages and mobile genetic elements
phrI	BSU05020	548438	548557	1	-0.311724	0.0222687	~	2.01406	6.44811e-08	NA	0.465876	0.219449	3.76873	0.0261587	O31492	0	0	SigGF, SigD	SigH regulon	protein phosphatases<protein modification<protein synthesis, modification and degradation<Information processing, control of two-component response regulators<transcription factors and their control<regulation of gene expression<Information processing, NA<quorum sensing<regulation of gene expression<Information processing, NA<NA<mobile genetic elements<Prophages and mobile genetic elements, NA<NA…
yddM	BSU05030	548710	549651	1	-0.295696	0.0166686	~	1.80748	2.84324e-07	NA	0.352662	0.267892	3.24498	8.22096e-11	P96650	0.46	0.61	SigD		NA<NA<membrane proteins<Groups of genes, NA<NA<proteins of unknown function<Groups of genes
S174	new_549652_549910	549652	549910	1	-0.189009	0.00706486	~	1.09614	1.82481e-05	NA	0.113811	0.461523	2.57806	8.42543e-05		0	0	SigD
S175	new_549923_550239_c	549923	550239	-1	0.439526	0.00829183	~	-0.210153	0.00799443	NA	-0.160639	0.44238	0.129458	0.483975		0	0	SigA
yddN	BSU05040	550240	551259	-1	-0.020739	0.173613	~	0.0736103	0.045853	S176	0.416736	0.220103	0.521698	0.217757	P96651	0	0			NA<NA<poorly characterized/ putative enzymes<Groups of genes
S176	new_551074_551518	551074	551518	1	0.421279	0.00247186	~	-0.539989	0.00182376	yddN	0.786661	0.0791939	-0.174539	0.463444		0	0	SigA
lrpA	BSU05050	551519	551929	1	0.527046	0.000314457	~	-0.492328	0.000144714	NA	0.923317	0.0194472	-0.120532	0.489848	P96652	0.29	0.43	SigA		transcription factors/ other<transcription factors and their control<regulation of gene expression<Information processing, NA<phosphorelay<regulation of gene expression<Information processing, NA<phosphorelay<sporulation<Lifestyles
S177	new_551930_551999	551930	551999	1	NA	NA	~	NA	NA	NA	1.32796	0.0838206	-0.0264645	0.517182		0	0	SigA
lrpB	BSU05060	552052	552501	-1	-0.635667	8.20037e-05	~	1.68943	1.50941e-05	NA	-0.234791	0.415141	2.57729	9.61412e-06	P96653	0	0			transcription factors/ other<transcription factors and their control<regulation of gene expression<Information processing, NA<phosphorelay<regulation of gene expression<Information processing, NA<phosphorelay<sporulation<Lifestyles
yddQ	BSU05070	552616	553158	1	0.366318	0.00159	~	-0.105751	0.0245725	NA	1.19586	0.00162106	-0.028773	0.513184	P96654	0	0			NA<NA<proteins of unknown function<Groups of genes
yddR	BSU05080	553711	554475	1	-0.1304	0.0649395	~	1.63483	2.51355e-07	NA	0.548558	0.171638	4.27441	4.69157e-12	P96655	0	0	SigA		NA<NA<proteins of unknown function<Groups of genes
yddS	BSU05090	554669	555979	1	-0.644864	1.09174e-05	~	1.78752	5.82481e-07	NA	-0.366827	0.294964	2.9666	2.4528e-10	P96656	0	0			NA<transporters/ other<transporters<Cellular processes, NA<NA<membrane proteins<Groups of genes
S178	new_556002_556561	556002	556561	1	-0.324496	0.000779407	~	2.0759	9.70976e-08	NA	-0.462552	0.358021	4.13551	7.1501e-07		0	0
ydzN	BSU05109	557873	558058	1	-0.692472	0.00053569	~	1.86808	2.97567e-07	NA	-0.732184	0.0655107	3.53447	0.00311982	C0H3V7	0	0	SigA		NA<NA<proteins of unknown function<Groups of genes
ydeA	BSU05110	558408	559001	1	-0.560742	8.10888e-05	~	1.85651	1.20397e-07	NA	0.421363	0.232942	1.35469	0.059213	P96658	0	0	SigA		NA<NA<proteins of unknown function<Groups of genes
S179	new_559146_559263	559146	559263	1	-0.0307454	0.163474	~	-0.518196	0.00880725	NA	-0.173579	0.414797	0.121144	0.490057		0	0	SigA
cspC	BSU05120	559264	559464	1	-0.228243	0.0722419	~	-0.426124	0.0137182	S180	-0.811971	0.0163734	-0.432951	0.423838	P39158	0.5	0	SigA		NA<RNA chaperones<RNA synthesis and degradation<Information processing, NA<cold stress proteins<coping with stress<Lifestyles
S180	new_559362_560150_c	559362	560150	-1	2.05182	7.64299e-06	Up	-0.863172	2.73969e-05	cspC	1.7165	6.14268e-06	-0.854921	0.0112098		0	0	SigA
ydeB	BSU05130	560151	560612	-1	1.65043	1.65774e-06	Up	-0.413559	0.000484154	NA	1.32224	0.000175498	-0.94721	0.106414	P96659	0	0	SigA		transcription factor/ other/ based on similarity<transcription factors and their control<regulation of gene expression<Information processing
S181	new_560621_561166	560621	561166	1	-0.140991	0.0220115	~	2.0366	1.70019e-07	NA	-0.119023	0.470183	2.45365	6.0883e-06		0	0
ydzE	BSU05140	561180	561416	-1	1.28969	4.55203e-06	Up	0.449693	0.000336557	NA	1.08852	0.00935799	2.90918	0.0460831	O31493	0	0			NA<NA<proteins of unknown function<Groups of genes
ydeC	BSU05150	561514	562389	-1	1.39835	3.98832e-06	Up	0.578087	4.60454e-05	NA	1.61835	1.87073e-05	2.45419	0.000231599	P96660	0	0	SigA	SigB regulon	transcription factor/ other/ based on similarity<transcription factors and their control<regulation of gene expression<Information processing, NA<general stress proteins (controlled by SigB)<coping with stress<Lifestyles
ydeD	BSU05160	562502	563461	1	-0.278427	0.000635446	~	2.76995	2.16525e-08	NA	0.837475	0.0437267	4.123	1.72853e-22	P96661	0	0			NA<NA<membrane proteins<Groups of genes, NA<NA<proteins of unknown function<Groups of genes
ydeE	BSU05170	563614	564486	-1	1.35859	6.61755e-06	Up	1.32953	2.90067e-07	NA	2.12927	5.53512e-09	2.64479	1.0291e-08	P96662	0	0			transcription factor/ other/ based on similarity<transcription factors and their control<regulation of gene expression<Information processing
ydeF	BSU05180	564704	566101	1	0.13943	0.0050106	~	2.25843	7.77934e-08	NA	0.829791	0.0181693	4.07426	4.11663e-24	P96663	0	0	SigA		transcription factor/ other/ based on similarity<transcription factors and their control<regulation of gene expression<Information processing
ydeG	BSU05190	566211	567503	1	-0.621173	2.08584e-05	~	2.33812	4.15997e-08	NA	-0.544036	0.1966	4.43202	2.90189e-23	P96664	0	0			NA<transporters/ other<transporters<Cellular processes, NA<NA<membrane proteins<Groups of genes
S182	new_567551_567661	567551	567661	1	-0.892708	1.93676e-06	~	1.71455	6.01145e-07	NA	-0.289982	0.481831	3.42429	0.0460811		0	0	SigA
ydeH	BSU05200	567662	568108	1	-0.551913	0.000121285	~	1.35881	8.10018e-07	NA	-0.774519	0.0647041	2.77694	2.03543e-06	P96665	0	0	SigA	AbrB regulon (repression)	NA<NA<proteins of unknown function<Groups of genes
ydeI	BSU05210	568345	568938	1	-0.35531	0.000192671	~	0.832442	3.64456e-06	NA	0.0706895	0.481582	1.43476	0.00832384	P96666	0	0	SigA		NA<NA<proteins of unknown function<Groups of genes
ydeJ	BSU05220	569290	569949	-1	-0.574513	2.73163e-05	~	0.51139	5.35176e-05	NA	-0.864976	0.0317041	0.875262	0.0278616	P96667	0.32	0.23	SigA	AbrB regulon (repression)	NA<NA<membrane proteins<Groups of genes, NA<NA<proteins of unknown function<Groups of genes
ydeK	BSU05230	570371	571234	-1	0.42815	0.00055921	~	0.634949	0.000209265	NA	0.297808	0.355136	1.50956	0.00302811	P96668	0	0			NA<NA<proteins of unknown function<Groups of genes
ydeL	BSU05240	571389	572780	1	-0.185238	0.00851853	~	1.68234	1.54523e-07	NA	0.4791	0.178679	3.65309	5.15425e-11	P96669	0	0			transcription factor/ other/ based on similarity<transcription factors and their control<regulation of gene expression<Information processing
ydeM	BSU05250	572974	573399	1	-0.0748618	0.0631516	~	0.88481	1.53174e-05	NA	0.0687698	0.48127	3.85705	1.30944e-07	P96670	0.42	0.33	SigA		NA<NA<proteins of unknown function<Groups of genes
S183	new_573400_574654	573400	574654	1	0.0297745	0.140951	~	0.353146	0.00034835	ydeN	0.338922	0.246779	0.789157	0.0268971		0	0	SigA
ydeN	BSU05260	573452	574024	-1	0.301932	0.00743836	~	-0.15978	0.0172316	S183	0.846539	0.020693	0.29207	0.296899	P96671	0	0	SigA		NA<NA<proteins of unknown function<Groups of genes
S184	new_574025_574105_c	574025	574105	-1	0.359511	0.000609471	~	0.0322459	0.138292	NA	0.605456	0.371316	0.433191	0.44983		0	0	SigA
ydzF	BSU05270	574106	574435	-1	0.277318	0.00404064	~	0.0995745	0.0459225	S183	0.474054	0.244157	0.345606	0.275609	O31494	0	0	SigA		NA<NA<poorly characterized/ putative enzymes<Groups of genes
ydeO	BSU05280	574690	575562	1	0.183519	0.0348406	~	0.234489	0.0134474	NA	0.42101	0.171453	0.666061	0.21326	P96672	1.29	1.21	SigA		NA<NA<proteins of unknown function<Groups of genes
ydeP	BSU05290	575712	576098	-1	0.0172485	0.179544	~	0.217332	0.00299869	NA	0.666789	0.122822	0.990725	0.178323	P96673	0	0	SigA		transcription factor/ other/ based on similarity<transcription factors and their control<regulation of gene expression<Information processing
S185	new_576099_576163_c	576099	576163	-1	NA	NA	~	NA	NA	NA	2.12941	0.115364	0.409716	0.468959		0	0	SigA
ydeQ	BSU05300	576209	576802	1	-0.166441	0.00584144	~	0.321337	0.00343838	NA	-0.00107867	0.520332	0.844012	0.149371	P96674	0	0	SigA		NA<electron transport/ other/ based on similarity<electron transport and ATP synthesis<Metabolism
ydeR	BSU05310	576946	578133	-1	-0.155065	0.0155378	~	0.141692	0.0137597	NA	-0.663778	0.152905	0.16444	0.463534	P96675	0	0			NA<transporters/ other<transporters<Cellular processes, NA<resistance against toxins/ antibiotics/ based on similarity<coping with stress<Lifestyles, NA<NA<membrane proteins<Groups of genes
ydeS	BSU05320	578337	578933	1	-0.16083	0.0180958	~	0.357315	0.00109108	NA	0.337862	0.256114	3.11298	0.0120798	P96676	0	0	SigA		transcription factor/ other/ based on similarity<transcription factors and their control<regulation of gene expression<Information processing
ydzO	BSU05329	579047	579232	1	-0.3653	0.00970092	~	0.703504	8.99147e-05	NA	-0.0713634	0.483175	2.06354	0.204195	C0H3V9	0	0	SigA		NA<NA<proteins of unknown function<Groups of genes
S186	new_579354_579540	579354	579540	1	-0.142833	0.0578051	~	1.95264	7.95618e-08	NA	-0.64078	0.304283	3.30554	0.0190487		0	0	SigA
aseR	BSU05330	579541	579876	1	-0.343818	0.00587228	~	1.61925	9.80433e-07	NA	-1.4331	0.0045294	3.27416	0.0026398	P96677	0	0	SigA	AseR regulon (repression)	transcription factors/ other<transcription factors and their control<regulation of gene expression<Information processing, NA<resistance against toxic metals<coping with stress<Lifestyles
ydfA	BSU05340	579889	581196	1	-0.595171	0.000474052	~	2.25118	3.07952e-08	NA	-1.25595	0.00436918	5.89809	3.2631e-14	P96678	0.29	0.29	SigA	AseR regulon (repression)	NA<transporters/ other<transporters<Cellular processes, NA<resistance against toxic metals<coping with stress<Lifestyles
ydzS	BSU05343	581228	581329	1	-0.76158	8.9065e-05	~	2.76256	4.01687e-06	NA	-1.36119	0.0152027	4.23569	0.010472		0	0	SigA		NA<NA<pseudogenes<Groups of genes
ydzS	BSU05344	581341	581454	1	-0.86003	0.000119578	~	2.91753	2.17957e-07	NA	-1.07181	0.0367759	3.94156	0.00297869		0	0	SigA		NA<NA<pseudogenes<Groups of genes
ydfB	BSU05350	581694	582479	1	-0.578095	4.2304e-05	~	4.29953	1.26842e-08	NA	1.24734	0.00177244	7.55397	3.69632e-13	P96679	0	0			NA<resistance against toxins/ antibiotics/ based on similarity<coping with stress<Lifestyles
ydfC	BSU05360	582536	583456	-1	3.74885	1.7889e-08	Up	0.116303	0.0109643	NA	5.19959	8.4203e-28	1.19527	0.125085	P96680	0	0			NA<NA<membrane proteins<Groups of genes, NA<NA<proteins of unknown function<Groups of genes
ydfD	BSU05370	583589	585037	1	-0.445289	0.000240567	~	4.04575	1.33743e-08	NA	0.594905	0.145094	5.43802	2.65339e-39	P96681	0	0.06			transcription factor/ other/ based on similarity<transcription factors and their control<regulation of gene expression<Information processing
ydfE	BSU05380	585155	585778	-1	3.86208	1.17715e-08	Up	-0.0639324	0.132377	NA	4.14476	1.60336e-32	0.970455	0.0280726	P96682	0	0	SigA		NA<NA<proteins of unknown function<Groups of genes
ydfF	BSU05390	585868	586548	1	-1.27599	3.70535e-05	Down	4.99138	1.22823e-08	NA	0.421092	0.192239	5.80576	3.61152e-50	P96683	0	0	SigA		NA<NA<proteins of unknown function<Groups of genes
ydfG	BSU05400	586628	587071	-1	2.13433	6.39607e-07	Up	0.340325	0.000563788	NA	1.14907	0.000782973	-0.594417	0.297693	P96684	0	0	SigA		NA<NA<proteins of unknown function<Groups of genes
ydzP	BSU05408	587157	587336	-1	4.60416	3.02502e-08	Up	0.0334019	0.120294	NA	4.6371	1.0694e-15	-0.0777209	0.507749	C0H3W0	0	0			NA<NA<proteins of unknown function<Groups of genes
ydzQ	BSU05409	587333	587476	-1	4.79409	1.2126e-08	Up	0.486454	0.000158053	NA	6.23078	4.71028e-18	-0.24654	0.486142	C0H3W1	0	0			NA<NA<proteins of unknown function<Groups of genes
ydfH	BSU05410	587744	588967	1	-1.37535	1.38768e-05	Down	5.30115	1.28278e-08	NA	-0.5705	0.123932	7.27043	1.17989e-64	P96685	0	0			protein kinases<protein modification<protein synthesis, modification and degradation<Information processing, control of two-component response regulators<transcription factors and their control<regulation of gene expression<Information processing, NA<NA<membrane proteins<Groups of genes, NA<NA<phosphoproteins<Groups of genes
ydfI	BSU05420	588960	589601	1	-1.72886	4.08066e-06	Down	4.25698	1.33197e-08	NA	-0.34426	0.298907	5.42031	4.05164e-36	P96686	0	0			two-component system response regulators<transcription factors and their control<regulation of gene expression<Information processing, NA<NA<phosphoproteins<Groups of genes
ydfJ	BSU05430	589717	591891	1	-0.148077	0.0121084	~	0.448854	0.000201216	NA	0.378926	0.304552	2.83369	2.92414e-06	P96687	0	0	SigEF	YdfI regulon (activation)	NA<resistance against toxins/ antibiotics/ based on similarity<coping with stress<Lifestyles, NA<NA<membrane proteins<Groups of genes
S187	new_591895_592302_c	591895	592302	-1	-0.150579	0.0278644	~	0.251029	0.00408573	NA	-0.0215283	0.510614	-0.070575	0.488279		0	0	SigA
nap	BSU05440	592303	593205	-1	-0.052076	0.0831865	~	0.234491	0.00133968	NA	-0.32674	0.252759	0.189438	0.412227	P96688	0	0	SigA		utilization of lipids/ other<utilization of lipids<lipid metabolism<Metabolism
S188	new_593206_593301_c	593206	593301	-1	-0.148577	0.0585098	~	0.333937	0.000548768	NA	0.253118	0.472635	0.626929	0.392482		0	0	SigA
ydfK	BSU05450	593407	594096	-1	-0.33854	0.000666576	~	1.11439	1.1089e-06	NA	0.231054	0.408014	1.70073	0.00058614	P96689	0	0		Mta regulon (activation)	NA<NA<proteins of unknown function<Groups of genes
ydfL	BSU05460	594186	594998	-1	-0.0244809	0.15979	~	0.72263	8.19784e-06	NA	1.04955	0.00505299	2.94366	3.42667e-08	P96690	0	0	SigA		transcription factor/ other/ based on similarity<transcription factors and their control<regulation of gene expression<Information processing
ydfM	BSU05470	595109	596002	-1	-0.348437	0.000187496	~	0.840492	1.63128e-05	NA	-0.727904	0.0794683	3.17126	1.57412e-11	C0SP78	0	0	SigA		NA<transporters/ other<transporters<Cellular processes
S189	new_596003_596095_c	596003	596095	-1	0.0296269	0.17044	~	1.15931	5.47007e-07	NA	-0.475105	0.450254	4.46744	0.00616574		0	0	SigA
ydfN	BSU05480	596478	597098	1	-0.00861703	0.186472	~	0.325975	0.000532899	NA	0.757782	0.26145	2.78365	0.0581058	P96692	0	0	SigA	MhqR regulon (repression)	NA<resistance against oxidative and electrophile stress<coping with stress<Lifestyles
ydfO	BSU05490	597114	598052	1	-0.116105	0.065894	~	0.515391	5.22743e-05	NA	0.217366	0.444814	3.09596	0.00536522	P96693	0	0	SigB, SigA	MhqR regulon (repression), SigB regulon	NA<general stress proteins (controlled by SigB)<coping with stress<Lifestyles, NA<resistance against oxidative and electrophile stress<coping with stress<Lifestyles
S190	new_598065_598153	598065	598153	1	-0.209333	0.0369384	~	0.573517	2.36309e-05	NA	0.318098	0.474425	0.839853	0.391788		0	0	SigK, SigB, SigA
ydfP	BSU05500	598154	598543	1	0.335944	0.000596051	~	0.493539	2.4757e-05	NA	0.899427	0.0477805	4.46505	0.00626012	P96694	0	0	SigK, SigB, SigA	MhqR regulon (repression), SigB regulon	NA<general stress proteins (controlled by SigB)<coping with stress<Lifestyles, NA<resistance against oxidative and electrophile stress<coping with stress<Lifestyles
S191	new_598659_598728	598659	598728	1	NA	NA	~	NA	NA	NA	-0.417241	0.46093	0.8105	0.395568		0	0	SigA
ydfQ	BSU05510	598729	599067	1	0.0204908	0.172467	~	0.0940429	0.0268642	NA	0.460836	0.322405	1.01107	0.373156	P96695	0	0	SigA		NA<electron transport/ other/ based on similarity<electron transport and ATP synthesis<Metabolism
ydzH	BSU05520	599107	599343	-1	-0.0337309	0.119333	~	-0.0366001	0.109905	NA	1.15576	0.216447	0.533161	0.433477	O31496	0	0			NA<NA<proteins of unknown function<Groups of genes
S192	new_599344_599505_c	599344	599505	-1	0.457912	7.27336e-05	~	-0.0665311	0.0727581	NA	-0.0142627	0.519113	0.0876107	0.509062		0	0
S193	new_599509_599874_c	599509	599874	-1	1.36513	4.26732e-07	Up	-0.148352	0.00648742	NA	5.03466	2.68679e-05	-0.302117	0.457467		0	0	SigK, SigGF, SigK
ydzR	BSU05529	599875	600105	-1	1.11091	1.22988e-06	Up	-0.0371386	0.139831	NA	3.51321	0.0110094	0.826162	0.361579	C0H3W2	0	0	SigK, SigGF, SigK		NA<NA<proteins of unknown function<Groups of genes
S194	new_600145_600228_c	600145	600228	-1	1.13877	1.97688e-06	Up	-0.152455	0.00521802	NA	2.3488	0.117058	0.230002	0.488213		0	0	SigGF, SigK
ydfR	BSU05530	600229	600906	-1	0.961793	5.62944e-06	~	-0.0650734	0.0729988	NA	3.05956	1.35701e-05	0.194081	0.456562	P96696	0	0	SigGF, SigK	SigG regulon	sporulation proteins/ other<sporulation proteins<sporulation<Lifestyles
S195	new_600907_601740_c	600907	601740	-1	1.01889	4.80665e-06	Up	-0.0873544	0.0556917	ydfS	3.60118	1.38762e-05	0.208365	0.424743		0	0	SigK
ydfS	BSU05540	601019	601726	1	-0.110231	0.0344845	~	1.0041	2.86279e-06	S195	0.0330661	0.507377	3.83946	7.30976e-06	P96697	0	0	SigGF	SigG regulon	sporulation proteins/ other<sporulation proteins<sporulation<Lifestyles
cotP	BSU05550	601741	602172	-1	0.745798	1.21484e-05	~	-0.128804	0.0176092	NA	2.12083	0.0399545	-0.166339	0.469221	P96698	0	0	SigK	SigK regulon	spore coat proteins<sporulation proteins<sporulation<Lifestyles
ydgA	BSU05560	602185	602427	-1	0.539008	3.81631e-05	~	0.0955098	0.0437245	NA	2.82423	0.0546036	-0.86255	0.366854	P96699	0	0	SigK	SigK regulon	sporulation proteins/ other<sporulation proteins<sporulation<Lifestyles
ydgB	BSU05570	602441	602713	-1	0.508185	2.65208e-05	~	0.0732892	0.0504152	NA	2.30359	0.060305	0.0269139	0.515415	P96700	0	0	SigK	SigK regulon	sporulation proteins/ other<sporulation proteins<sporulation<Lifestyles
ydgC	BSU05580	603012	603599	1	0.157001	0.0284442	~	0.0455374	0.0918072	NA	0.093747	0.45752	1.76011	0.113267	P96701	0	0	SigA		NA<NA<proteins of unknown function<Groups of genes
ydgD	BSU05590	603596	603940	1	0.519377	0.000498269	~	0.151677	0.00535741	NA	0.325427	0.268918	1.95716	0.147307	P96702	0	0	SigA		NA<NA<membrane proteins<Groups of genes, NA<NA<proteins of unknown function<Groups of genes
S196	new_603941_604102	603941	604102	1	0.572623	0.00033971	~	0.152936	0.00577668	NA	0.238587	0.354414	0.412151	0.466139		0	0	SigA
ydgE	BSU05600	604103	604576	1	0.686189	6.53256e-05	~	0.11934	0.017779	NA	0.527485	0.115407	0.284357	0.465856	P96703	0	0	SigA		NA<NA<proteins of unknown function<Groups of genes
S197	new_604577_605269	604577	605269	1	1.72306	7.06815e-06	Up	-0.880768	3.5598e-06	vmlR	0.975304	0.0067809	-0.346482	0.307651		0	0	SigA
vmlR	BSU05610	604736	606379	-1	-0.96121	1.57636e-06	~	2.85697	2.37015e-07	S197	-0.260864	0.343778	2.07903	1.70661e-09	P39115	0	0.39	SigA	RNA switch/ other (unknown mechanism)	NA<ABC transporters<transporters<Cellular processes, NA<resistance against toxins/ antibiotics<coping with stress<Lifestyles
S198	new_606414_606611_c	606414	606611	-1	-0.332544	0.0451101	~	1.94978	2.76636e-07	NA	-0.237967	0.361174	4.06342	2.09427e-09		0	0	SigA
ydgF	BSU05620	606699	608075	-1	-0.335425	0.000506887	~	0.208606	0.00167139	NA	-0.218905	0.344358	1.23385	0.0422015	P96704	0.31	0.31	SigA		NA<transporters/ other<transporters<Cellular processes, NA<NA<membrane proteins<Groups of genes
dinB	BSU05630	608246	608764	-1	0.785575	5.75173e-06	~	-0.0153	0.162855	NA	1.24694	0.000888129	0.176603	0.496301	Q02886	0	0.22	SigA	LexA regulon (repression)	NA<DNA repair/ recombination<genetics<Information processing
ydgG	BSU05640	608933	609391	1	-0.0394121	0.160495	~	0.23981	0.00362171	NA	-0.863571	0.0844578	1.74842	0.0728817	P96705	0	0	SigA	LexA regulon (repression)	transcription factor/ other/ based on similarity<transcription factors and their control<regulation of gene expression<Information processing
ydgH	BSU05650	609388	612045	1	-0.0660105	0.138996	~	0.214073	0.00721276	NA	-0.65926	0.0580625	1.63736	0.00614843	P96706	0.3	0.68	SigA	LexA regulon (repression)	NA<transporters/ other<transporters<Cellular processes, NA<NA<membrane proteins<Groups of genes
ydgI	BSU05660	612191	612820	-1	-0.301567	0.000683719	~	-0.0652056	0.0569955	NA	0.0644542	0.479641	-1.6648	0.241717	P96707	0.3	0.25	SigA		NA<electron transport/ other/ based on similarity<electron transport and ATP synthesis<Metabolism
ydgJ	BSU05670	612836	613330	-1	-0.324706	0.00162972	~	-0.099721	0.0252311	NA	0.189247	0.390191	-1.42282	0.301778	P96708	0	0	SigA		transcription factor/ other/ based on similarity<transcription factors and their control<regulation of gene expression<Information processing
S199	new_613552_613640	613552	613640	1	-0.325499	0.017785	~	-0.104033	0.0399859	NA	0.983561	0.378245	0.383535	0.472542		0	0	SigA
ydgK	BSU05680	613641	614849	1	-0.34218	0.000866405	~	-0.149003	0.0122329	NA	-0.70668	0.0376896	-0.723285	0.273613	P96709	0.4	0.2	SigA		NA<transporters/ other<transporters<Cellular processes, NA<resistance against toxins/ antibiotics/ based on similarity<coping with stress<Lifestyles, NA<NA<membrane proteins<Groups of genes
ydhB	BSU05690	614885	615622	-1	-1.04435	1.68231e-05	Down	-0.0776381	0.0464603	NA	-0.508188	0.204136	-0.552768	0.34664	O05493	0	0	SigA		NA<NA<membrane proteins<Groups of genes, NA<NA<proteins of unknown function<Groups of genes
S200	new_615623_615761_c	615623	615761	-1	-0.806432	5.89996e-05	~	-0.0508744	0.0846455	NA	-0.239545	0.47092	0.0610793	0.513474		0	0	SigA
ydhC	BSU05700	615871	616545	1	0.011221	0.185019	~	0.046383	0.0953583	NA	0.701342	0.0454014	1.72577	0.166293	O05494	0.36	0.23	SigA		transcription factor/ other/ based on similarity<transcription factors and their control<regulation of gene expression<Information processing
ydhD	BSU05710	616672	617934	1	-0.37323	0.00128356	~	0.210322	0.00171897	NA	-0.317447	0.326426	2.47063	0.0263026	O05495	0	0	SigEF	SigE regulon	NA<cell wall/ other/ based on similarity<cell envelope and cell division<Cellular processes, sporulation proteins/ other<sporulation proteins<sporulation<Lifestyles
ydhE	BSU05720	618095	619282	1	-0.203816	0.0723806	~	0.417863	0.00259201	NA	-0.0554346	0.48729	2.66199	0.00518296	O05496	0.28	0.25	SigA	LiaR regulon (activation)	NA<resistance against toxins/ antibiotics/ based on similarity<coping with stress<Lifestyles
ydhF	BSU05730	619321	620031	-1	1.24107	2.20855e-06	Up	0.55651	0.000264875	NA	2.69767	6.26063e-09	0.349559	0.426828	O05497	0	0	Sig-, SigEF	PhoP regulon (activation), SigE regulon	sporulation proteins/ other<sporulation proteins<sporulation<Lifestyles
phoB	BSU05740	620097	621485	-1	1.5644	6.65202e-07	Up	0.781715	1.9637e-05	NA	2.52095	5.87713e-12	2.40498	0.00049503	P19405	0	0	Sig-, SigEF	PhoP regulon (activation), SigE regulon	NA<phosphate metabolism<additional metabolic pathways<Metabolism, sporulation proteins/ other<sporulation proteins<sporulation<Lifestyles
S201	new_621545_621613_c	621545	621613	-1	NA	NA	~	0.754212	1.28176e-05	NA	5.12341	1.77267e-05	4.29537	0.00924376		0	0	SigEF
S202	new_621713_621846	621713	621846	1	0.568269	0.000279714	~	1.48783	3.67973e-07	NA	1.17471	0.0222085	4.27891	1.06746e-06		0	0	SigA
ydhG	BSU05750	621847	622218	1	0.313792	0.00119373	~	0.692108	3.30152e-05	NA	0.492917	0.130621	0.962727	0.0359714	Q797E6	0	0	SigA		biosynthesis of iron-sulfur clusters<iron metabolism<additional metabolic pathways<Metabolism
ydhH	BSU05760	622293	622790	-1	-0.000986578	0.202318	~	1.94757	6.71367e-07	NA	0.651858	0.0796811	2.16062	2.3041e-09	O05500	0	0	SigA		NA<NA<membrane proteins<Groups of genes, NA<NA<proteins of unknown function<Groups of genes
ydhI	BSU05770	622808	623290	-1	-0.56068	3.12186e-05	~	1.93843	1.33823e-07	NA	0.264472	0.376376	2.13332	6.69311e-08	O05501	0	0	SigA		NA<NA<proteins of unknown function<Groups of genes
ydhJ	BSU05780	623373	624350	1	1.10195	7.17288e-05	Up	0.459214	0.000107684	NA	1.7283	4.02278e-07	1.16154	0.08022	O05502	0	0.5			NA<NA<proteins of unknown function<Groups of genes
ydhK	BSU05790	624492	625109	1	0.526288	0.027341	~	-0.228029	0.0107616	NA	1.0429	0.0110081	0.263291	0.419127	O05503	0	0.42	SigA, SigB	SigB regulon	NA<general stress proteins (controlled by SigB)<coping with stress<Lifestyles
pbuE	BSU05800	625125	626291	-1	-0.382178	0.00568378	~	-0.0907647	0.0332692	NA	-0.679529	0.0381896	0.27713	0.478819	Q797E3	0	0	SigA	A-box (antitermination)	NA<transporters/ other<transporters<Cellular processes, NA<nucleotide metabolism/ other<nucleotide metabolism<Metabolism, NA<NA<membrane proteins<Groups of genes
NA	BSU_misc_RNA_8	626346	626446	-1	-0.21829	0.0201808	~	-0.0676125	0.0758493	NA	-0.610458	0.204135	0.50319	0.43754		0	0	SigA
gmuB	BSU05810	626622	626933	1	0.316884	0.100263	~	0.396701	0.000476798	NA	2.63247	1.4951e-09	5.99596	4.90854e-05	O05505	0	0	SigA	AbrB regulon (activation), CcpA regulon (repression), GmuR regulon (repression)	NA<phosphotransferase systems<transporters<Cellular processes, utilization of glucomannan<utilization of specific carbon sources<carbon metabolism<Metabolism, NA<NA<phosphoproteins<Groups of genes
gmuA	BSU05820	626933	627265	1	0.178704	0.149149	~	0.483004	0.000211582	NA	2.42014	2.11871e-08	4.07075	0.00184647	O05506	0	0	SigA	AbrB regulon (activation), CcpA regulon (repression), GmuR regulon (repression)	NA<phosphotransferase systems<transporters<Cellular processes, utilization of glucomannan<utilization of specific carbon sources<carbon metabolism<Metabolism, NA<NA<phosphoproteins<Groups of genes
gmuC	BSU05830	627284	628612	1	-0.0112018	0.200783	~	0.692495	1.63006e-05	NA	2.12268	8.6769e-09	4.04125	2.13109e-12	O05507	0.4	1	SigA	AbrB regulon (activation), CcpA regulon (repression), GmuR regulon (repression)	NA<phosphotransferase systems<transporters<Cellular processes, utilization of glucomannan<utilization of specific carbon sources<carbon metabolism<Metabolism
gmuD	BSU05840	628630	630027	1	0.0395045	0.191978	~	0.565124	3.38375e-05	NA	2.11583	4.88742e-09	1.29929	0.0151348	O05508	0.15	0.33	SigA	AbrB regulon (activation), CcpA regulon (repression), GmuR regulon (repression)	utilization of glucomannan<utilization of specific carbon sources<carbon metabolism<Metabolism
S203	new_630028_630114	630028	630114	1	0.087881	0.178261	~	0.246052	0.004387	NA	1.76474	0.00271724	1.01596	0.357119		0	0	SigA
gmuR	BSU05850	630170	630883	1	0.0132235	0.199132	~	0.11375	0.0210131	NA	1.18284	0.00137833	1.16833	0.0821262	O05509	0	0	SigA, SigA	AbrB regulon (activation), CcpA regulon (repression), GmuR regulon (repression)	utilization of glucomannan<utilization of specific carbon sources<carbon metabolism<Metabolism, transcription factors/ other<transcription factors and their control<regulation of gene expression<Information processing
gmuE	BSU05860	630912	631811	1	-0.133438	0.160037	~	0.654645	1.94624e-05	NA	1.24297	0.000905334	2.80241	0.00454457	O05510	0	0	SigA, SigA	AbrB regulon (activation), CcpA regulon (repression), GmuR regulon (repression)	utilization of glucomannan<utilization of specific carbon sources<carbon metabolism<Metabolism
gmuF	BSU05870	631808	632755	1	-0.271064	0.116025	~	0.519924	0.000241862	NA	1.58317	4.14849e-05	1.70391	0.0146314	O05511	0	0	SigA, SigA	AbrB regulon (activation), CcpA regulon (repression), GmuR regulon (repression)	utilization of glucomannan<utilization of specific carbon sources<carbon metabolism<Metabolism
gmuG	BSU05880	632774	633862	1	-0.281313	0.105138	~	0.167956	0.00473676	NA	1.40141	0.000296308	0.552536	0.33584	O05512	0	0	SigA, SigA	AbrB regulon (activation), CcpA regulon (repression), GmuR regulon (repression)	utilization of glucomannan<utilization of specific carbon sources<carbon metabolism<Metabolism
ydhU	BSU05890	633923	634651	-1	-0.069908	0.0420979	~	0.0880071	0.148368	NA	-0.760802	0.32969	1.24928	0.0180547		0	0	SigGF	Fur regulon (repression)	NA<resistance against oxidative and electrophile stress/ based on similarity<coping with stress<Lifestyles, NA<NA<pseudogenes<Groups of genes
ydhU	BSU05899	634651	634776	-1	-0.0908762	0.158911	~	0.333967	0.010152	NA	-0.215022	0.493724	1.84211	0.207767		0	0	SigGF	Fur regulon (repression)	NA<NA<pseudogenes<Groups of genes
S204	new_635022_635109	635022	635109	1	-0.00885935	0.201316	~	-0.525947	0.0126287	NA	-0.662179	0.0632664	0.623963	0.420965		0	0	SigA, Sig-, SigA
thiL	BSU05900	640662	641639	1	-0.0411132	0.117774	~	0.261079	0.00198172	NA	-0.732517	0.0314358	2.80098	0.000182835	O05514	0.21	0.33	SigA		biosynthesis/ acquisition of thiamine<biosynthesis of cofactors<additional metabolic pathways<Metabolism
ydiB	BSU05910	641654	642130	1	-0.11579	0.0257508	~	-0.108011	0.0487441	NA	-0.365935	0.236357	5.83826	9.03722e-05	O05515	0.21	0.57	SigA		tRNA modification and maturation<translation<protein synthesis, modification and degradation<Information processing
ydiC	BSU05920	642111	642800	1	-0.0893161	0.0891969	~	0.145405	0.0048634	NA	-0.621764	0.0704727	5.9999	4.75923e-05	O05516	0.67	1.58	SigA		tRNA modification and maturation<translation<protein synthesis, modification and degradation<Information processing, NA<NA<essential genes<Groups of genes
rimI	BSU05930	642810	643265	1	0.0675953	0.0723274	~	0.0854565	0.0276722	NA	-0.416085	0.192026	5.48803	0.000322834	O05517	0	0.33	SigA		translation/ other/ based on similarity<translation<protein synthesis, modification and degradation<Information processing, protein acetylase/ deacetylase/ based on similarity<protein modification<protein synthesis, modification and degradation<Information processing
gcp	BSU05940	643258	644298	1	-0.0886986	0.0336686	~	0.228794	0.00228334	NA	-0.493238	0.126693	3.50545	5.07489e-07	O05518	0.41	1.55	SigA		tRNA modification and maturation<translation<protein synthesis, modification and degradation<Information processing, NA<NA<essential genes<Groups of genes, NA<NA<universally conserved proteins<Groups of genes
ydiF	BSU05950	644528	646456	-1	0.437579	0.000280752	~	0.168818	0.00675148	S205	1.0829	0.00125635	1.00656	0.0168354	O05519	0.62	0.52	SigA		NA<ABC transporters<transporters<Cellular processes
S205	new_646220_646409	646220	646409	1	-0.221164	0.02439	~	0.309808	0.0007465	ydiF	1.03715	0.10166	1.10342	0.0105243		0	0	SigA
S206	new_646411_646581	646411	646581	1	0.561932	0.00451495	~	0.125803	0.0187043	ydiF	1.20921	0.00980826	3.37548	0.0495292		0	0	SigA, SigA
moaC	BSU05960	646582	647094	1	0.585664	2.87064e-05	~	-0.135474	0.0305353	NA	1.20942	0.000474418	2.07801	0.0274907	O05520	0	0	SigA, SigA		biosynthesis of molybdopterin<biosynthesis of cofactors<additional metabolic pathways<Metabolism
rex	BSU05970	647091	647738	1	0.429689	0.000434928	~	0.152168	0.00943955	NA	1.24282	0.000442339	1.9076	0.0579698	O05521	0.68	0.55	SigA, SigA		NA<regulators of electron transport<electron transport and ATP synthesis<Metabolism, overflow metabolism<carbon core metabolism<carbon metabolism<Metabolism, transcription factors/ other<transcription factors and their control<regulation of gene expression<Information processing
tatAY	BSU05980	647760	647933	1	0.225036	0.00297093	~	-0.0104641	0.183176	NA	0.900918	0.0185976	1.46011	0.207446	O05522	0	0	Sig-, SigA, SigA		NA<protein secretion<protein synthesis, modification and degradation<Information processing, NA<NA<membrane proteins<Groups of genes
tatCY	BSU05990	647940	648704	1	0.0929648	0.0652288	~	-0.0304064	0.121739	NA	0.897793	0.0123198	-0.122917	0.488329	O05523	0	0	Sig-, SigA, SigA		NA<protein secretion<protein synthesis, modification and degradation<Information processing, NA<NA<membrane proteins<Groups of genes
ydiK	BSU06000	648742	648933	-1	0.0927502	0.0543232	~	-0.17348	0.0552754	NA	0.566756	0.102965	-0.0357958	0.513972	O05524	0	0	SigA		NA<NA<membrane proteins<Groups of genes, NA<NA<proteins of unknown function<Groups of genes
ydiL	BSU06010	648930	649664	-1	0.166006	0.00603541	~	-0.336107	0.000565463	NA	0.711	0.0325261	0.230231	0.418792	O05525	0.5	0.5	SigA		NA<NA<proteins of unknown function<Groups of genes
S207	new_649718_649826	649718	649826	1	0.0729106	0.113708	~	2.02857	1.37116e-07	NA	0.457	0.369514	4.72963	0.00319927		0	0	Sig-
S208	new_649828_649902	649828	649902	1	0.163141	0.0721314	~	0.0407933	0.12595	NA	1.34961	0.282876	NA	NA		0	0	SigA
groES	BSU06020	649903	650187	1	0.0634772	0.1501	~	-0.121236	0.0113691	NA	0.908283	0.0103344	3.69044	0.000355425	P28599	1.75	3	SigA	HrcA regulon (repression)	NA<chaperones/ protein folding<protein synthesis, modification and degradation<Information processing, NA<heat shock proteins<coping with stress<Lifestyles, NA<NA<essential genes<Groups of genes, NA<NA<universally conserved proteins<Groups of genes
groEL	BSU06030	650234	651868	1	-0.304683	0.00155091	~	-0.188091	0.0327244	NA	0.473976	0.200053	1.5476	0.00131491	P28598	16.06	19.57	SigA	HrcA regulon (repression)	NA<chaperones/ protein folding<protein synthesis, modification and degradation<Information processing, NA<heat shock proteins<coping with stress<Lifestyles, NA<NA<essential genes<Groups of genes, NA<NA<phosphoproteins<Groups of genes
S209	new_651869_651961	651869	651961	1	-0.367674	0.00307262	~	0.0342004	0.165346	NA	0.525645	0.188768	0.383535	0.472542		0	0	SigA
S210	new_651963_653431	651963	653431	1	0.126035	0.0236809	~	1.79058	4.29149e-07	ydzT	0.312081	0.275756	1.61016	2.94338e-05		0	0	SigA
ydzT	BSU06033	651977	652084	-1	0.422551	0.000734576	~	0.132416	0.0613219	S210	-0.250595	0.417312	-0.227691	0.421622		0	0			NA<NA<pseudogenes<Groups of genes
ydzT	BSU06034	652087	652245	-1	0.926123	4.83906e-06	~	0.154593	0.0506822	S210	1.60848	0.0422427	0.0159098	0.515599		0	0			NA<NA<pseudogenes<Groups of genes
ydzT	BSU06036	652290	652418	-1	2.1587	6.77271e-07	Up	-0.011039	0.197577	S210	3.54453	2.78361e-05	0.546637	0.222652		0	0			NA<NA<pseudogenes<Groups of genes
ydzT	BSU06037	652511	652720	-1	1.59491	3.95625e-06	Up	0.0849731	0.0411457	S210	3.50705	2.83605e-05	-0.0672536	0.492553		0	0			NA<NA<pseudogenes<Groups of genes
ydzT	BSU06038	652713	653018	-1	1.77349	8.64423e-07	Up	0.162154	0.0121989	S210	5.51676	2.3768e-08	0.316098	0.317704		0	0			NA<NA<pseudogenes<Groups of genes
ydiM	BSU06040	653432	653812	1	0.279252	0.00169931	~	2.11442	8.67405e-07	NA	0.686164	0.106322	5.75501	2.08334e-09	O34672	0	0	SigA		NA<NA<proteins of unknown function<Groups of genes
S211	new_653813_654070	653813	654070	1	0.398595	0.00015103	~	1.27187	7.34928e-05	NA	0.211429	0.42468	3.57445	7.39906e-06		0	0	SigA
ydzU	BSU06048	654071	654343	1	0.378308	0.00036128	~	1.56437	5.58435e-06	NA	0.784175	0.13791	4.4744	2.57437e-05	C0H3W7	0	0	SigA		NA<NA<proteins of unknown function<Groups of genes
ydzV	BSU06049	654333	654692	1	0.446147	0.000195619	~	2.02086	2.04475e-07	NA	0.347872	0.325376	3.88159	1.19959e-07		0	0	SigA		NA<NA<pseudogenes<Groups of genes
S212	new_654693_655136	654693	655136	1	0.385926	0.00720877	~	2.25884	1.45521e-07	NA	0.672246	0.120151	5.7182	4.01046e-11		0	0	SigA
S213	new_655138_655222	655138	655222	1	0.118631	0.0876347	~	1.87851	1.81815e-06	NA	0.489325	0.424596	1.35486	0.31572		0	0	SigA, SigA
ydiO	BSU06060	655223	656506	1	0.0479887	0.108352	~	0.815224	0.000343426	NA	0.256142	0.312516	3.81932	6.98692e-15	O34939	1.31	1.39	SigA, SigA	LexA regulon (repression)	NA<DNA restriction/ modification<genetics<Information processing, NA<NA<essential genes<Groups of genes
ydiP	BSU06070	656528	657697	1	-0.00578623	0.190238	~	0.775424	5.19721e-05	NA	0.185796	0.374199	2.36295	1.82465e-08	O34680	0.59	0.62	SigA, SigA	LexA regulon (repression)	NA<DNA restriction/ modification<genetics<Information processing, NA<NA<essential genes<Groups of genes
ydzW	BSU06073	657793	658062	-1	0.881131	7.79687e-06	~	-0.257573	0.00585802	NA	0.0835328	0.473138	-0.618866	0.362271		0	0	SigA		NA<NA<pseudogenes<Groups of genes
ydzW	BSU06074	658061	658189	-1	0.538238	2.21929e-05	~	0.159004	0.00622963	NA	0.685927	0.137787	0.129867	0.505007		0	0	SigA, SigA		NA<NA<pseudogenes<Groups of genes
ydzW	BSU06076	658189	658605	-1	0.455432	3.45787e-05	~	0.0169972	0.157683	S214	0.286775	0.300602	-0.490892	0.299818		0	0	SigA, SigA		NA<NA<pseudogenes<Groups of genes
S214	new_658495_658899	658495	658899	1	-0.435989	0.00106117	~	0.539132	4.78918e-05	ydzW	-0.453194	0.217572	0.219232	0.363242		0	0	SigA
ydzW	BSU06077	658615	658758	-1	0.540804	4.99166e-05	~	-0.430548	0.000803122	S214	0.380952	0.285554	-0.728748	0.182057		0	0	SigA, SigA		NA<NA<pseudogenes<Groups of genes
ydzW	BSU06078	658813	659010	-1	0.46294	0.000140954	~	-0.101469	0.0890883	S214	0.234722	0.378086	0.236884	0.41223		0	0	SigA, SigA		NA<NA<pseudogenes<Groups of genes
ydzW	BSU06079	659010	659129	-1	0.113966	0.0949231	~	0.379016	0.00784853	NA	0.160036	0.453694	0.306671	0.470586		0	0	SigA, SigA		NA<NA<pseudogenes<Groups of genes
ydzW	BSU06083	659129	659221	-1	0.290868	0.00118222	~	0.898877	6.98017e-06	NA	0.486927	0.248623	1.78983	0.151683		0	0	SigA, SigA		NA<NA<pseudogenes<Groups of genes
S215	new_659222_659341_c	659222	659341	-1	0.331823	0.00145723	~	0.917107	1.88003e-06	NA	1.19674	0.0929989	1.85054	0.0412946		0	0	SigA, SigA
S216	new_659343_659558_c	659343	659558	-1	1.5729	3.6097e-06	Up	0.821047	4.19295e-06	NA	1.83276	0.00123164	1.78352	0.0493943		0	0	SigA
ydiR	BSU06090	659623	660564	1	-0.53972	0.00037201	~	1.77749	1.61743e-07	NA	0.191053	0.373094	5.70974	7.7069e-23	O35025	0.77	0.27	SigA		NA<DNA restriction/ modification<genetics<Information processing
ydiS	BSU06100	660596	661627	1	-0.556977	0.00013891	~	2.17437	8.27867e-08	NA	0.140628	0.416443	4.29596	2.57406e-19	O34885	1.36	0.93	SigA		NA<DNA restriction/ modification<genetics<Information processing
ydjA	BSU06110	661630	663027	1	-0.532748	0.000306679	~	1.38872	1.32464e-05	NA	0.0530096	0.485493	3.4918	2.59363e-13	O34303	0.1	0.12	SigA		NA<DNA restriction/ modification<genetics<Information processing
S217	new_663028_663224	663028	663224	1	-0.449028	0.00437601	~	1.33853	0.000319342	NA	-0.0854556	0.471257	1.90735	0.0282827		0	0	SigA
S218	new_663288_663600	663288	663600	1	0.671516	0.000101476	~	0.227481	0.0100471	NA	0.110864	0.452944	1.48169	0.023027		0	0	SigA
ydjB	BSU06120	663601	663936	1	1.163	1.19219e-06	Up	0.29101	0.0019202	NA	0.998156	0.0104962	1.55763	0.0350075	O34778	0	0	SigA		NA<NA<proteins of unknown function<Groups of genes
S219	new_663937_664318	663937	664318	1	1.20503	1.78449e-06	Up	0.254892	0.00163212	NA	1.22168	0.00147985	1.74457	0.0140441		0	0	SigA
ydjC	BSU06130	664319	664669	1	0.899324	0.000110871	~	0.343858	0.000167589	NA	0.921261	0.0143412	1.44516	0.0319375	O34715	0	0	SigA		NA<NA<proteins of unknown function<Groups of genes
gutR	BSU06140	664775	667264	-1	0.483241	0.00386948	~	0.602984	3.51503e-05	NA	1.7795	9.2939e-08	2.21744	3.82719e-06	P39143	0	0	SigA		utilization of glucitol<utilization of specific carbon sources<carbon metabolism<Metabolism, transcription factors/ other<transcription factors and their control<regulation of gene expression<Information processing
S220	new_667383_667465	667383	667465	1	-0.140516	0.0153384	~	1.97793	1.17295e-05	NA	4.05247	0.0153564	5.08597	0.00117484		0	0	SigA
gutB	BSU06150	667466	668527	1	-0.161821	0.0344913	~	1.47986	9.15783e-06	NA	1.20218	0.00337462	4.63664	1.04502e-17	Q06004	0	0	SigA	GutR regulon (activation)	utilization of glucitol<utilization of specific carbon sources<carbon metabolism<Metabolism
gutP	BSU06160	668601	669992	1	-0.0800508	0.0691686	~	1.25317	2.04669e-05	NA	1.80755	6.02138e-05	4.40254	3.63365e-07	O34368	0	0	SigA	GutR regulon (activation)	NA<transporters/ other<transporters<Cellular processes, utilization of glucitol<utilization of specific carbon sources<carbon metabolism<Metabolism
ydjE	BSU06170	670087	671049	1	-0.600555	0.000712228	~	0.999945	3.14993e-05	NA	0.246566	0.339764	4.51071	2.06702e-05	O34768	0.7	0.33	SigA, SigA		utilization of sucrose<utilization of specific carbon sources<carbon metabolism<Metabolism
pspA	BSU06180	671245	671928	1	-1.04361	1.44338e-06	Down	1.2395	4.15855e-05	NA	-1.70324	4.29748e-07	1.24594	0.110529	P54617	0.82	0.45	SigWXY	AbrB regulon (repression), SigW regulon	NA<cell envelope stress proteins (controlled by SigM, V, W, X, Y)<coping with stress<Lifestyles, NA<NA<membrane proteins<Groups of genes
S221	new_671929_671993	671929	671993	1	NA	NA	~	NA	NA	NA	-1.06724	0.264782	NA	NA		0	0	SigWXY
ydjG	BSU06190	671994	673019	1	-0.862717	1.93972e-05	~	1.1141	0.000164727	NA	-1.78731	1.12222e-07	1.58628	0.0418188	O34434	0.67	0.27	SigWXY	AbrB regulon (repression)	NA<NA<membrane proteins<Groups of genes, NA<NA<proteins of unknown function<Groups of genes
ydjH	BSU06200	673019	673783	1	-0.878028	1.8188e-05	~	0.872631	0.000723948	NA	-1.63313	3.49843e-06	1.65778	0.0914618	O35004	0.91	0.5	SigWXY	AbrB regulon (repression)	NA<NA<membrane proteins<Groups of genes, NA<NA<proteins of unknown function<Groups of genes
ydjI	BSU06210	673814	674785	1	-0.88492	1.65131e-06	~	0.941614	0.000737641	NA	-1.72369	2.2328e-07	1.47714	0.0712642	O34789	2.77	1.03	SigWXY	AbrB regulon (repression)	NA<NA<proteins of unknown function<Groups of genes
ydjJ	BSU06220	674832	675857	-1	0.512576	0.0346549	~	0.0188269	0.156792	NA	2.61488	0.000840544	-1.52471	0.00341855	O34733	0	0	SigB		NA<NA<proteins of unknown function<Groups of genes
S222	new_676139_676441	676139	676441	1	0.0690268	0.120415	~	0.170488	0.00715325	NA	2.70751	0.00755855	3.51147	0.0402735		0	0	SigA
iolT	BSU06230	676442	677863	1	0.00864638	0.189289	~	0.292477	0.000498543	NA	3.00308	6.38724e-10	1.3373	0.0157985	O34718	0	0	SigA	IolR regulon (repression)	NA<transporters/ other<transporters<Cellular processes, utilization of inositol<utilization of specific carbon sources<carbon metabolism<Metabolism, NA<NA<membrane proteins<Groups of genes
bdhA	BSU06240	677911	678951	-1	-0.479238	0.000361439	~	-0.520863	0.000375998	S223	-1.07858	0.00337488	1.87878	0.0514448	O34788	4.54	3.71	SigA	AbrB regulon (repression)	overflow metabolism<carbon core metabolism<carbon metabolism<Metabolism, NA<NA<phosphoproteins<Groups of genes
S223	new_678515_679050	678515	679050	1	-0.680165	0.0002369	~	-0.418155	0.00156734	bdhA	0.937749	0.278049	-1.00669	0.00422021		0	0	SigK
S224	new_678952_679246_c	678952	679246	-1	-0.489229	0.00163145	~	0.109902	0.136831	NA	-0.707332	0.0729874	-1.74084	0.122261		0	0	SigA
S225	new_679052_679349	679052	679349	1	-0.114011	0.11264	~	-0.320285	0.0803626	NA	-1.96864	0.0258504	-1.0917	0.0477896		0	0	SigA
ydjM	BSU06250	679390	679761	1	0.0927954	0.0324453	~	-0.0832208	0.0366932	NA	-0.636742	0.0738333	3.31061	0.0023318	P40775	0	0	SigA	PhoP regulon (activation), WalR regulon (activation)	NA<cell wall/ other<cell envelope and cell division<Cellular processes
ydjN	BSU06260	679827	680873	1	0.0780259	0.102943	~	0.116777	0.0167393	NA	-1.2332	0.000628234	0.219184	0.44779	O34353	0.59	1.32	SigA		NA<NA<proteins of unknown function<Groups of genes
ydzJ	BSU06269	680907	681065	-1	-0.408213	0.000278709	~	-0.363646	0.00167643	NA	-1.34848	0.0259495	-1.40814	0.0910483	O24817	0	0	SigWXY		NA<NA<proteins of unknown function<Groups of genes
S226	new_681122_681254_c	681122	681254	-1	-0.0903169	0.129291	~	-0.195833	0.00391449	NA	0.0488356	0.490806	0.967039	0.382045		0	0	SigA, SigEF, SigWXY
ydjO	BSU06270	681255	681464	-1	0.290736	0.00114901	~	-0.368319	0.00262381	NA	-0.106198	0.445657	-0.701624	0.368576	O34759	0	0	SigA, SigEF, SigWXY	SigW regulon	NA<cell envelope stress proteins (controlled by SigM, V, W, X, Y)<coping with stress<Lifestyles, NA<cold stress proteins<coping with stress<Lifestyles, NA<NA<phosphoproteins<Groups of genes
ydjP	BSU06280	681547	682362	-1	-0.22254	0.0317572	~	0.928822	1.60325e-05	NA	-0.688928	0.03825	1.8916	0.000470774	O34592	0.93	0.29	SigEF, SigWXY	SigE regulon, SigW regulon	sporulation proteins/ other<sporulation proteins<sporulation<Lifestyles, NA<cell envelope stress proteins (controlled by SigM, V, W, X, Y)<coping with stress<Lifestyles, NA<NA<poorly characterized/ putative enzymes<Groups of genes
yeaA	BSU06290	682375	683364	-1	-0.269376	0.0373018	~	0.668347	0.00023569	NA	-0.631332	0.0653749	1.66932	0.00124637	O34803	0.5	0.19	SigWXY	SigE regulon, SigW regulon	sporulation proteins/ other<sporulation proteins<sporulation<Lifestyles, NA<cell envelope stress proteins (controlled by SigM, V, W, X, Y)<coping with stress<Lifestyles
cotA	BSU06300	683462	685003	-1	0.241429	0.00110542	~	0.542288	0.000581477	NA	0.703242	0.165274	1.34024	0.00141034	P07788	0	0	SigK	SigK regulon	spore coat proteins<sporulation proteins<sporulation<Lifestyles
gabP	BSU06310	685155	686564	-1	0.22736	0.00122988	~	0.651722	0.000125989	NA	0.804464	0.0467936	1.4618	0.00134362	P46349	0	0	SigA	CodY regulon (repression), TnrA regulon (activation)	NA<transporters/ other<transporters<Cellular processes, utilization of gamma-amino butyric acid<utilization of amino acids<amino acid/ nitrogen metabolism<Metabolism, NA<NA<membrane proteins<Groups of genes
ydzX	BSU06319	686602	686889	-1	0.16383	0.00956441	~	0.46033	7.20553e-05	NA	2.16917	0.145346	2.16808	0.00979168	C0H3X2	0	0			NA<NA<proteins of unknown function<Groups of genes
yeaB	BSU06320	686962	687834	1	-0.0737662	0.0850392	~	0.313304	0.000161309	NA	0.317442	0.296086	2.10499	0.0265775	P46348	0	0	SigA		NA<transporters/ other<transporters<Cellular processes, NA<NA<membrane proteins<Groups of genes
yeaC	BSU06330	688184	689146	1	-0.346742	0.00490871	~	0.537636	1.57615e-05	NA	-0.222461	0.358239	2.1423	0.000174458	P94474	1.03	1.28	SigA		NA<NA<proteins of unknown function<Groups of genes
yeaD	BSU06340	689146	690342	1	-0.326974	0.0161879	~	-0.0281679	0.14342	NA	-0.184471	0.384897	1.47378	0.0143762	P94475	0.28	0.44	SigA		NA<NA<proteins of unknown function<Groups of genes
yebA	BSU06350	690364	692577	1	-0.340172	0.00476811	~	-0.0796238	0.0482564	NA	-0.23842	0.327335	1.34926	0.0743341	P94476	0.19	0.19	SigA		NA<NA<membrane proteins<Groups of genes, NA<NA<proteins of unknown function<Groups of genes
S227	new_692610_692739	692610	692739	1	-0.22538	0.00323223	~	-0.163602	0.0414479	NA	-0.949634	0.00862707	0.0692148	0.511087		0	0	SigA
guaA	BSU06360	692740	694281	1	-0.291788	0.000559225	~	-0.32012	0.00156835	NA	-0.88512	0.00685723	0.154559	0.464803	P29727	4.09	4.17	SigA		biosynthesis/ acquisition of purine nucleotides<biosynthesis/ acquisition of nucleotides<nucleotide metabolism<Metabolism
NA	BSU_misc_RNA_9	694425	694527	1	-0.20734	0.0865989	~	-0.286178	0.00301856	NA	-1.41617	0.000112307	1.19946	0.337872		0	0	SigA
pbuG	BSU06370	694662	695984	1	-0.362445	0.0164454	~	0.0372929	0.111399	NA	-1.36794	0.000119362	1.29838	0.0654702	O34987	1.67	2	SigA	G-box (termination), PurR regulon (repression)	NA<transporters/ other<transporters<Cellular processes, biosynthesis/ acquisition of purine nucleotides<biosynthesis/ acquisition of nucleotides<nucleotide metabolism<Metabolism, NA<NA<membrane proteins<Groups of genes
S228	new_696054_696194	696054	696194	1	-0.00263284	0.202261	~	0.091251	0.053817	NA	-0.694595	0.185347	3.07154	0.0329472		0	0	SigWXY
yebC	BSU06380	696195	696998	1	-0.0041669	0.197379	~	0.177938	0.0041805	NA	0.0935382	0.455898	2.05059	0.0241478	O34341	1	0.8	SigWXY	SigM regulon	NA<cell envelope stress proteins (controlled by SigM, V, W, X, Y)<coping with stress<Lifestyles, NA<NA<membrane proteins<Groups of genes
S229	new_697093_697156	697093	697156	1	-0.494738	0.0131967	~	2.7223	2.8033e-08	NA	NA	NA	5.68495	0.000159415		0	0	SigA
yebD	BSU06390	697157	697324	1	-0.71613	0.000818672	~	2.72226	8.22736e-08	NA	-1.77818	0.0177335	4.88638	1.96929e-07	O34904	0	0	SigA		NA<NA<proteins of unknown function<Groups of genes
S230	new_697399_697485	697399	697485	1	-0.804075	0.00368049	~	3.0829	3.62283e-08	NA	-0.380387	0.467269	5.14601	9.14215e-07		0	0	SigB
yebE	BSU06400	697538	698092	1	-0.835556	1.36829e-05	~	2.35552	2.92634e-08	NA	0.103444	0.472334	5.09325	7.45425e-15	O34624	0	0	SigA, SigB		NA<NA<membrane proteins<Groups of genes, NA<NA<proteins of unknown function<Groups of genes
yebG	BSU06410	698092	698289	1	-0.550066	0.00213867	~	2.05435	4.15621e-08	NA	0.119285	0.465743	4.61531	3.18642e-06	O34700	0	0	SigA, SigB		NA<NA<proteins of unknown function<Groups of genes
NA	BSU_misc_RNA_10	698369	698471	1	-0.224652	0.0506846	~	1.01695	0.00112774	NA	-0.667597	0.186012	3.60312	0.00213741		0	0	SigA, SigB
S231	new_698472_698611	698472	698611	1	-0.287185	0.0396231	~	1.04512	0.000187791	NA	-0.992735	0.0631053	2.39658	0.0716999		0	0	SigA, SigB
purE	BSU06420	698612	699100	1	-0.478606	0.0167419	~	1.08956	0.000110764	NA	-1.7188	9.19427e-06	2.70778	4.6658e-06	P12044	0.29	0.14	SigA	G-box (termination), PurR regulon (repression)	biosynthesis/ acquisition of purine nucleotides<biosynthesis/ acquisition of nucleotides<nucleotide metabolism<Metabolism
purK	BSU06430	699093	700235	1	-0.493397	0.0249629	~	1.44509	6.21043e-05	NA	-1.4914	1.18083e-05	2.10789	1.23084e-05	P12045	0.29	0.33	SigA	G-box (termination), PurR regulon (repression)	biosynthesis/ acquisition of purine nucleotides<biosynthesis/ acquisition of nucleotides<nucleotide metabolism<Metabolism
purB	BSU06440	700232	701527	1	-0.47137	0.0167992	~	-0.0123891	0.179248	NA	-1.53681	4.71366e-06	0.620262	0.19535	P12047	0.74	0.72	SigA	G-box (termination), PurR regulon (repression)	biosynthesis/ acquisition of purine nucleotides<biosynthesis/ acquisition of nucleotides<nucleotide metabolism<Metabolism
purC	BSU06450	701601	702326	1	-0.914046	0.00868628	~	0.452055	0.000217304	NA	-2.03116	9.42256e-08	4.27344	0.00086813	P12046	0.21	0.25	SigA	G-box (termination), PurR regulon (repression)	biosynthesis/ acquisition of purine nucleotides<biosynthesis/ acquisition of nucleotides<nucleotide metabolism<Metabolism
purS	BSU06460	702319	702573	1	-0.80221	0.0156565	~	0.448061	0.0010946	NA	-1.97241	0.000120688	4.61712	0.00430588	P12049	0	0	SigA	G-box (termination), PurR regulon (repression)	biosynthesis/ acquisition of purine nucleotides<biosynthesis/ acquisition of nucleotides<nucleotide metabolism<Metabolism
purQ	BSU06470	702570	703253	1	-0.836308	0.012831	~	0.655009	6.39142e-05	NA	-1.75259	6.14104e-06	4.96612	3.81117e-05	P12041	0.57	0	SigA	G-box (termination), PurR regulon (repression)	biosynthesis/ acquisition of purine nucleotides<biosynthesis/ acquisition of nucleotides<nucleotide metabolism<Metabolism
purL	BSU06480	703237	705465	1	-0.868587	0.0120054	~	1.02228	2.19286e-06	NA	-1.56254	6.19832e-06	4.98411	9.95102e-17	P12042	0.36	0.19	SigA	G-box (termination), PurR regulon (repression)	biosynthesis/ acquisition of purine nucleotides<biosynthesis/ acquisition of nucleotides<nucleotide metabolism<Metabolism, NA<NA<membrane proteins<Groups of genes
purF	BSU06490	705441	706871	1	-0.839562	0.0120475	~	1.14071	4.11508e-06	NA	-1.48399	3.51914e-05	4.7987	2.52148e-13	P00497	0	0	SigA	G-box (termination), PurR regulon (repression)	biosynthesis/ acquisition of purine nucleotides<biosynthesis/ acquisition of nucleotides<nucleotide metabolism<Metabolism
S232	new_706872_706972	706872	706972	1	-0.930467	0.00695103	~	1.27428	1.07034e-06	NA	-1.00601	0.201055	0.623963	0.420965		0	0	SigA
purM	BSU06500	706973	708013	1	-0.889182	0.00826298	~	1.31706	6.30978e-07	NA	-1.68595	1.35109e-05	4.71471	1.23871e-13	P12043	0.2	0	SigA	G-box (termination), PurR regulon (repression)	biosynthesis/ acquisition of purine nucleotides<biosynthesis/ acquisition of nucleotides<nucleotide metabolism<Metabolism
purN	BSU06510	708010	708597	1	-0.890518	0.00909058	~	1.61152	1.99422e-06	NA	-1.50641	0.000558358	4.45677	2.26337e-07	P12040	0	0	SigL, SigA	G-box (termination), PurR regulon (repression)	biosynthesis/ acquisition of purine nucleotides<biosynthesis/ acquisition of nucleotides<nucleotide metabolism<Metabolism
purH	BSU06520	708594	710132	1	-0.856168	0.00850419	~	1.46577	6.07343e-07	NA	-1.18995	0.00197376	4.16778	5.88529e-16	P12048	0.15	0.06	SigL, SigA	G-box (termination), PurR regulon (repression)	biosynthesis/ acquisition of purine nucleotides<biosynthesis/ acquisition of nucleotides<nucleotide metabolism<Metabolism
purD	BSU06530	710148	711416	1	-0.961678	0.00347382	~	1.63556	8.6074e-07	NA	-1.12908	0.00331293	3.22719	7.64568e-15	P12039	0.21	0.06	SigL, SigA	G-box (termination), PurR regulon (repression)	biosynthesis/ acquisition of purine nucleotides<biosynthesis/ acquisition of nucleotides<nucleotide metabolism<Metabolism
yezC	BSU06540	711456	711875	-1	0.0697346	0.113642	~	-0.166127	0.0281623	NA	0.192669	0.403522	-1.03747	0.301432	O31497	0	0	SigA		transcription factor/ other/ based on similarity<transcription factors and their control<regulation of gene expression<Information processing
yecA	BSU06550	712019	713293	1	-0.479071	0.000179958	~	-0.0309292	0.113512	NA	-0.184814	0.439836	0.657837	0.418283	O34560	0	0			NA<transporters/ other<transporters<Cellular processes
yezF	BSU06559	713308	713535	-1	0.457177	0.00111709	~	-0.122048	0.0162727	NA	2.86983	0.00181502	0.351018	0.476945	C0H3X3	0	0	SigGF		NA<NA<proteins of unknown function<Groups of genes
S233	new_713536_713956_c	713536	713956	-1	0.00818565	0.187609	~	0.426684	0.00871015	yerA	5.04963	2.47887e-05	1.37691	0.000188215		0	0	SigGF
yerA	BSU06560	713664	715406	1	1.37793	0.00528987	Up	0.312049	0.00165023	S233	2.8627	1.42457e-17	2.87568	1.49882e-10	O34909	0.59	0.57	SigA		NA<NA<phosphoproteins<Groups of genes, NA<NA<poorly characterized/ putative enzymes<Groups of genes
yerB	BSU06570	715433	716428	1	0.313254	0.00528845	~	-0.325094	0.00128292	NA	0.632083	0.0534145	0.239704	0.40989	O34968	0	0	SigA, SigA	Spo0A regulon (activation)	NA<NA<mobile genetic elements<Prophages and mobile genetic elements, NA<NA<membrane proteins<Groups of genes, NA<NA<phosphoproteins<Groups of genes
yerC	BSU06580	716431	716745	1	0.24165	0.0221706	~	-0.104394	0.0914402	NA	0.738318	0.0308587	-0.975412	0.379653	Q7BVT7	0.71	0.29	SigA, SigA		NA<NA<proteins of unknown function<Groups of genes
yerD	BSU06590	716780	718357	-1	-0.260339	0.0658029	~	1.68595	4.33719e-07	NA	2.02169	2.03442e-05	1.17359	0.00244253	O34849	0	0	SigB	SigB regulon	NA<general stress proteins (controlled by SigB)<coping with stress<Lifestyles, NA<NA<membrane proteins<Groups of genes, NA<NA<poorly characterized/ putative enzymes<Groups of genes
pcrB	BSU06600	718622	719308	1	0.261141	0.0206946	~	0.0229579	0.173122	NA	0.38787	0.206805	5.47298	2.54627e-06	O34790	0.3	0.5	SigA		NA<lipid metabolism/ other<lipid metabolism<Metabolism
pcrA	BSU06610	719370	721589	1	0.270748	0.00935616	~	0.114642	0.0444079	NA	0.101882	0.446961	2.70245	2.37027e-06	O34580	1	0.99	SigA	LexA regulon (repression)	NA<DNA repair/ recombination<genetics<Information processing, NA<NA<mobile genetic elements<Prophages and mobile genetic elements, NA<NA<essential genes<Groups of genes
ligA	BSU06620	721613	723619	1	0.239852	0.0176825	~	-0.24844	0.0211153	NA	0.110748	0.439346	1.29143	0.0367068	O31498	0.92	0.84	SigA	LexA regulon (repression)	NA<DNA replication<genetics<Information processing, NA<NA<essential genes<Groups of genes
yerH	BSU06630	723635	724825	1	0.21483	0.00596063	~	-0.288259	0.000674529	NA	0.249425	0.321173	0.17796	0.488298	O34629	1.86	1.83	SigA	LexA regulon (repression)	NA<NA<membrane proteins<Groups of genes, NA<NA<proteins of unknown function<Groups of genes
S234	new_724870_724986	724870	724986	1	-0.421035	0.00255851	~	-0.128658	0.0513287	NA	-1.15265	0.221144	2.79194	0.104589		0	0	SigA, SigA
yerI	BSU06640	724987	725997	1	-0.50673	0.00142872	~	0.441872	9.67236e-05	NA	-0.819246	0.0165967	1.35148	0.0441262	O34640	0	0	SigA, SigA	AbrB regulon (repression)	NA<NA<proteins of unknown function<Groups of genes
S235	new_726024_726828	726024	726828	1	-0.419337	0.000583144	~	-0.110331	0.0303243	sapB	-1.45369	0.00633083	-0.108529	0.453661		0	0
sapB	BSU06650	726035	726733	-1	-0.111555	0.0297559	~	-0.436586	0.000406769	S235	-0.0815793	0.471836	-1.45184	0.0065458	Q45514	0.25	0.25	SigEF, Sig-, SigB		NA<phosphate metabolism<additional metabolic pathways<Metabolism, NA<NA<membrane proteins<Groups of genes
opuE	BSU06660	726840	728318	-1	-0.809956	0.0232149	~	-0.0253001	0.1558	NA	-3.37801	2.92938e-17	-0.137542	0.458262	O06493	0	0	SigB	CcpA regulon (activation), SigB regulon	NA<transporters/ other<transporters<Cellular processes, NA<general stress proteins (controlled by SigB)<coping with stress<Lifestyles, NA<coping with hyper-osmotic stress<coping with stress<Lifestyles, NA<NA<membrane proteins<Groups of genes
S236	new_728319_728449_c	728319	728449	-1	-0.993205	0.027417	~	-0.0015891	0.200957	NA	-2.10343	0.0379176	0.304144	0.469053		0	0	SigB
S237	new_728598_728731	728598	728731	1	-0.185751	0.013365	~	0.00891074	0.186446	NA	0.181209	0.435761	0.880287	0.396303		0	0	SigA
gatC	BSU06670	728732	729022	1	0.106116	0.0324586	~	-0.603159	0.000852328	NA	0.492308	0.12865	-0.305433	0.464231	O06492	1	0.5	SigA		aminoacyl-tRNA synthetases<translation<protein synthesis, modification and degradation<Information processing, NA<NA<essential genes<Groups of genes, NA<NA<phosphoproteins<Groups of genes
gatA	BSU06680	729038	730495	1	0.0116417	0.187932	~	-0.219901	0.00281344	NA	0.0818796	0.462073	-0.127123	0.478057	O06491	3.11	2.85	SigA		aminoacyl-tRNA synthetases<translation<protein synthesis, modification and degradation<Information processing, NA<NA<essential genes<Groups of genes
gatB	BSU06690	730509	731939	1	0.0507429	0.112266	~	-0.40701	0.000804111	NA	-0.00871609	0.515132	-1.27045	0.016409	O30509	1.84	1.9	SigA		aminoacyl-tRNA synthetases<translation<protein synthesis, modification and degradation<Information processing, NA<NA<essential genes<Groups of genes
yerO	BSU06700	731954	732823	-1	-0.476345	0.000367982	~	0.684346	0.00012224	NA	-0.949811	0.0057297	0.628769	0.218002	O31500	0	0	SigA		transcription factor/ other/ based on similarity<transcription factors and their control<regulation of gene expression<Information processing
S238	new_732824_732898_c	732824	732898	-1	-0.320522	0.0179441	~	NA	NA	NA	0.313255	0.481968	0.925081	0.348916		0	0	SigA
swrC	BSU06710	732916	736113	1	0.0286229	0.154285	~	-0.373199	0.00248232	NA	-0.615215	0.0667139	0.108813	0.471557	O31501	2.67	3.31	SigA		NA<resistance against toxins/ antibiotics<coping with stress<Lifestyles, NA<NA<membrane proteins<Groups of genes
dagK	BSU06720	736436	737347	1	-0.0949608	0.0367925	~	0.0702159	0.111622	NA	-0.832032	0.0135703	3.87912	1.35548e-11	O31502	0.38	0.34	SigA		biosynthesis of lipoteichoic acid<cell wall synthesis<cell envelope and cell division<Cellular processes, biosynthesis of lipoteichoic acid<biosynthesis of cell wall components<additional metabolic pathways<Metabolism, NA<NA<essential genes<Groups of genes
S239	new_737348_737602	737348	737602	1	-0.356683	0.00480133	~	0.343786	0.0287032	NA	-0.989524	0.0101685	4.04259	0.000296948		0	0	SigA
yefA	BSU06730	737603	738982	1	-0.0781177	0.0934884	~	0.612528	0.000130998	NA	-1.1396	0.000870279	3.91899	5.09281e-18	O31503	0.3	0.36	SigA		rRNA modification and maturation<translation<protein synthesis, modification and degradation<Information processing
S240	new_738983_739575	738983	739575	1	-0.0302144	0.163913	~	1.42819	3.1213e-05	yefB	-0.861718	0.037804	4.54495	8.48842e-10		0	0	SigA
yefB	BSU06740	738995	739897	-1	1.53169	2.65135e-06	Up	-0.203238	0.00717346	S241	3.41098	8.02737e-15	-0.779931	0.0429149	O34574	0	0			NA<DNA repair/ recombination/ based on similarity<genetics<Information processing
S241	new_739577_739877	739577	739877	1	0.180369	0.00899858	~	1.25138	3.51046e-07	yefB	-0.439642	0.265369	3.12306	1.11822e-08		0	0	SigA
yefC	BSU06750	739878	740213	1	0.177613	0.0443574	~	0.973031	2.50294e-05	NA	-0.874552	0.0394333	3.93536	1.14287e-08	O35034	0	0	SigA		NA<DNA repair/ recombination/ based on similarity<genetics<Information processing
S242	new_740214_740287	740214	740287	1	NA	NA	~	NA	NA	NA	0.369731	0.439161	0.66803	0.414842		0	0	SigA
yeeA	BSU06760	740288	742927	1	0.20887	0.00307167	~	1.2869	1.14145e-06	NA	-0.477384	0.170538	4.15137	9.77425e-27	O31504	0.15	0.4	SigA		NA<NA<proteins of unknown function<Groups of genes
yeeB	BSU06770	742939	744738	1	0.244852	0.00198359	~	0.895181	3.25596e-06	NA	-0.186277	0.391182	5.54362	6.53152e-23	O34469	0.35	0.71	SigA		NA<NA<proteins of unknown function<Groups of genes
S243	new_744739_744850	744739	744850	1	0.334697	0.000738748	~	0.643547	0.000201189	NA	0.288981	0.386925	2.02773	0.134582		0	0	SigA
yeeC	BSU06780	744851	745999	1	0.47847	0.00156254	~	0.635522	0.000118184	NA	0.114175	0.441236	3.73326	1.22382e-13	O34352	0	0	SigA		NA<NA<proteins of unknown function<Groups of genes
S244	new_746000_747189	746000	747189	1	0.871894	1.99281e-05	~	0.560166	0.000573965	yeeD	0.359316	0.244721	1.78559	6.51666e-06		0	0	SigA
yeeD	BSU06790	746261	746566	-1	0.647463	0.000189543	~	0.62968	9.92066e-05	S244	2.28344	0.000356642	-0.105706	0.457471	O34950	0	0	SigA		NA<NA<proteins of unknown function<Groups of genes
yezA	BSU06800	746633	746839	-1	0.263362	0.00595316	~	0.86768	3.2787e-05	S244	2.26371	0.000548677	0.398686	0.255456	O31505	0	0	SigA, SigA		NA<NA<proteins of unknown function<Groups of genes
yezG	BSU06811	747079	747534	-1	-0.361662	0.00185416	~	2.63154	5.12745e-08	S244	0.917076	0.0132031	1.69297	0.000131839	C0H3X4	0	0	SigA, SigA		NA<toxins, antitoxins and immunity against toxins/ based on similarity<coping with stress<Lifestyles
yeeF	BSU06812	747554	749563	-1	-0.494753	0.000138751	~	3.26445	3.57913e-08	NA	0.356029	0.234157	3.68473	1.86438e-25		0	0	SigA		NA<toxins, antitoxins and immunity against toxins/ based on similarity<coping with stress<Lifestyles
yeeG	BSU06820	749775	750797	1	3.90216	1.11385e-08	Up	0.764456	4.48858e-06	NA	6.30909	1.32022e-41	4.30851	7.21391e-05	O31507	0	0.36			NA<NA<membrane proteins<Groups of genes, NA<NA<proteins of unknown function<Groups of genes
rapH	BSU06830	750959	752089	1	0.265183	0.006793	~	0.435081	6.17385e-05	NA	0.0812257	0.469912	3.13147	0.000968017	Q59HN8	0	0	SigA	AbrB regulon (repression), ComK regulon (activation), RghR regulon (repression)	protein phosphatases<protein modification<protein synthesis, modification and degradation<Information processing, control of two-component response regulators<transcription factors and their control<regulation of gene expression<Information processing, NA<phosphorelay<regulation of gene expression<Information processing, NA<quorum sensing<regulation of gene expression<Information processing, NA<p…
phrH	BSU06839	752079	752252	1	0.245325	0.00882283	~	0.574175	3.37093e-05	NA	-0.186252	0.449449	2.81994	0.101347	Q59HN7	0	0	SigA	RghR regulon (repression)	NA<phosphorelay<regulation of gene expression<Information processing, NA<quorum sensing<regulation of gene expression<Information processing, NA<phosphorelay<sporulation<Lifestyles, NA<NA<short peptides<Groups of genes
S245	new_752253_752357	752253	752357	1	-0.268303	0.000773337	~	0.474772	0.00105564	NA	-0.700025	0.302918	1.62145	0.273882		0	0	SigA
yeeI	BSU06840	752412	753131	1	-3.77394e-05	0.203814	~	-0.0812688	0.0455372	NA	0.46815	0.135335	2.23496	0.0200458	O31509	2.38	2.88	SigA, SigA		NA<NA<proteins of unknown function<Groups of genes
yeeK	BSU06850	753265	753702	1	-0.438047	0.000203715	~	0.240805	0.0025628	NA	-0.052742	0.497599	1.59963	0.25696	O31510	0	0	SigK, SigA, SigA	SigK regulon	spore coat proteins<sporulation proteins<sporulation<Lifestyles
yezE	BSU06860	753817	754401	1	-0.109189	0.0536656	~	-0.0620654	0.0906946	NA	-0.137041	0.429773	3.24343	0.0599259	Q7WY76	0.22	0	SigA		transcription factor/ other/ based on similarity<transcription factors and their control<regulation of gene expression<Information processing
yesE	BSU06870	754480	754923	1	-0.399694	0.00115473	~	0.231634	0.00247047	NA	0.593075	0.191128	2.4723	0.14462	O31511	0	0			NA<NA<proteins of unknown function<Groups of genes
yesF	BSU06880	754920	755780	1	-0.310057	0.00265786	~	0.197486	0.00294787	NA	0.0811252	0.481112	3.28173	0.00690471	O31512	0	0			NA<NA<proteins of unknown function<Groups of genes
cotJA	BSU06890	755907	756155	1	-0.323297	0.00144197	~	0.791112	1.49099e-05	NA	-1.37155	0.220303	4.7173	0.00329968	Q45536	0	0	SigEF	SigE regulon, SpoIIID regulon (activation)	spore coat proteins<sporulation proteins<sporulation<Lifestyles
cotJB	BSU06900	756139	756402	1	-0.371874	0.00014764	~	0.893334	1.48064e-05	NA	-0.349238	0.449578	5.73217	0.000133528	Q45537	0	0	SigEF	SigE regulon, SpoIIID regulon (activation)	spore coat proteins<sporulation proteins<sporulation<Lifestyles
cotJC	BSU06910	756417	756986	1	-0.289975	0.0011772	~	1.1026	7.40902e-06	NA	0.320324	0.449026	6.2687	1.59271e-05	Q45538	0	0	SigEF	SigE regulon, SpoIIID regulon (activation)	spore coat proteins<sporulation proteins<sporulation<Lifestyles
S246	new_756987_757065	756987	757065	1	-0.225411	0.00299126	~	1.17352	4.70869e-05	NA	-1.16486	0.312765	1.68721	0.178644		0	0	SigEF
yesJ	BSU06920	757111	757653	1	-0.56125	0.000768416	~	0.388143	0.000670168	NA	0.0868792	0.463359	4.09383	4.51644e-06	O31513	0	0	SigA, SigEF	SigE regulon, SpoIIID regulon (activation)	sporulation proteins/ other<sporulation proteins<sporulation<Lifestyles
yesK	BSU06930	757676	757978	1	-0.431682	0.0278292	~	0.953553	2.92775e-05	NA	0.849225	0.131123	5.5228	0.000285202	O31514	0	0	SigEF	SigE regulon, SpoIIID regulon (activation)	sporulation proteins/ other<sporulation proteins<sporulation<Lifestyles, NA<NA<membrane proteins<Groups of genes
yesL	BSU06940	758093	758722	1	-0.0311809	0.189466	~	0.849854	5.6579e-06	NA	4.29313	3.75787e-19	3.75515	1.47603e-05	O31515	0	0	SigH		NA<NA<membrane proteins<Groups of genes, NA<NA<proteins of unknown function<Groups of genes
yesM	BSU06950	758719	760452	1	0.106563	0.145237	~	0.718256	9.72535e-06	NA	4.75591	7.01716e-30	3.8458	1.02128e-07	O31516	0	0	SigH	CcpA regulon (repression)	protein kinases<protein modification<protein synthesis, modification and degradation<Information processing, control of two-component response regulators<transcription factors and their control<regulation of gene expression<Information processing, NA<NA<membrane proteins<Groups of genes, NA<NA<phosphoproteins<Groups of genes
yesN	BSU06960	760452	761558	1	0.0612949	0.161736	~	0.410464	0.00033645	NA	4.35884	3.75134e-25	3.77373	4.98668e-05	O31517	0	0			two-component system response regulators<transcription factors and their control<regulation of gene expression<Information processing, NA<NA<phosphoproteins<Groups of genes
yesO	BSU06970	761662	762945	1	-0.381976	0.000780395	~	0.45461	0.000225811	NA	2.289	0.00187585	5.65284	8.95519e-07	O31518	0	0			NA<ABC transporters<transporters<Cellular processes, utilization of pectin<utilization of specific carbon sources<carbon metabolism<Metabolism, NA<NA<membrane proteins<Groups of genes
yesP	BSU06980	762942	763871	1	-0.298032	0.0115089	~	0.658179	5.07022e-05	NA	0.960598	0.19373	6.09621	3.21089e-05	O31519	0	0			NA<ABC transporters<transporters<Cellular processes, utilization of pectin<utilization of specific carbon sources<carbon metabolism<Metabolism, NA<NA<membrane proteins<Groups of genes
yesQ	BSU06990	763875	764765	1	-0.376915	0.00307661	~	0.616496	3.05027e-05	NA	1.56312	0.070794	4.95843	3.99673e-05	O31520	0	0			NA<ABC transporters<transporters<Cellular processes, utilization of pectin<utilization of specific carbon sources<carbon metabolism<Metabolism, NA<NA<membrane proteins<Groups of genes
yesR	BSU07000	764781	765815	1	-0.454627	0.000754527	~	0.696632	4.80433e-05	NA	0.352332	0.391558	6.27139	1.53277e-05	O31521	0	0			utilization of pectin<utilization of specific carbon sources<carbon metabolism<Metabolism
yesS	BSU07010	765838	768123	1	-0.393208	0.000481931	~	0.761656	2.76696e-05	NA	0.0701576	0.494746	4.75034	4.2669e-13	O31522	0	0		YesS regulon (activation)	utilization of pectin<utilization of specific carbon sources<carbon metabolism<Metabolism, transcription factors/ other<transcription factors and their control<regulation of gene expression<Information processing, NA<NA<membrane proteins<Groups of genes
rhgT	BSU07020	768137	768835	1	-0.249473	0.00336017	~	1.1209	3.00342e-05	NA	0.0349736	0.514512	6.57524	1.70922e-09	O31523	0	0		YesS regulon (activation)	utilization of pectin<utilization of specific carbon sources<carbon metabolism<Metabolism
yesU	BSU07030	768828	769490	1	-0.118506	0.0585685	~	1.00946	2.81057e-05	NA	0.902747	0.354039	7.39742	5.54915e-08	O31524	0	0		YesS regulon (activation)	NA<NA<proteins of unknown function<Groups of genes
yesV	BSU07040	769487	770113	1	-0.131671	0.0404082	~	1.28837	1.89276e-05	NA	1.31129	0.24789	6.76068	3.18049e-10	O31525	0	0		YesS regulon (activation)	utilization of pectin<utilization of specific carbon sources<carbon metabolism<Metabolism
yesW	BSU07050	770234	772096	1	-0.214022	0.0163056	~	1.83067	5.23692e-07	NA	1.63662	0.0644521	8.36841	1.00634e-16	O31526	0	0		YesS regulon (activation)	utilization of pectin<utilization of specific carbon sources<carbon metabolism<Metabolism
yesX	BSU07060	772142	773980	1	-0.249058	0.00253718	~	2.4507	7.57771e-08	NA	0.574669	0.342251	7.94379	8.22876e-24	O31527	0	0		YesS regulon (activation)	utilization of pectin<utilization of specific carbon sources<carbon metabolism<Metabolism
yesY	BSU07070	774138	774791	1	-0.399933	0.000932585	~	2.46755	1.27638e-07	NA	-0.0881893	0.502621	6.88741	1.30646e-17	O31528	0	0		YesS regulon (activation)	utilization of pectin<utilization of specific carbon sources<carbon metabolism<Metabolism
yesZ	BSU07080	774799	776790	1	-0.359374	0.00245759	~	2.54252	9.47126e-08	NA	-0.49626	0.298315	5.95351	8.02903e-41	O31529	0	0		YesS regulon (activation)	utilization of pectin<utilization of specific carbon sources<carbon metabolism<Metabolism
yetA	BSU07090	776834	779407	1	-0.568409	0.000155282	~	2.69236	1.19914e-07	NA	-1.16319	0.0596902	5.97274	6.84934e-54	O31530	0	0			NA<NA<proteins of unknown function<Groups of genes
lplA	BSU07100	779529	781037	1	-0.468718	0.0067538	~	3.92859	3.71701e-07	NA	1.36207	0.0489506	9.42389	3.62874e-57	P37966	0	0			NA<ABC transporters<transporters<Cellular processes, NA<NA<membrane proteins<Groups of genes
lplB	BSU07110	781092	782048	1	-0.372816	0.0158832	~	4.90563	1.40841e-07	NA	0.0177157	0.516613	8.12994	2.25285e-70	P39128	0	0			NA<ABC transporters<transporters<Cellular processes, NA<NA<membrane proteins<Groups of genes
lplC	BSU07120	782062	782949	1	-0.651243	0.000572627	~	4.58098	3.00029e-07	NA	-0.298861	0.437585	6.37773	1.74674e-63	P39129	0	0			NA<ABC transporters<transporters<Cellular processes, NA<NA<membrane proteins<Groups of genes
lplD	BSU07130	782958	784298	1	-0.741868	0.000329452	~	3.53576	8.01768e-07	S247	-0.506159	0.34575	4.78205	2.61053e-43	P39130	0	0	SigEF		NA<NA<poorly characterized/ putative enzymes<Groups of genes
S247	new_783392_785083_c	783392	785083	-1	3.18456	3.30305e-06	Up	-0.740687	0.000739357	yetF	4.46819	8.20539e-39	-0.781914	0.148841		0	0	SigA
S248	new_784299_784380	784299	784380	1	-0.775903	0.000448184	~	3.18012	4.13624e-06	NA	NA	NA	4.26052	6.32084e-10		0	0	SigEF
yetF	BSU07140	784381	785076	1	-1.05592	0.000184336	Down	3.20709	1.44545e-05	S247	-0.914549	0.132165	4.51146	1.22052e-40	O31533	0	0	SigEF		Newly identified sporulation proteins (based on transcription profiling) <sporulation proteins<sporulation<Lifestyles, NA<NA<membrane proteins<Groups of genes
yetG	BSU07150	785113	785490	-1	0.276191	0.082303	~	-0.0837723	0.0603783	NA	2.30589	1.07003e-12	0.426445	0.38916	O31534	1.33	1.08	SigA, SigA	Fur regulon (repression)	acquisition of iron<iron metabolism<additional metabolic pathways<Metabolism
yetH	BSU07160	785543	785905	-1	-0.104961	0.0289228	~	0.241563	0.00642626	NA	0.320075	0.272089	1.26747	0.163493	O31535	0	0	SigA		NA<NA<proteins of unknown function<Groups of genes
S249	new_785976_786536_c	785976	786536	-1	0.238461	0.0118282	~	0.612762	0.000137157	NA	0.953308	0.0762808	2.05311	0.0374563		0	0	SigK
yetI	BSU07170	786689	787264	1	-0.176891	0.0230205	~	0.455635	7.03624e-05	NA	1.22114	0.000362903	1.92671	0.0274015		0	0	SigA		control of sigma factors<sigma factors and their control<regulation of gene expression<Information processing, NA<NA<pseudogenes<Groups of genes
yetI	BSU07180	787264	787560	1	-0.141564	0.050004	~	0.450479	0.000104854	NA	0.980041	0.00575139	2.1152	0.0152996	O31537	0	0	SigA		control of sigma factors<sigma factors and their control<regulation of gene expression<Information processing, NA<NA<phosphoproteins<Groups of genes, NA<NA<pseudogenes<Groups of genes
yezD	BSU07190	787715	787882	1	-0.474838	0.000158043	~	0.650441	2.9365e-05	NA	-0.938624	0.128313	0.362154	0.428451	O31538	0	0	SigA	CymR regulon (repression)	NA<NA<proteins of unknown function<Groups of genes
yetJ	BSU07200	787992	788636	1	-0.508115	0.00158803	~	0.251759	0.00479971	NA	-0.563804	0.0895039	0.511193	0.292176	O31539	0	0	SigA, SigA		NA<NA<membrane proteins<Groups of genes, NA<NA<proteins of unknown function<Groups of genes
yetK	BSU07210	788636	789628	1	-1.3664	1.00299e-06	Down	0.257617	0.00147456	NA	-0.983675	0.00643518	0.229229	0.400909	O31540	0	0	SigA, SigA		NA<NA<membrane proteins<Groups of genes, NA<NA<proteins of unknown function<Groups of genes
yetL	BSU07220	789652	790155	-1	-0.177594	0.0518526	~	-0.0949328	0.0459048	NA	-0.151219	0.438898	-1.12208	0.134157	O31541	0	0	SigA		transcription factors/ other<transcription factors and their control<regulation of gene expression<Information processing, NA<resistance against other toxic compounds (nitric oxide, phenolic acids, flavonoids, oxalate)<coping with stress<Lifestyles
yetM	BSU07230	790318	791427	1	-0.309473	0.00132696	~	0.638837	0.000253259	NA	0.369383	0.301297	1.10404	0.0267333	O06489	0	0		YetL regulon (repression)	NA<resistance against other toxic compounds (nitric oxide, phenolic acids, flavonoids, oxalate)<coping with stress<Lifestyles
yetN	BSU07240	791462	792532	-1	0.225195	0.0244988	~	0.0563524	0.0768803	NA	0.587358	0.0822267	0.995134	0.239785	O06490	0.11	0.13	SigA		NA<NA<proteins of unknown function<Groups of genes
yetO	BSU07250	792682	795867	1	-0.0458225	0.0989228	~	0.653292	6.93382e-06	NA	0.660327	0.138879	2.18524	6.86351e-06	O08394	0	0	SigB		NA<electron transport/ other<electron transport and ATP synthesis<Metabolism, NA<lipid metabolism/ other<lipid metabolism<Metabolism
S250	new_796008_796313	796008	796313	1	0.136237	0.0450245	~	-0.253561	0.0398702	NA	0.206486	0.390778	1.8512	0.113989		0	0	SigA, SigEF
ltaSA	BSU07260	796314	798233	1	0.052226	0.148375	~	-0.613751	0.000339066	NA	0.0169487	0.509789	-0.154015	0.470137	Q797B3	1	1.09	SigA, SigEF	SigM regulon	biosynthesis of lipoteichoic acid<cell wall synthesis<cell envelope and cell division<Cellular processes, biosynthesis of lipoteichoic acid<biosynthesis of cell wall components<additional metabolic pathways<Metabolism, NA<cell envelope stress proteins (controlled by SigM, V, W, X, Y)<coping with stress<Lifestyles, NA<NA<phosphoproteins<Groups of genes
S251	new_798340_798468	798340	798468	1	-0.230561	0.0161672	~	1.06504	3.10041e-06	NA	-1.70409	0.249848	4.0112	0.0166185		0	0	SigK
yfnH	BSU07270	798469	799233	1	-0.196027	0.0225677	~	1.76595	2.01483e-07	NA	-0.838634	0.171554	6.05869	5.75132e-08	O06486	0	0	SigK	SigK regulon	sporulation proteins/ other<sporulation proteins<sporulation<Lifestyles, NA<NA<poorly characterized/ putative enzymes<Groups of genes
yfnG	BSU07280	799303	800208	1	-0.260921	0.00319055	~	1.59608	1.81581e-06	NA	-0.356247	0.388013	4.97082	1.59315e-09	O06485	0	0	SigK	SigK regulon	sporulation proteins/ other<sporulation proteins<sporulation<Lifestyles, NA<NA<poorly characterized/ putative enzymes<Groups of genes
yfnF	BSU07290	800232	801143	1	-0.284599	0.00410786	~	1.66024	1.63347e-07	NA	-0.29522	0.402061	4.52937	1.50734e-10	O06484	0	0	SigK	SigK regulon	sporulation proteins/ other<sporulation proteins<sporulation<Lifestyles
yfnE	BSU07300	801172	802350	1	-0.395011	0.000357689	~	1.24447	6.73377e-07	NA	-0.699562	0.120583	1.78074	0.000959305	O06483	0	0	SigK, SigK	SigK regulon	sporulation proteins/ other<sporulation proteins<sporulation<Lifestyles
yfnD	BSU07310	802351	803286	1	-0.410785	0.000637131	~	0.564304	4.10793e-05	NA	-0.822517	0.0451056	0.79793	0.170747	O31542	0	0	SigK, SigK	SigE regulon, SigK regulon	sporulation proteins/ other<sporulation proteins<sporulation<Lifestyles
yfnC	BSU07320	803317	804546	-1	-0.57637	0.00010321	~	-0.16556	0.00593036	NA	-0.730816	0.0497415	-1.17818	0.199809	O06481	0	0	SigA		NA<resistance against toxins/ antibiotics/ based on similarity<coping with stress<Lifestyles, NA<NA<membrane proteins<Groups of genes
yfnB	BSU07330	804657	805364	-1	-0.290081	0.000696234	~	-0.100972	0.0153253	NA	0.0275982	0.503634	-0.976979	0.349324	O06480	0	0	SigA, SigA		NA<NA<proteins of unknown function<Groups of genes
yfnA	BSU07340	805456	806841	-1	-0.88603	2.10762e-05	~	-0.140876	0.00613273	NA	-0.44184	0.155162	-0.325343	0.44753	Q797A7	0.36	0.29	SigA		NA<transporters/ other<transporters<Cellular processes, NA<NA<membrane proteins<Groups of genes
yfmT	BSU07350	807091	808548	1	-2.77551	5.59153e-08	Down	-0.181313	0.00325404	NA	-1.99142	2.51925e-09	0.444453	0.429135	O06478	2.02	0.5	SigD	SigD regulon	NA<NA<poorly characterized/ putative enzymes<Groups of genes
yfmS	BSU07360	808562	809422	1	-2.64087	2.90476e-07	Down	-0.0318817	0.109743	NA	-2.02085	4.51186e-09	-1.53526	0.201287	O06477	0.96	0.33	SigD	SigD regulon	signal transduction in motility and chemotaxis<motility and chemotaxis<exponential and early post-exponential lifestyles<Lifestyles
yfmR	BSU07370	809557	811446	1	0.130767	0.0631458	~	0.118398	0.0246198	NA	0.546678	0.0986782	2.34141	0.00538269	O06476	0.91	0.8	SigA		NA<ABC transporters<transporters<Cellular processes
yfmQ	BSU07380	811569	812015	1	0.250142	0.108214	~	-0.414205	0.00139986	NA	-1.46792	2.17103e-05	2.10262	0.118615	O06475	0.22	0.11	SigA, SigA		NA<NA<membrane proteins<Groups of genes, NA<NA<proteins of unknown function<Groups of genes
yfmP	BSU07390	812140	812562	1	0.164967	0.0273048	~	0.126793	0.0246672	NA	-0.563699	0.133294	1.74454	0.227959	O06474	0	0	SigA	YfmP regulon (repression)	transcription factors/ other<transcription factors and their control<regulation of gene expression<Information processing, NA<resistance against toxins/ antibiotics/ based on similarity<coping with stress<Lifestyles
yfmO	BSU07400	812628	813818	1	-0.437589	0.00190132	~	0.125052	0.0104594	NA	-0.9052	0.0191044	0.27856	0.452556	O06473	0	0	SigA	YfmP regulon (repression)	NA<transporters/ other<transporters<Cellular processes, NA<resistance against toxins/ antibiotics/ based on similarity<coping with stress<Lifestyles, NA<NA<membrane proteins<Groups of genes
yfmN	BSU07410	814109	814264	1	-0.25648	0.000845741	~	0.166411	0.00583236	NA	-0.483385	0.448327	0.905929	0.36679	O06472	0	0			NA<NA<proteins of unknown function<Groups of genes
yfmM	BSU07420	814384	815940	-1	-0.238867	0.0120784	~	-0.115783	0.0142199	NA	0.209886	0.352531	-0.645159	0.376744	O34512	1.22	1.08	SigA		NA<ABC transporters<transporters<Cellular processes
yfmL	BSU07430	816113	817243	1	-0.203602	0.0104434	~	0.655948	6.2154e-05	NA	-0.282042	0.288232	3.68491	1.33086e-10	O34750	1.11	1.17	SigA, SigGF		NA<DEAD-box RNA helicases<RNA synthesis and degradation<Information processing, ribosome assembly<translation<protein synthesis, modification and degradation<Information processing
yfmK	BSU07440	817311	817757	1	-0.738576	3.1438e-06	~	2.25135	3.53018e-08	NA	-0.714028	0.0913813	3.69929	1.93886e-15	O34536	0	0			NA<NA<proteins of unknown function<Groups of genes
yfmJ	BSU07450	817810	818829	-1	1.04056	1.20895e-05	Up	-0.195888	0.00730657	NA	2.08086	2.15085e-07	-0.506828	0.217114	O34812	0.38	0.92	SigA, SigA	Spo0A regulon (activation)	NA<NA<poorly characterized/ putative enzymes<Groups of genes
S252	new_818856_819310_c	818856	819310	-1	2.32847	1.28799e-07	Up	0.471562	0.000171303	NA	2.77718	1.1523e-11	1.21631	0.0582639		0	0	SigA
S253	new_818976_820073	818976	820073	1	0.620796	0.000151816	~	2.18296	1.79767e-07	yfmI	2.1425	7.21842e-06	3.19218	4.19804e-19		0	0	SigA
yfmI	BSU07460	819311	820531	-1	2.24875	8.40508e-08	Up	0.898858	1.30973e-05	S253	3.36086	1.65143e-20	2.49195	1.08426e-07	O34440	0	1	SigA	AbrB regulon (repression), Spo0A regulon (activation)	NA<transporters/ other<transporters<Cellular processes, NA<resistance against toxins/ antibiotics/ based on similarity<coping with stress<Lifestyles, NA<NA<membrane proteins<Groups of genes
S254	new_820648_820823	820648	820823	1	0.846801	0.000744202	~	4.27254	2.97287e-08	NA	0.492691	0.268511	5.92246	8.13372e-14		0	0	SigA
yfmG	BSU07480	820867	822330	1	0.153682	0.0336079	~	3.80275	1.82479e-07	S255	0.999998	0.0101969	3.50976	1.55465e-24	O34722	0	0	SigA	AbrB regulon (repression)	NA<NA<phosphoproteins<Groups of genes, NA<NA<proteins of unknown function<Groups of genes
S255	new_821232_822902_c	821232	822902	-1	2.60748	7.17851e-08	Up	0.00473098	0.197353	yfmG	2.61516	9.11017e-15	1.01437	0.00898147		0	0	SigA, SigA
S256	new_822331_822824	822331	822824	1	0.0263303	0.172517	~	1.07538	0.000108185	NA	1.14139	0.0780373	1.38446	0.000257908		0	0	SigA
S257	new_822826_826091	822826	826091	1	0.71971	4.48022e-05	~	0.329269	0.0115304	yfmE	1.4518	7.06474e-05	0.979494	0.00321429		0	0	SigEF, SigA
yfmF	BSU07490	822903	823703	-1	0.269958	0.0117714	~	0.371317	0.00135714	S257	0.713729	0.0329712	0.941497	0.0354182	O34510	0.71	0.64	SigA, SigA	Fur regulon (repression)	NA<ABC transporters<transporters<Cellular processes, NA<acquisition of iron<homeostasis<Cellular processes, acquisition of iron<iron metabolism<additional metabolic pathways<Metabolism, NA<NA<membrane proteins<Groups of genes
yfmE	BSU07500	823716	824717	-1	0.223604	0.0526665	~	0.826039	3.71626e-05	S257	0.506774	0.117266	1.78481	8.18141e-05	O34832	0.58	0.75	SigA	Fur regulon (repression)	NA<ABC transporters<transporters<Cellular processes, NA<acquisition of iron<homeostasis<Cellular processes, acquisition of iron<iron metabolism<additional metabolic pathways<Metabolism, NA<NA<membrane proteins<Groups of genes
yfmD	BSU07510	824714	825715	-1	-0.102807	0.118457	~	0.861486	2.13057e-06	S257	0.513725	0.113422	1.72805	0.000108607	O34933	0	0	SigA, SigA, SigA	Fur regulon (repression)	NA<ABC transporters<transporters<Cellular processes, NA<acquisition of iron<homeostasis<Cellular processes, acquisition of iron<iron metabolism<additional metabolic pathways<Metabolism, NA<NA<membrane proteins<Groups of genes
yfmC	BSU07520	825787	826734	-1	-0.338936	0.0484704	~	-0.140761	0.0276738	S258	1.6556	3.74624e-07	1.99181	0.000138606	O34348	5.31	5.58	SigA, SigA	Fur regulon (repression)	NA<ABC transporters<transporters<Cellular processes, NA<acquisition of iron<homeostasis<Cellular processes, acquisition of iron<iron metabolism<additional metabolic pathways<Metabolism, NA<NA<membrane proteins<Groups of genes
S258	new_826093_826718	826093	826718	1	-0.0921173	0.0710718	~	-0.250606	0.056099	yfmC	2.23592	0.00109944	1.72322	1.29007e-07		0	0	SigEF, SigA
S259	new_826720_827251	826720	827251	1	0.670955	5.35501e-05	~	-0.145177	0.0107132	yfmB	2.47652	0.000191868	1.17165	0.121994		0	0	SigA, SigEF, SigA
yfmB	BSU07530	826843	827211	-1	-0.154965	0.00713698	~	0.667322	4.90108e-05	S259	1.06687	0.164009	2.48331	0.000466873	O34626	0	0	SigA		NA<NA<proteins of unknown function<Groups of genes
S260	new_827212_827324_c	827212	827324	-1	-0.0613729	0.0861713	~	0.653952	6.15834e-05	yfmA	1.46573	0.298348	1.1075	0.222319		0	0	SigA
yfmA	BSU07540	827252	827419	1	0.669002	1.01346e-05	~	0.023854	0.166792	S260	1.6552	0.0517118	1.3357	0.318745		0	0	SigA		Newly identified sporulation proteins (based on transcription profiling) <sporulation proteins<sporulation<Lifestyles
yflT	BSU07550	827455	827802	1	-0.0943513	0.182084	~	-0.327132	0.0123334	NA	1.982	6.85946e-05	0.490834	0.457538	P80241	0	0.29	SigB, SigA	SigB regulon	NA<general stress proteins (controlled by SigB)<coping with stress<Lifestyles
S261	new_827843_827923	827843	827923	1	-0.657768	0.0245556	~	0.227764	0.00837209	NA	NA	NA	2.29656	0.0615971		0	0	SigB
pel	BSU07560	827993	829255	1	-1.4714	8.20509e-05	Down	-0.0907249	0.0489152	NA	-0.826282	0.0125637	0.833636	0.0955635	P39116	0	0	SigA, SigB	CcpA regulon (repression), ComA regulon (activation), TnrA regulon (repression)	utilization of other polymeric carbohydrates<utilization of specific carbon sources<carbon metabolism<Metabolism
yflS	BSU07570	829382	830818	1	-0.68944	0.000640373	~	0.241658	0.000782521	NA	-1.14617	0.0106083	2.10725	0.00815428	O34726	0.17	0.25	SigA, SigB	MalR regulon (activation)	NA<transporters/ other<transporters<Cellular processes, utilization of organic acids<utilization of specific carbon sources<carbon metabolism<Metabolism, NA<NA<membrane proteins<Groups of genes
citS	BSU07580	830945	832573	1	-0.413016	0.000565688	~	0.733465	3.49396e-05	NA	0.455495	0.194244	6.88447	1.18377e-10	O34427	0	0	SigA		utilization of organic acids<utilization of specific carbon sources<carbon metabolism<Metabolism, protein kinases<protein modification<protein synthesis, modification and degradation<Information processing, control of two-component response regulators<transcription factors and their control<regulation of gene expression<Information processing, NA<NA<membrane proteins<Groups of genes, NA<NA<phosph…
citT	BSU07590	832545	833225	1	-0.320953	0.00743682	~	0.9603	2.03341e-05	NA	1.25707	0.00922681	6.32409	1.21721e-05	O34534	0	0	SigA		utilization of organic acids<utilization of specific carbon sources<carbon metabolism<Metabolism, two-component system response regulators<transcription factors and their control<regulation of gene expression<Information processing, NA<NA<phosphoproteins<Groups of genes
yflP	BSU07600	833228	834187	1	-0.343086	0.0042246	~	0.885952	1.31104e-05	NA	0.979915	0.027248	7.48494	3.12755e-08	O34439	0	0	SigA		NA<NA<proteins of unknown function<Groups of genes
S262	new_834310_834382	834310	834382	1	NA	NA	~	NA	NA	NA	1.19237	0.340382	3.22397	0.0613993		0	0	SigA
citM	BSU07610	834383	835684	1	-0.537438	0.000334629	~	1.7109	1.92188e-06	NA	0.582605	0.15274	5.29002	1.13752e-16	P55069	0	0	SigA	CcpA regulon (repression), CitT regulon (activation)	NA<transporters/ other<transporters<Cellular processes, utilization of organic acids<utilization of specific carbon sources<carbon metabolism<Metabolism, NA<NA<membrane proteins<Groups of genes
yflN	BSU07620	835740	836534	1	-0.454751	0.00177603	~	2.03433	2.72833e-07	NA	1.03219	0.0225447	3.74973	6.97552e-12	O34409	0	0	SigGF	CcpA regulon (repression), CitT regulon (activation)	Newly identified sporulation proteins (based on transcription profiling) <sporulation proteins<sporulation<Lifestyles
nosA	BSU07630	836653	837744	1	-0.302054	0.00338084	~	0.954938	6.1221e-05	NA	0.0229432	0.506549	1.34829	0.000984237	O34453	0	0	SigA		biosynthesis of antibacterial compounds<miscellaneous metabolic pathways<additional metabolic pathways<Metabolism, NA<biosynthesis of antibacterial compounds<coping with stress<Lifestyles
yflL	BSU07640	837735	838010	-1	0.238952	0.0149267	~	-0.495769	0.000287876	S263	-0.85551	0.117925	-0.0228268	0.508399	O35031	0	0	SigA		NA<NA<poorly characterized/ putative enzymes<Groups of genes
S263	new_837745_838076	837745	838076	1	-0.470545	0.000632611	~	0.211085	0.0208505	yflL	-0.018811	0.511018	-0.747338	0.207836		0	0	SigA
yflK	BSU07650	838077	838742	1	-0.120354	0.0556769	~	0.134297	0.0125095	NA	-0.00895948	0.515462	-0.672424	0.37925	O34542	0.36	0.36	SigA		NA<NA<proteins of unknown function<Groups of genes
yflJ	BSU07660	838783	838920	-1	0.0319204	0.171227	~	-0.546317	0.000289435	NA	-0.15015	0.443251	-0.340094	0.384142	O34345	0	0	SigEF, SigA		Newly identified sporulation proteins (based on transcription profiling) <sporulation proteins<sporulation<Lifestyles
S264	new_838921_839051_c	838921	839051	-1	0.0776551	0.115586	~	-0.537317	0.00032152	NA	0.12507	0.452141	-0.167932	0.462082		0	0	SigEF, SigA
S265	new_839062_840126	839062	840126	1	0.0848123	0.110807	~	0.148388	0.0492916	mapB	0.378196	0.279502	0.589454	0.0699282		0	0	SigEF
yflI	BSU07670	839077	839232	-1	0.0821274	0.123481	~	-0.43715	0.000360195	S265	0.30826	0.336252	0.155595	0.463564	O34905	0	0	SigA		NA<NA<membrane proteins<Groups of genes, NA<NA<proteins of unknown function<Groups of genes
S266	new_839233_839338_c	839233	839338	-1	-0.332476	0.0890329	~	-0.00590896	0.196653	NA	0.0421707	0.514199	-0.130467	0.499302		0	0	SigA
yflH	BSU07680	839339	839653	-1	0.0513451	0.113725	~	0.722276	1.34872e-05	S265	0.698406	0.0424888	1.67889	0.0541891	O34306	0	0	SigA, SigK	SigB regulon	NA<general stress proteins (controlled by SigB)<coping with stress<Lifestyles
S267	new_839654_839734_c	839654	839734	-1	0.242548	0.0201834	~	-0.150783	0.0660464	NA	-0.249312	0.473105	0.580073	0.444576		0	0	SigA, SigK
mapB	BSU07690	839735	840484	-1	0.100819	0.0933303	~	0.10034	0.0211881	S265	0.629719	0.0617861	0.985402	0.0930385	O34484	0.82	0.82	SigA, SigK		translation/ other<translation<protein synthesis, modification and degradation<Information processing, protein maturation<protein modification<protein synthesis, modification and degradation<Information processing
S268	new_840528_841664_c	840528	841664	-1	0.347767	0.000294431	~	-0.368771	0.0261352	nagP	0.0433957	0.506943	0.427	0.176649		0	0	SigK
nagP	BSU07700	840656	842014	1	-0.40548	0.0105807	~	0.324663	0.000365912	S268	0.430603	0.169493	-0.235686	0.419732	O34521	1.67	1.17	SigA	NagR regulon (repression)	NA<phosphotransferase systems<transporters<Cellular processes, utilization of amino sugars<utilization of specific carbon sources<carbon metabolism<Metabolism, NA<NA<membrane proteins<Groups of genes, NA<NA<phosphoproteins<Groups of genes
yflE	BSU07710	842047	843996	-1	-0.21532	0.00573035	~	-0.471867	0.000401508	S269	-0.561145	0.0782815	-0.0311202	0.509343	O34952	0.32	0.14	SigA		biosynthesis of lipoteichoic acid<cell wall synthesis<cell envelope and cell division<Cellular processes, biosynthesis of lipoteichoic acid<biosynthesis of cell wall components<additional metabolic pathways<Metabolism, NA<NA<membrane proteins<Groups of genes, NA<NA<phosphoproteins<Groups of genes
S269	new_843132_844096	843132	844096	1	-0.424485	0.00396899	~	-0.290378	0.0035145	yflE	0.00147119	0.520357	-0.475063	0.126275		0	0	SigB
S270	new_843997_844071_c	843997	844071	-1	0.00590239	0.198044	~	-0.51873	0.00560158	NA	0.636863	0.419162	-0.0142627	0.519113		0	0	SigA
S271	new_844073_844595_c	844073	844595	-1	0.946295	3.82721e-06	~	-0.56919	0.000882968	yflD	4.58215	0.000239667	-0.0946848	0.47843		0	0	SigEF
yflD	BSU07720	844097	844234	1	-0.590041	0.00304855	~	0.953276	7.05017e-06	S271	0.960272	0.368985	1.81097	0.243576	O34489	0	0	SigB		NA<NA<proteins of unknown function<Groups of genes
yflB	BSU07735	844253	844645	1	-0.578525	0.000420275	~	0.894942	1.49751e-06	S271	-0.143988	0.453886	3.42065	0.00132637		0	0	SigA, SigB	AbrB regulon (repression)	NA<NA<proteins of unknown function<Groups of genes
yflA	BSU07750	844770	846185	1	-0.82932	0.00897363	~	0.731621	2.02695e-05	NA	-0.378936	0.333451	2.47233	1.00858e-05	O34708	0	0	SigB	Abh regulon (repression), AbrB regulon (repression), SigB regulon	NA<transporters/ other<transporters<Cellular processes, NA<general stress proteins (controlled by SigB)<coping with stress<Lifestyles
yfkT	BSU07760	846182	847258	-1	0.101878	0.0279113	~	-0.52578	0.0442941	S272	0.731931	0.184756	0.0868055	0.484467	O34573	0	0		SigB regulon	NA<general stress proteins (controlled by SigB)<coping with stress<Lifestyles, NA<NA<membrane proteins<Groups of genes
S272	new_846186_849552	846186	849552	1	0.797741	0.00123227	~	-0.0368544	0.132416	yfkR	1.7202	4.43563e-06	0.585292	0.163129		0	0	SigB
yfkS	BSU07770	847282	847482	-1	-0.0753946	0.0562045	~	0.480772	0.0174542	S272	0.159146	0.497636	1.7693	0.0513324	O35036	0	0		SigB regulon	NA<general stress proteins (controlled by SigB)<coping with stress<Lifestyles, NA<NA<membrane proteins<Groups of genes
yfkR	BSU07780	847498	848652	-1	-0.0502834	0.128939	~	0.802821	0.00230073	S272	0.491981	0.301017	1.83227	7.02708e-05	O35028	0	0		SigG regulon	NA<germination/ based on similarity<sporulation<Lifestyles, NA<NA<membrane proteins<Groups of genes
yfkQ	BSU07790	848633	850174	-1	-0.044496	0.102486	~	1.74426	2.00789e-06	S272	0.514533	0.293	3.23455	4.25629e-14	O34486	0	0	SigGF	SigG regulon	NA<germination/ based on similarity<sporulation<Lifestyles, NA<NA<membrane proteins<Groups of genes
treP	BSU07800	850367	851779	1	0.670226	0.0592663	~	-0.113472	0.0147192	NA	2.71872	1.1512e-15	-0.452211	0.385244	P39794	10.67	9.89	SigA	CcpA regulon (repression), PhoP regulon (activation), TreR regulon (repression)	NA<phosphotransferase systems<transporters<Cellular processes, utilization of trehalose<utilization of specific carbon sources<carbon metabolism<Metabolism, NA<NA<membrane proteins<Groups of genes, NA<NA<phosphoproteins<Groups of genes
treA	BSU07810	851850	853535	1	0.56032	0.0692104	~	-0.3845	0.000283832	NA	2.49321	9.43481e-15	-0.208457	0.461694	P39795	1.59	2.2	SigA	CcpA regulon (repression), PhoP regulon (activation), TreR regulon (repression)	utilization of trehalose<utilization of specific carbon sources<carbon metabolism<Metabolism
treR	BSU07820	853556	854272	1	0.412649	0.0508772	~	-0.41137	0.000308313	NA	1.68514	3.20744e-07	-0.256791	0.456517	P39796	0	0	SigA, SigA	CcpA regulon (repression), PhoP regulon (activation), TreR regulon (repression)	utilization of trehalose<utilization of specific carbon sources<carbon metabolism<Metabolism, transcription factors/ other<transcription factors and their control<regulation of gene expression<Information processing
yfkO	BSU07830	854412	855077	1	0.177311	0.121732	~	-0.0744111	0.0562464	NA	1.0173	0.00222822	2.32596	0.119368	O34475	1.18	2.05	SigA, SigA, SigA		NA<electron transport/ other/ based on similarity<electron transport and ATP synthesis<Metabolism, NA<resistance against oxidative and electrophile stress<coping with stress<Lifestyles
yfkN	BSU07840	855114	859502	-1	0.0929597	0.0526274	~	0.795995	1.76097e-05	NA	0.512432	0.134429	2.0619	4.83218e-07	O34313	0	0	SigA	CcpA regulon (repression), PhoP regulon (activation)	NA<phosphate metabolism<additional metabolic pathways<Metabolism, NA<NA<essential genes<Groups of genes, NA<NA<membrane proteins<Groups of genes
yfkM	BSU07850	859745	860263	1	0.0782779	0.165669	~	0.130295	0.0190413	NA	2.18331	8.79334e-06	-0.757057	0.316133	P80876	0	0	SigB	Fur regulon (repression), SigB regulon	NA<general stress proteins (controlled by SigB)<coping with stress<Lifestyles
S273	new_860294_861944	860294	861944	1	-0.214244	0.00544494	~	-0.260129	0.00107945	yfkL	0.265779	0.438756	-0.415304	0.176122		0	0	SigB
yfkL	BSU07860	860303	861493	-1	-0.262852	0.0012721	~	-0.177662	0.0136906	S273	-0.328488	0.253851	0.0217479	0.516085	O34597	0	0	SigA		NA<transporters/ other<transporters<Cellular processes, NA<resistance against toxins/ antibiotics/ based on similarity<coping with stress<Lifestyles
S274	new_861494_861585_c	861494	861585	-1	-0.145819	0.0196512	~	-0.273934	0.00224733	NA	-0.104322	0.491256	0.623963	0.420965		0	0	SigA
yfkK	BSU07870	861586	861801	-1	-0.211925	0.0432171	~	-0.467222	0.00122517	S273	-0.71518	0.0505663	0.901733	0.342111	O35019	0	0	SigA		NA<NA<phosphoproteins<Groups of genes, NA<NA<proteins of unknown function<Groups of genes
yfkJ	BSU07880	862004	862474	1	0.507032	0.00431189	~	-0.0273621	0.156933	NA	1.43079	0.000411393	3.32	0.0185122	O35016	0	0	SigA, SigB	SigB regulon	protein phosphatases<protein modification<protein synthesis, modification and degradation<Information processing, NA<general stress proteins (controlled by SigB)<coping with stress<Lifestyles
yfkI	BSU07890	862492	862812	1	0.522765	0.00253072	~	-0.00340945	0.197928	NA	1.53154	7.24268e-05	1.20961	0.277132	O34418	0	0	SigA, SigB	SigB regulon	NA<general stress proteins (controlled by SigB)<coping with stress<Lifestyles
yfkH	BSU07900	862836	863663	1	0.437056	0.00415609	~	0.0300951	0.121964	NA	1.51827	4.04618e-05	-0.093419	0.498623	O34437	0	0	SigA, SigB	SigB regulon	NA<general stress proteins (controlled by SigB)<coping with stress<Lifestyles
S275	new_863681_863837	863681	863837	1	0.669593	0.00147176	~	-0.187731	0.0718381	NA	1.50165	0.00112933	0.104362	0.50674		0	0	SigGF, SigA, SigB
yfkF	BSU07910	863862	865037	-1	-0.390026	0.00362675	~	-0.0605358	0.090552	S276	-0.329163	0.272593	1.76158	0.0144393	O34929	0	0	SigA		NA<transporters/ other<transporters<Cellular processes, NA<resistance against toxins/ antibiotics/ based on similarity<coping with stress<Lifestyles, NA<NA<membrane proteins<Groups of genes
S276	new_864500_865153	864500	865153	1	-0.630088	0.0643077	~	-0.40507	0.00602664	yfkF	1.80844	0.0138182	-0.509736	0.182159		0	0	SigB
yfkE	BSU07920	865205	866260	1	-0.560211	0.0603332	~	0.493568	0.000165652	NA	1.32601	0.0199201	1.74136	0.0182733	O34840	0	0	SigEF, SigB	SigB regulon, SigG regulon	NA<transporters/ other<transporters<Cellular processes, NA<metal ion homeostasis (K, Na, Ca, Mg)<homeostasis<Cellular processes, sporulation proteins/ other<sporulation proteins<sporulation<Lifestyles, NA<general stress proteins (controlled by SigB)<coping with stress<Lifestyles
yfkD	BSU07930	866331	867125	1	-0.298066	0.110657	~	0.0409099	0.131238	NA	0.00485521	0.518505	0.0556284	0.502012	O34579	0	0	SigGF, SigB	SigB regulon	NA<general stress proteins (controlled by SigB)<coping with stress<Lifestyles
yfkC	BSU07940	867164	868006	-1	-0.0140434	0.183789	~	-0.170036	0.0388817	NA	-0.146499	0.413811	1.47447	0.203749	O35043	0	0	SigA		NA<coping with hypo-osmotic stress<coping with stress<Lifestyles, NA<NA<membrane proteins<Groups of genes
yfkA	BSU07955	868007	869128	-1	0.0135717	0.187753	~	-0.0979082	0.0591346	NA	-0.193684	0.37288	0.108324	0.489086	O34400	0.25	0.33	SigA		NA<NA<poorly characterized/ putative enzymes<Groups of genes
yfjT	BSU07970	869273	869458	1	-0.122589	0.0969308	~	-0.217323	0.00409583	NA	-0.0487708	0.495607	0.249407	0.459427	O35041	0	0	SigA		NA<NA<proteins of unknown function<Groups of genes
pdaA	BSU07980	869559	870350	1	-0.305522	0.0167971	~	0.402104	0.000318985	NA	-0.764742	0.0712722	0.257094	0.406501	O34928	0	0	SigGF, SigA	SigG regulon	NA<germination<sporulation<Lifestyles
yfjR	BSU07990	870388	871248	-1	-0.0457528	0.155454	~	0.169066	0.0315693	NA	-0.348951	0.260182	-1.06291	0.114218	O34969	0.3	0.3	SigA	YclJ regulon (activation)	NA<NA<phosphoproteins<Groups of genes, NA<NA<poorly characterized/ putative enzymes<Groups of genes
yfjQ	BSU08000	871347	872306	-1	0.183175	0.0103639	~	0.087086	0.0776288	NA	0.775286	0.0214162	0.334899	0.390376	O31543	0	0	SigA		NA<transporters/ other<transporters<Cellular processes, NA<metal ion homeostasis (K, Na, Ca, Mg)<homeostasis<Cellular processes
yfjP	BSU08010	872425	873288	1	-0.219095	0.0192371	~	1.82265	2.98785e-07	NA	0.201476	0.383649	4.30818	6.66554e-21	O31544	0	0	SigA		NA<DNA repair/ recombination/ based on similarity<genetics<Information processing
S277	new_873289_873401	873289	873401	1	0.0445728	0.142824	~	0.851665	4.50276e-06	NA	0.724909	0.192451	2.6784	0.0695026		0	0	SigA
yfjO	BSU08020	873402	874802	1	0.0292976	0.152213	~	0.540858	8.98388e-05	NA	-0.538153	0.0942374	1.94879	4.38827e-06	O31545	0.52	1.17	SigA		translation/ other/ based on similarity<translation<protein synthesis, modification and degradation<Information processing
S278	new_875144_875427	875144	875427	1	-0.577857	0.000449888	~	0.804824	1.28149e-05	NA	-0.770072	0.222021	2.52	0.00430392		0	0	SigA
yfzA	BSU08029	875428	875694	1	-0.44691	0.000476645	~	1.15128	6.08642e-07	NA	-0.550235	0.297269	1.85668	0.0398754	C0H3X6	0	0	SigA		NA<NA<proteins of unknown function<Groups of genes
S279	new_875695_876176	875695	876176	1	0.147856	0.00577694	~	0.651525	5.73726e-06	NA	-0.64924	0.12744	3.38931	0.00153031		0	0	SigA
S280	new_876178_876425	876178	876425	1	0.00995627	0.185743	~	0.367332	8.5257e-05	NA	-0.742176	0.122149	3.44477	0.0132698		0	0	SigA
dusC	BSU08030	876426	877403	1	0.112787	0.048649	~	0.112985	0.0447881	NA	-0.297456	0.276993	3.53704	7.40956e-06	O31546	0.3	0.3	SigA		tRNA modification and maturation<translation<protein synthesis, modification and degradation<Information processing
S281	new_877404_877496	877404	877496	1	0.0212206	0.165141	~	0.351844	0.000915277	NA	-0.714492	0.238045	1.51004	0.291454		0	0	SigA
yfjM	BSU08040	877599	878051	1	-0.307642	0.00503766	~	0.582939	4.54331e-05	NA	-0.569601	0.116218	5.35353	0.000507403	O31547	0	0	SigA, SigA		NA<NA<proteins of unknown function<Groups of genes
yfjL	BSU08050	878081	878770	1	-0.291372	0.00336811	~	0.429443	0.000546295	NA	-0.299665	0.292425	4.61967	1.04263e-05	P40773	0	0	SigA, SigA		ribosomal protein/ based on similarity<translation<protein synthesis, modification and degradation<Information processing
acoA	BSU08060	879002	880003	1	-0.103996	0.0325844	~	0.528339	8.61421e-05	NA	0.996016	0.23067	6.06324	3.68878e-05	O31404	0.11	0.39	SigL	AcoR regulon (activation), CcpA regulon (repression), SigL regulon	utilization of acetoin<utilization of specific carbon sources<carbon metabolism<Metabolism
acoB	BSU08070	880007	881035	1	-0.101344	0.0474202	~	0.540784	0.000227428	NA	1.25668	0.12801	2.33519	0.0099983	O34591	0.18	0.65	SigL	AcoR regulon (activation), CcpA regulon (repression), SigL regulon	utilization of acetoin<utilization of specific carbon sources<carbon metabolism<Metabolism
acoC	BSU08080	881049	882245	1	-0.254682	0.00072663	~	0.252151	0.00357788	NA	0.79576	0.109256	0.267237	0.435324	O31550	0.25	0.71	SigL	AcoR regulon (activation), CcpA regulon (repression), SigL regulon	utilization of acetoin<utilization of specific carbon sources<carbon metabolism<Metabolism
acoL	BSU08090	882266	883642	1	-0.334707	0.00163844	~	0.0351373	0.105247	NA	0.679937	0.131298	-0.0519672	0.513091	O34324	0	0	SigL	AcoR regulon (activation), CcpA regulon (repression), SigL regulon	utilization of acetoin<utilization of specific carbon sources<carbon metabolism<Metabolism
acoR	BSU08100	883758	885575	1	0.472364	0.0725917	~	0.106759	0.0154786	NA	3.8591	2.64131e-30	0.235995	0.449744	O31551	0	0	SigA, SigL	CcpA regulon (repression)	utilization of acetoin<utilization of specific carbon sources<carbon metabolism<Metabolism, transcription factors/ other<transcription factors and their control<regulation of gene expression<Information processing
sspH	BSU08110	885629	885808	1	0.518019	0.0529017	~	-0.137701	0.00782344	NA	3.82847	4.40428e-24	-0.714528	0.354394	O31552	0	0	SigGF, SigA, SigL	CcpA regulon (repression), SigG regulon	small acid-soluble spore proteins<sporulation proteins<sporulation<Lifestyles
yfjF	BSU08120	885844	886173	-1	-0.0989476	0.0975603	~	0.823313	0.00116845	NA	-0.23451	0.381625	3.83725	3.82223e-11	O31553	0	0	SigA		NA<NA<membrane proteins<Groups of genes, NA<NA<proteins of unknown function<Groups of genes
yfjE	BSU08130	886223	886681	-1	-0.303977	0.0150382	~	1.0309	0.000398436	NA	-0.124997	0.453168	3.47679	1.22279e-07	O31554	0	0	SigA		NA<NA<membrane proteins<Groups of genes, NA<NA<proteins of unknown function<Groups of genes
S282	new_886682_886774_c	886682	886774	-1	-0.164901	0.0575387	~	1.0191	9.08644e-05	NA	-0.393285	0.429339	2.67972	0.0701548		0	0	SigA
yfjD	BSU08140	886775	887332	-1	-0.167251	0.0486148	~	0.799385	0.000892578	S283	-0.0915734	0.475432	6.42088	4.60472e-09	O31555	0	0	SigA		NA<NA<membrane proteins<Groups of genes, NA<NA<proteins of unknown function<Groups of genes
S283	new_887222_887809	887222	887809	1	0.820209	0.000486146	~	-0.18743	0.0535003	yfjC	4.45708	2.48601e-09	0.0476479	0.49907		0	0	SigEF
yfjC	BSU08150	887364	888131	-1	-0.120838	0.109547	~	0.843422	0.000373252	S283	0.156559	0.438604	4.26034	6.87249e-09	O31556	0	0	SigA		NA<NA<proteins of unknown function<Groups of genes
yfjB	BSU08160	888143	889366	-1	-0.124293	0.0848252	~	0.954332	0.000186809	NA	0.322036	0.321966	6.87108	1.29859e-10	O31557	0	0	SigA		NA<NA<proteins of unknown function<Groups of genes
yfjA	BSU08170	889372	889686	-1	-0.0716539	0.150697	~	0.845989	0.000483786	NA	1.16206	0.0770887	6.24925	1.68346e-05	O31558	0	0	SigA		NA<NA<proteins of unknown function<Groups of genes
malA	BSU08180	890022	891371	1	-0.175998	0.0713256	~	0.678976	1.3091e-05	NA	1.30572	0.00125499	2.80539	4.23611e-07	P54716	0.25	0.08	SigA	CcpA regulon (repression), GlvR regulon (activation)	utilization of maltose<utilization of specific carbon sources<carbon metabolism<Metabolism, NA<NA<membrane proteins<Groups of genes
malR	BSU08190	891436	892200	1	0.0313751	0.155656	~	0.386812	0.000211133	NA	1.81184	3.15636e-06	2.61582	0.0269592	P54717	0	0	SigA, SigA	CcpA regulon (repression), GlvR regulon (activation)	utilization of maltose<utilization of specific carbon sources<carbon metabolism<Metabolism, transcription factors/ other<transcription factors and their control<regulation of gene expression<Information processing
malP	BSU08200	892215	893798	1	0.495222	0.0164631	~	0.516717	2.50176e-05	NA	3.71862	9.08012e-21	3.0836	1.91963e-05	P54715	0	0	SigA, SigA	CcpA regulon (repression), GlvR regulon (activation)	NA<phosphotransferase systems<transporters<Cellular processes, utilization of maltose<utilization of specific carbon sources<carbon metabolism<Metabolism, NA<NA<membrane proteins<Groups of genes, NA<NA<phosphoproteins<Groups of genes
malQ	BSU08210	893904	895625	1	0.608498	0.000214996	~	0.428559	0.000104422	NA	1.48126	0.00010935	2.08759	0.00198875	P54718	0.04	0.1	SigA, SigA		NA<ABC transporters<transporters<Cellular processes, NA<NA<membrane proteins<Groups of genes
yfiC	BSU08220	895619	897433	1	0.446272	0.00969145	~	0.259241	0.00118323	NA	1.28725	0.000655113	1.41518	0.0139248	P54719	0.12	0.1	SigA		NA<ABC transporters<transporters<Cellular processes, NA<NA<membrane proteins<Groups of genes
catD	BSU08230	897588	897992	1	-1.48989	1.14069e-06	Down	0.538411	3.05229e-05	NA	-1.89328	0.000132333	2.02995	0.0318676	P54720	0.88	0.38	SigA	CatR regulon (repression), YodB regulon (repression)	NA<resistance against oxidative and electrophile stress<coping with stress<Lifestyles, NA<NA<membrane proteins<Groups of genes
catE	BSU08240	898010	898867	1	-1.38928	2.6083e-05	Down	0.407091	0.000100139	NA	-1.74703	2.37638e-06	0.410143	0.379156	P54721	0	0	SigA	CatR regulon (repression), YodB regulon (repression)	NA<resistance against oxidative and electrophile stress<coping with stress<Lifestyles
yfiF	BSU08250	898961	899905	1	-0.104333	0.043606	~	0.351831	0.000199336	NA	0.229558	0.400517	3.54866	0.000209725	P54722	0	0			transcription factor/ other/ based on similarity<transcription factors and their control<regulation of gene expression<Information processing
yfiG	BSU08260	900080	901528	1	0.0739955	0.142591	~	0.33591	0.000401536	NA	2.28863	3.57571e-08	1.21089	0.0447138	P54723	0	0			NA<transporters/ other<transporters<Cellular processes, utilization of inositol<utilization of specific carbon sources<carbon metabolism<Metabolism, NA<NA<membrane proteins<Groups of genes
yfiH	BSU08270	901555	902496	1	-0.0601067	0.146013	~	0.473921	7.16853e-05	NA	2.57197	4.02399e-08	2.82353	0.028174	P54724	0	0			NA<NA<proteins of unknown function<Groups of genes
yfiI	BSU08280	902506	903687	1	-0.0909281	0.100869	~	1.11054	8.61843e-07	NA	2.41683	1.58184e-08	3.36366	3.26155e-05	P94437	0	0			NA<NA<proteins of unknown function<Groups of genes
yfiJ	BSU08290	903811	905013	1	-0.464859	0.00142403	~	1.0307	1.09847e-06	NA	-0.921496	0.00964563	3.34261	1.14031e-05	P94438	0	0	SigA		protein kinases<protein modification<protein synthesis, modification and degradation<Information processing, control of two-component response regulators<transcription factors and their control<regulation of gene expression<Information processing, NA<NA<membrane proteins<Groups of genes, NA<NA<phosphoproteins<Groups of genes
yfiK	BSU08300	905010	905672	1	-0.510488	8.95976e-05	~	1.05965	2.20714e-06	NA	-0.874097	0.0168923	2.45865	0.00558776	P94439	0.1	0.13	SigA		two-component system response regulators<transcription factors and their control<regulation of gene expression<Information processing, NA<NA<phosphoproteins<Groups of genes
yfiL	BSU08310	905816	906751	1	-0.269924	0.000971959	~	1.6281	9.22764e-07	NA	-0.90359	0.250752	2.70749	0.000306951	P94440	0	0			NA<ABC transporters<transporters<Cellular processes, NA<NA<membrane proteins<Groups of genes
yfiM	BSU08320	906764	907954	1	-0.288702	0.000437927	~	1.04643	6.66227e-06	NA	-0.680771	0.302982	1.03484	0.0791253	P94441	0	0			NA<ABC transporters<transporters<Cellular processes, NA<NA<membrane proteins<Groups of genes
yfiN	BSU08330	907968	909125	1	-0.276716	0.001529	~	0.342875	0.00510473	S284	-0.445001	0.345765	-0.134936	0.459002	P94442	0	0			NA<ABC transporters<transporters<Cellular processes, NA<NA<membrane proteins<Groups of genes
S284	new_909123_909197_c	909123	909197	-1	0.554407	0.00528365	~	-0.0837575	0.0535813	yfiN	1.01622	0.32594	-1.16486	0.312765		0	0	SigA
padR	BSU08340	909198	909746	-1	0.472335	0.000109457	~	-0.0431583	0.10882	NA	0.443236	0.170454	-0.123362	0.506045	P94443	0.25	0.08	SigA		transcription factors/ other<transcription factors and their control<regulation of gene expression<Information processing, NA<resistance against other toxic compounds (nitric oxide, phenolic acids, flavonoids, oxalate)<coping with stress<Lifestyles
S285	new_909747_909826_c	909747	909826	-1	0.256117	0.00465737	~	-0.112457	0.033688	NA	3.50969	0.00358158	0.623963	0.420965		0	0	SigA
estB	BSU08350	910019	910651	1	-1.15439	3.89329e-07	Down	2.52547	3.74228e-08	NA	-0.0184071	0.511237	3.81355	6.21343e-21	Q79F14	0	0	SigA		utilization of lipids/ other<utilization of lipids<lipid metabolism<Metabolism
yfiQ	BSU08360	910840	911928	1	-0.370935	0.00014704	~	2.35647	7.22979e-07	S286	-0.164652	0.444738	3.15087	5.30808e-17	O31559	0	0	SigA		NA<NA<membrane proteins<Groups of genes, NA<NA<proteins of unknown function<Groups of genes
S286	new_911330_911718_c	911330	911718	-1	2.27742	4.72126e-07	Up	-0.384563	0.000184591	yfiQ	2.88036	5.908e-10	-0.211401	0.4522		0	0	SigK
yfiR	BSU08370	911964	912581	-1	0.0810969	0.0505238	~	0.296167	0.00130443	NA	0.54709	0.14623	0.848139	0.316971	O31560	0	0	SigA		transcription factor/ other/ based on similarity<transcription factors and their control<regulation of gene expression<Information processing
yfiS	BSU08380	912547	913800	-1	0.986025	1.98299e-05	~	0.420376	8.91079e-05	NA	1.58895	0.000119554	1.07934	0.130663	O31561	0	0			NA<transporters/ other<transporters<Cellular processes, NA<resistance against toxins/ antibiotics/ based on similarity<coping with stress<Lifestyles, NA<NA<membrane proteins<Groups of genes
yfiT	BSU08390	913924	914460	1	0.15774	0.0670375	~	0.46017	0.000133799	NA	-0.401058	0.230313	1.17245	0.0316174	O31562	0.56	0.44	SigA		NA<resistance against oxidative and electrophile stress<coping with stress<Lifestyles
yfiU	BSU08400	914457	916013	-1	0.208802	0.00505736	~	2.81804	1.37796e-07	NA	1.13744	0.0102961	2.00176	8.92147e-09	O31563	0	0			NA<transporters/ other<transporters<Cellular processes, NA<resistance against toxins/ antibiotics/ based on similarity<coping with stress<Lifestyles, NA<NA<membrane proteins<Groups of genes
yfiV	BSU08410	916124	916606	-1	-0.000947462	0.202523	~	3.61314	1.91636e-08	NA	1.15215	0.00255731	5.1265	5.08122e-25	O31564	0	0	SigA		transcription factor/ other/ based on similarity<transcription factors and their control<regulation of gene expression<Information processing
mprF	BSU08425	916778	919348	1	0.513209	9.03507e-05	~	0.302894	0.000506983	NA	0.36792	0.213937	2.18523	1.82414e-05	C0H3X7	0.31	0.38	SigA		biosynthesis of phospholipids<biosynthesis of lipids<lipid metabolism<Metabolism, NA<NA<membrane proteins<Groups of genes
yfiY	BSU08440	919366	920343	-1	-0.68778	0.0022471	~	-0.390081	0.000985928	NA	1.48242	5.66503e-06	0.800908	0.161417	O31567	9.71	4.68	SigA	Fur regulon (repression)	NA<ABC transporters<transporters<Cellular processes, NA<acquisition of iron<homeostasis<Cellular processes, acquisition of iron<iron metabolism<additional metabolic pathways<Metabolism, NA<NA<membrane proteins<Groups of genes, NA<NA<phosphoproteins<Groups of genes
S287	new_920382_920473	920382	920473	1	-0.274834	0.0300425	~	-0.19374	0.0796913	NA	2.15145	0.190909	1.40145	0.308405		0	0	SigA
yfiZ	BSU08450	920474	921475	1	-0.411394	0.00687724	~	-0.0427186	0.0907726	NA	0.678898	0.0462705	1.48177	0.146964	O31568	0.5	0	SigA	Fur regulon (repression)	NA<ABC transporters<transporters<Cellular processes, NA<acquisition of iron<homeostasis<Cellular processes, acquisition of iron<iron metabolism<additional metabolic pathways<Metabolism, NA<NA<membrane proteins<Groups of genes
yfhA	BSU08460	921472	922503	1	-0.385006	0.0132366	~	0.0230243	0.147588	NA	0.539476	0.10871	1.20104	0.216247	O31569	0	0	SigA	Fur regulon (repression)	NA<ABC transporters<transporters<Cellular processes, NA<acquisition of iron<homeostasis<Cellular processes, acquisition of iron<iron metabolism<additional metabolic pathways<Metabolism, NA<NA<membrane proteins<Groups of genes
yfhB	BSU08470	922618	923499	1	-0.854243	1.51031e-05	~	0.0141761	0.179245	NA	-0.178028	0.406402	0.649325	0.333015	O31570	0	0	SigA		NA<NA<proteins of unknown function<Groups of genes
yfhC	BSU08480	923587	924171	1	-0.218896	0.0678654	~	-0.0816045	0.0343241	NA	1.2126	0.000317143	1.37397	0.19488	O31571	3.33	3.06	SigA, SigA	Fur regulon (repression)	NA<NA<proteins of unknown function<Groups of genes
yfhD	BSU08490	924210	924401	-1	-0.391129	0.0516423	~	0.916221	0.000613823	NA	1.05662	0.0590287	1.88135	1.90742e-05	O31572	0	0	SigGF, SigGF, SigB	SigB regulon	NA<general stress proteins (controlled by SigB)<coping with stress<Lifestyles
yfhE	BSU08500	924468	924578	-1	-0.332561	0.0489992	~	0.9838	0.000757642	NA	1.08517	0.119914	2.08838	0.000460767	O31573	0	0	SigGF, SigB	SigB regulon	NA<general stress proteins (controlled by SigB)<coping with stress<Lifestyles
yfhF	BSU08510	924633	925544	-1	-0.464204	0.0121801	~	1.26732	5.79694e-05	S288	0.895108	0.0415413	1.73252	1.12247e-06	O31574	0	0.15	SigB	SigB regulon	NA<general stress proteins (controlled by SigB)<coping with stress<Lifestyles
S288	new_925460_925632	925460	925632	1	0.61307	3.93123e-05	~	-0.625934	0.00575284	yfhF	1.28711	0.00487265	0.543865	0.375537		0	0	SigA
recX	BSU08520	925633	926427	1	0.364714	0.000538965	~	0.146955	0.00734611	NA	1.07353	0.00212238	4.08385	3.11594e-05	O31575	0	0	SigA		NA<DNA repair/ recombination/ based on similarity<genetics<Information processing
yfhH	BSU08530	926429	926743	1	0.47626	0.00300596	~	0.120846	0.00968768	S289	0.792167	0.0212012	2.93689	0.0097912	O31576	0.5	0.88	SigA		NA<NA<proteins of unknown function<Groups of genes
S289	new_926651_926919_c	926651	926919	-1	0.25277	0.00181404	~	-0.276518	0.0226627	yfhH	2.06004	0.0974796	0.697043	0.0496077		0	0
yfhI	BSU08540	926886	928079	1	-0.78882	0.000498541	~	0.263226	0.000737895	S289	-2.00808	6.23829e-08	1.30233	0.0564012	O31577	0	0	SigA		NA<transporters/ other<transporters<Cellular processes, NA<resistance against toxins/ antibiotics/ based on similarity<coping with stress<Lifestyles, NA<NA<membrane proteins<Groups of genes
S290	new_928080_928314	928080	928314	1	-0.992863	2.84831e-05	~	0.991869	2.84438e-05	sspK	-2.84717	1.98208e-06	2.43006	0.000386055		0	0	SigA
sspK	BSU08550	928112	928264	-1	0.899375	0.000258269	~	-1.04826	8.96302e-05	S290	2.30287	0.000469081	-2.85813	6.75099e-07	Q7WY75	0	0	SigGF	SigG regulon	small acid-soluble spore proteins<sporulation proteins<sporulation<Lifestyles
S291	new_928316_928388	928316	928388	1	NA	NA	~	NA	NA	NA	-2.22913	0.0467721	1.51004	0.291454		0	0	SigA, SigA
yfhJ	BSU08560	928389	928658	1	-0.0473411	0.14217	~	0.783558	1.28384e-05	NA	0.129239	0.432961	2.73886	0.00215192	O31578	0	0	SigA, SigA		NA<NA<proteins of unknown function<Groups of genes
yfhK	BSU08570	928803	929321	1	-0.589596	0.0945155	~	0.935632	0.000218544	NA	1.18725	0.0236254	2.92198	2.32236e-11	O31579	0	0	SigB	SigB regulon	NA<general stress proteins (controlled by SigB)<coping with stress<Lifestyles
S292	new_929322_929389	929322	929389	1	-0.990025	0.0493246	~	1.82689	1.8561e-05	NA	-0.215022	0.493724	0.912779	0.381066		0	0	SigB
yfhL	BSU08580	929406	929738	1	-0.754136	0.0167332	~	1.13126	0.000124482	NA	-0.613891	0.0994148	3.19321	5.66985e-10	O31580	0	0	SigWXY, SigB	SigB regulon, SigW regulon	NA<general stress proteins (controlled by SigB)<coping with stress<Lifestyles, NA<cell envelope stress proteins (controlled by SigM, V, W, X, Y)<coping with stress<Lifestyles, NA<resistance against toxins/ antibiotics<coping with stress<Lifestyles, NA<NA<membrane proteins<Groups of genes
yfhM	BSU08590	929725	930585	1	-0.566496	0.0460416	~	1.03566	0.000135264	NA	-0.460052	0.147159	1.47312	0.000244563	O31581	0.25	0.22	SigWXY, SigB	SigB regulon, SigW regulon	NA<general stress proteins (controlled by SigB)<coping with stress<Lifestyles, NA<cell envelope stress proteins (controlled by SigM, V, W, X, Y)<coping with stress<Lifestyles, NA<NA<poorly characterized/ putative enzymes<Groups of genes
S293	new_930671_930735	930671	930735	1	NA	NA	~	NA	NA	NA	-0.147822	0.49411	0.452599	0.462996		0	0	SigGF, SigB
S294	new_930737_930817	930737	930817	1	NA	NA	~	-0.321807	0.014723	NA	0.120742	0.504471	-1.16486	0.312765		0	0	SigB, SigGF, SigB
csbB	BSU08600	930818	931807	1	-0.398095	0.0112697	~	-0.278605	0.00401093	NA	0.0551393	0.483624	1.44982	0.0848876	Q45539	0.85	0.5	SigB, SigGF, SigB	SigB regulon, SigX regulon	NA<general stress proteins (controlled by SigB)<coping with stress<Lifestyles, NA<cell envelope stress proteins (controlled by SigM, V, W, X, Y)<coping with stress<Lifestyles, NA<NA<membrane proteins<Groups of genes
S295	new_931808_931878	931808	931878	1	-0.654108	0.00168121	~	NA	NA	NA	0.487385	0.366943	NA	NA		0	0	SigB, SigB
yfhO	BSU08610	931879	934464	1	-0.43999	0.0112674	~	-0.00422655	0.194203	NA	-0.303507	0.264212	0.721303	0.11656	O31582	0.58	0.47	SigB, SigB		NA<NA<membrane proteins<Groups of genes, NA<NA<proteins of unknown function<Groups of genes
yfhP	BSU08620	934457	935440	-1	0.307073	0.00191481	~	0.215637	0.0452049	NA	0.528416	0.109311	-0.694573	0.0976522	O31583	0	0	SigA		NA<NA<proteins of unknown function<Groups of genes
S296	new_935441_935588_c	935441	935588	-1	0.354376	0.00129808	~	0.278719	0.0445584	NA	-0.0614861	0.5062	-0.129476	0.484115		0	0	SigA
S297	new_935578_935655	935578	935655	1	0.428443	0.0012299	~	-0.252927	0.00231373	NA	0.0780907	0.501771	0.619164	0.438592		0	0	SigA
yfhQ	BSU08630	935656	936765	1	0.408291	6.62334e-05	~	-0.205391	0.00132713	NA	0.508012	0.112764	1.65212	0.160402	O31584	0.42	0.31	SigA	YfhP regulon (repression)	NA<DNA repair/ recombination<genetics<Information processing
S298	new_936766_937078	936766	937078	1	0.0425641	0.105198	~	-0.132898	0.0230733	yfhS	0.269061	0.309525	0.429841	0.463693		0	0	SigA, SigA
yfhS	BSU08640	936773	936997	-1	-0.133913	0.0226781	~	-0.0576601	0.0856031	S298	0.429841	0.463693	0.100336	0.451479	O31585	0	0	SigGF		Newly identified sporulation proteins (based on transcription profiling) <sporulation proteins<sporulation<Lifestyles
fabL	BSU08650	937079	937831	1	0.0760622	0.0520488	~	-0.262198	0.00265556	NA	0.0571112	0.482827	0.357392	0.464328	P71079	1.63	1.4	SigA, SigA	SigG regulon, SpoVT regulon (repression), YfhP regulon (repression)	biosynthesis of fatty acids<biosynthesis of lipids<lipid metabolism<Metabolism, sporulation proteins/ other<sporulation proteins<sporulation<Lifestyles
sspE	BSU08660	937900	938154	1	0.0759468	0.0986597	~	-0.299542	0.00308683	NA	0.114299	0.438351	0.207341	0.491832	P07784	0	0	SigGF, SigA, SigA	SigG regulon, SpoVT regulon (repression), YfhP regulon (repression)	small acid-soluble spore proteins<sporulation proteins<sporulation<Lifestyles
ygaB	BSU08670	938243	938587	1	-0.104095	0.0231945	~	0.273446	0.000610958	NA	0.80266	0.158854	2.83062	0.100045	P71080	0	0	SigH		NA<NA<proteins of unknown function<Groups of genes
S299	new_938656_938730	938656	938730	1	NA	NA	~	-0.378892	0.000737762	NA	1.40458	0.114225	0.839853	0.391788		0	0	SigA, SigH
ygaC	BSU08680	938731	939261	1	0.45536	0.000779313	~	-0.28743	0.00613315	NA	0.769211	0.0267675	0.865512	0.375314	Q796Z1	0	0	SigA, SigH		NA<NA<proteins of unknown function<Groups of genes
ygaD	BSU08690	939322	941091	1	0.351352	0.00112668	~	-0.070157	0.0694597	NA	0.0427463	0.492275	-0.180327	0.458727	P71082	0.25	0.57	SigA		NA<ABC transporters<transporters<Cellular processes, NA<NA<membrane proteins<Groups of genes
ygaE	BSU08700	941168	942229	-1	-0.690235	6.13851e-05	~	0.0433025	0.11458	NA	-1.09212	0.00149942	0.75185	0.208196	P71083	1.13	1	SigA		NA<NA<membrane proteins<Groups of genes, NA<NA<proteins of unknown function<Groups of genes
S300	new_942230_942320_c	942230	942320	-1	-0.544155	0.00011159	~	0.166924	0.00646505	NA	-1.01254	0.33804	1.21386	0.292805		0	0	SigA
gsaB	BSU08710	942449	943738	-1	-0.213808	0.00100625	~	0.157034	0.00834354	NA	0.407667	0.175341	1.40464	0.0171702	P71084	1.53	1.58	SigA		biosynthesis of heme/ siroheme<biosynthesis of cofactors<additional metabolic pathways<Metabolism
S301	new_943787_944498_c	943787	944498	-1	0.0142426	0.167092	~	-0.213856	0.00856738	ygaF	0.817599	0.21873	0.399238	0.195382		0	0
ygaF	BSU08720	943891	944364	1	-0.194003	0.0146458	~	-0.00432541	0.193361	S301	0.386884	0.2084	0.890248	0.259267	Q796Y8	0.5	0.7	SigA		NA<resistance against oxidative and electrophile stress/ based on similarity<coping with stress<Lifestyles
perR	BSU08730	944487	944924	1	0.0405897	0.169585	~	-0.111354	0.0259473	S301	0.311619	0.256934	-1.0642	0.120934	P71086	0.5	0.6	SigA, SigA	PerR regulon (repression)	transcription factors/ other<transcription factors and their control<regulation of gene expression<Information processing, NA<resistance against oxidative and electrophile stress<coping with stress<Lifestyles
ygzB	BSU08740	944959	945312	-1	0.307522	0.00427727	~	-0.0368038	0.112979	NA	0.136629	0.426623	-0.000261356	0.520665	Q7WY74	0	0	SigA		NA<NA<membrane proteins<Groups of genes, NA<NA<proteins of unknown function<Groups of genes
S302	new_945324_945415	945324	945415	1	0.216876	0.0130701	~	-0.12445	0.0586846	NA	0.238455	0.451032	0.697644	0.426637		0	0	Sig-
S303	new_945417_945519	945417	945519	1	-0.31776	0.0174945	~	-0.101273	0.0692558	NA	0.0978598	0.506234	0.50319	0.43754		0	0	SigA, Sig-
ygxA	BSU08750	945520	946404	1	-0.271294	0.00099494	~	-0.239381	0.000916357	NA	-0.578242	0.09365	1.16792	0.30416	Q04385	0.43	0.57	SigA, Sig-		NA<NA<proteins of unknown function<Groups of genes
S304	new_946423_946695	946423	946695	1	-0.391098	0.000636289	~	-0.958427	0.000973158	NA	-1.56001	0.000490709	NA	NA		0	0	SigA, SigA
S305	new_951346_951431	951346	951431	1	0.0541694	0.135392	~	-0.703271	0.000504253	NA	-1.40052	0.299297	NA	NA		0	0
trnD-Ser	BSU_tRNA_30	951662	951753	1	0.260381	0.0175996	~	-0.365227	0.00401025	NA	-0.839882	0.0131315	-1.26284	0.247885		0	0	SigA		tRNA<translation<protein synthesis, modification and degradation<Information processing
trnD-Trp	BSU_tRNA_38	952397	952470	1	0.148216	0.0104297	~	-0.334768	0.00441753	NA	-1.30215	9.95617e-05	-2.1441	0.046163		0	0	SigA		tRNA<translation<protein synthesis, modification and degradation<Information processing
trnD-Cys	BSU_tRNA_42	952781	952851	1	0.0194608	0.184456	~	NA	NA	NA	-1.08419	0.000996558	-1.74398	0.204932		0	0	SigA		tRNA<translation<protein synthesis, modification and degradation<Information processing
S306	new_952948_953024	952948	953024	1	-0.088454	0.132193	~	NA	NA	NA	-1.63876	0.00152475	NA	NA		0	0	SigA
S307	new_953026_953194	953026	953194	1	-0.270615	0.0493096	~	-0.157733	0.00909337	NA	-0.977602	0.172804	1.19946	0.337872		0	0	SigA
trnD-Leu2	BSU_tRNA_44	953213	953294	1	-0.233159	0.0982616	~	-0.0992841	0.0435229	NA	-2.13921	7.29362e-07	-1.38558	0.295527		0	0	SigA, SigA		tRNA<translation<protein synthesis, modification and degradation<Information processing
spo0M	BSU08760	953373	954149	-1	-0.852621	2.4551e-05	~	0.0957018	0.0969451	NA	-0.739445	0.0273137	-1.57231	2.42713e-05	P71088	7.63	3.5	SigWXY	SigH regulon, SigW regulon	NA<sporulation/ other<sporulation<Lifestyles, NA<cell envelope stress proteins (controlled by SigM, V, W, X, Y)<coping with stress<Lifestyles
ygzA	BSU08770	954291	954494	1	0.958369	2.65394e-05	~	0.146197	0.00555612	NA	-0.842851	0.104949	1.97911	0.21715	O31586	0	0	SigGF, SigA		NA<NA<proteins of unknown function<Groups of genes
ygzC	BSU08779	954579	954851	-1	2.5306	2.34855e-08	Up	-0.372504	0.0002364	NA	4.41125	6.36506e-15	-0.631057	0.381988	C0H3X8	0	0	SigEF		NA<NA<proteins of unknown function<Groups of genes
ygaJ	BSU08780	954893	955585	1	-0.620322	0.000195235	~	1.442	3.71445e-06	NA	0.329596	0.329021	1.84353	0.00246432	P71089	0	0	SigA		NA<NA<proteins of unknown function<Groups of genes
NA	BSU_misc_RNA_11	955655	955762	1	-0.653903	0.000104036	~	0.135783	0.00557525	NA	-0.154152	0.453067	1.02858	0.364691		0	0	SigA
thiC	BSU08790	955895	957667	1	-0.164945	0.0131649	~	0.122639	0.0091393	NA	0.378133	0.242389	1.39531	0.226021	P45740	0	0	SigA	Thi-box (termination)	biosynthesis/ acquisition of thiamine<biosynthesis of cofactors<additional metabolic pathways<Metabolism, NA<NA<phosphoproteins<Groups of genes
S308	new_957688_958613	957688	958613	1	0.288525	0.00183498	~	0.0874584	0.0313084	ygaK	1.64165	0.0277798	0.840452	0.28323		0	0	SigA
ygaK	BSU08800	957705	959060	-1	0.0387531	0.0973443	~	0.262795	0.00374351	S308	1.10861	0.168065	2.01725	0.00363605	Q796Y5	0	0	SigK		NA<NA<poorly characterized/ putative enzymes<Groups of genes
senS	BSU08810	959290	959508	1	-0.0407211	0.102472	~	0.318232	0.00210778	NA	-0.511809	0.454023	1.41281	0.295143	P21344	0	0	SigA		utilization of other polymeric carbohydrates<utilization of specific carbon sources<carbon metabolism<Metabolism, transcription factors/ other<transcription factors and their control<regulation of gene expression<Information processing
katA	BSU08820	959535	960986	-1	-0.196237	0.0339512	~	-0.212102	0.00161898	NA	1.12984	0.00108051	-0.241148	0.455055	P26901	1.65	1.68	SigA, SigA	PerR regulon (repression)	NA<resistance against oxidative and electrophile stress<coping with stress<Lifestyles, NA<NA<phosphoproteins<Groups of genes
S309	new_961009_961338	961009	961338	1	-0.10216	0.0337868	~	2.12881	0.000144353	NA	0.20191	0.494166	4.06974	0.0149147		0	0	SigA
ssuB	BSU08830	961394	962161	1	-0.0684091	0.0532825	~	1.61558	0.000110539	NA	0.534318	0.447118	6.55193	4.315e-06	P97027	0	0	SigA	CymR regulon (repression)	NA<ABC transporters<transporters<Cellular processes, NA<sulfur metabolism<additional metabolic pathways<Metabolism, NA<NA<membrane proteins<Groups of genes
ssuA	BSU08840	962179	963177	1	-0.0774276	0.0434771	~	1.77875	3.7772e-05	NA	-0.0142709	0.518747	7.09548	2.81315e-07	P40400	0	0	SigA	CymR regulon (repression)	NA<ABC transporters<transporters<Cellular processes, NA<sulfur metabolism<additional metabolic pathways<Metabolism, NA<NA<membrane proteins<Groups of genes
ssuC	BSU08850	963174	964004	1	-0.102459	0.0240149	~	1.70032	1.41135e-05	NA	0.371216	0.451939	5.5511	1.63912e-06	P40401	0	0	SigA	CymR regulon (repression)	NA<ABC transporters<transporters<Cellular processes, NA<sulfur metabolism<additional metabolic pathways<Metabolism, NA<NA<membrane proteins<Groups of genes
ssuD	BSU08860	964027	965157	1	-0.243606	0.00416238	~	1.79974	3.65347e-05	NA	0.0729136	0.501307	4.83369	1.06564e-07	P40402	0	0	SigA	CymR regulon (repression)	NA<sulfur metabolism<additional metabolic pathways<Metabolism
ygaN	BSU08870	965261	965797	1	-0.789157	2.87021e-05	~	1.34909	0.000107427	NA	0.375844	0.29955	3.23757	0.000500222	P97028	0	0	SigA, SigA	CymR regulon (repression)	NA<NA<proteins of unknown function<Groups of genes
S310	new_965798_965868	965798	965868	1	-0.358362	0.00310406	~	1.10465	3.2982e-05	NA	0.351018	0.476945	2.60116	0.127588		0	0
rpsNB	BSU08880	965909	966178	1	-0.242029	0.000992645	~	1.07739	0.00268994	NA	1.02624	0.14913	2.56491	0.0197313	O31587	0	0	SigA	Zur regulon (repression)	ribosomal proteins<translation<protein synthesis, modification and degradation<Information processing
ygaO	BSU08890	966196	966669	-1	-0.0894012	0.153676	~	-0.0936921	0.0396127	NA	0.343818	0.257944	1.94306	0.222743	P97029	0	0	SigA		NA<NA<membrane proteins<Groups of genes, NA<NA<proteins of unknown function<Groups of genes
ygzD	BSU08899	966671	966871	-1	-0.208214	0.0922747	~	-0.405341	0.0122365	NA	0.0857943	0.476635	1.62145	0.273882	C0H3X9	0	0	SigA		transcription factor/ other/ based on similarity<transcription factors and their control<regulation of gene expression<Information processing
S311	new_967139_967321	967139	967321	1	-0.287336	0.0229086	~	0.545957	6.08357e-05	yhzB	-2.14146	1.26677e-07	0.778687	0.1046		0	0	SigA
yhzB	BSU08900	967229	967852	-1	0.570412	3.59792e-05	~	-0.653885	0.000104556	S312	0.569118	0.103713	-2.116	1.71327e-08	O31588	0.13	0.08	SigA		NA<NA<proteins of unknown function<Groups of genes
S312	new_967323_967934	967323	967934	1	-0.630226	0.000236951	~	0.614759	3.24512e-05	yhzB	-2.33005	2.73221e-09	0.486297	0.164145		0	0	SigA
yhbA	BSU08910	967935	969095	1	-0.372291	0.00257544	~	1.26218	2.0175e-05	NA	-1.6937	6.61249e-06	3.28236	2.61957e-05	P97030	0	0.45	SigA		tRNA modification and maturation<translation<protein synthesis, modification and degradation<Information processing
yhbB	BSU08920	969162	970097	1	-0.800333	9.00194e-06	~	2.55227	4.4712e-07	NA	-1.62268	0.00706868	4.80615	1.00815e-08	O31589	0	0	SigEF		Newly identified sporulation proteins (based on transcription profiling) <sporulation proteins<sporulation<Lifestyles
cspR	BSU08930	970135	970617	1	-0.120789	0.0536401	~	-0.212649	0.0182025	NA	0.248358	0.318493	0.00866144	0.519772	O31590	3.3	3.4	SigA, SigEF		rRNA modification and maturation<translation<protein synthesis, modification and degradation<Information processing, NA<NA<essential genes<Groups of genes
yhbD	BSU08940	970667	971383	1	-0.261537	0.0147026	~	1.6523	5.15235e-07	NA	0.0262317	0.507213	4.45206	3.59636e-09	P97032	0	0	SigA		NA<NA<proteins of unknown function<Groups of genes
yhbE	BSU08950	971374	972087	1	-0.265566	0.0154261	~	1.20301	5.6751e-06	NA	0.302	0.308724	2.98309	2.8773e-06	P39132	0.44	0.33	SigA		NA<NA<proteins of unknown function<Groups of genes
yhbF	BSU08960	972099	972806	1	-0.316341	0.00761412	~	1.01449	3.53956e-06	NA	0.262962	0.329227	2.9596	6.01716e-07	P39133	0	0.17	SigA		NA<NA<proteins of unknown function<Groups of genes
S313	new_972833_973008_c	972833	973008	-1	0.0029383	0.200898	~	-0.14729	0.00584705	NA	-0.845035	0.0806453	-0.789978	0.404064		0	0	SigA
prkA	BSU08970	973156	975051	1	-0.181396	0.00575408	~	0.453215	0.000327526	NA	-0.00870007	0.51722	4.18433	0.000138971	P39134	0	0	SigEF	SigE regulon	sporulation proteins/ other<sporulation proteins<sporulation<Lifestyles
S314	new_975132_975230	975132	975230	1	-0.180162	0.00676684	~	0.043496	0.0886056	NA	-0.0142627	0.519113	0.522873	0.452897		0	0	SigEF, SigEF
yhbH	BSU08980	975231	976409	1	0.0568421	0.101323	~	0.181483	0.00583631	NA	0.932917	0.0368673	1.28933	0.147533	P45742	0	0	SigEF, SigEF	SigE regulon	sporulation proteins/ other<sporulation proteins<sporulation<Lifestyles
yhbI	BSU08990	976569	977033	1	-0.700854	0.000300647	~	-0.0923148	0.103008	NA	-1.40477	0.00276799	2.84428	0.026456	O31592	0	0	SigA		transcription factor/ other/ based on similarity<transcription factors and their control<regulation of gene expression<Information processing
yhbJ	BSU09000	977069	977734	1	-0.722175	0.00136468	~	-0.813901	0.000234027	NA	-1.06187	0.0155961	2.64662	0.0247997	O31593	0	0.42	SigGF, SigB, SigA		NA<NA<proteins of unknown function<Groups of genes
yhcA	BSU09010	977775	979373	1	-0.814126	0.000150197	~	0.00501719	0.190333	NA	-1.08932	0.00425358	1.54705	0.076759	P54585	0	0	SigGF, SigB, SigA		NA<transporters/ other<transporters<Cellular processes, NA<resistance against toxins/ antibiotics/ based on similarity<coping with stress<Lifestyles, NA<NA<membrane proteins<Groups of genes
yhcB	BSU09020	979396	979926	1	-0.628597	0.00116447	~	0.00141735	0.20203	NA	-0.921191	0.0190118	3.54503	0.0100404	P54586	0	0	SigGF, SigB, SigA		transcription factor/ other/ based on similarity<transcription factors and their control<regulation of gene expression<Information processing
yhcC	BSU09030	979939	980313	1	-0.822061	0.000312871	~	0.277333	0.00296661	NA	-0.66685	0.114662	1.54874	0.237175	P54587	0	0	SigGF, SigB, SigA		NA<NA<membrane proteins<Groups of genes, NA<NA<proteins of unknown function<Groups of genes
yhcD	BSU09040	980313	980468	1	-0.142764	0.0778121	~	0.231062	0.0175379	NA	NA	NA	-0.00950832	0.519462	P54588	0	0			NA<NA<proteins of unknown function<Groups of genes
yhcE	BSU09050	980473	981234	1	-0.230271	0.0127839	~	0.0806049	0.0366253	NA	-0.573752	0.107999	1.58951	0.135171	P54589	0	0	SigA		NA<ABC transporters<transporters<Cellular processes, NA<NA<membrane proteins<Groups of genes
yhcF	BSU09060	981237	981602	1	-0.24803	0.0310101	~	-0.240246	0.00544332	NA	-0.263872	0.352538	0.913819	0.378129	P54590	0	0	SigA		transcription factor/ other/ based on similarity<transcription factors and their control<regulation of gene expression<Information processing
yhcG	BSU09070	981604	982302	1	-0.287469	0.0111699	~	0.00444785	0.194988	NA	-0.284889	0.31273	1.58176	0.20122	P54591	0.13	0.19	SigA		NA<ABC transporters<transporters<Cellular processes, NA<NA<membrane proteins<Groups of genes
yhcH	BSU09080	982319	983236	1	-0.242361	0.0238275	~	-0.185379	0.0122218	NA	-0.29194	0.29737	0.539719	0.377231	P54592	1.15	1.27	SigA		NA<ABC transporters<transporters<Cellular processes, NA<NA<membrane proteins<Groups of genes
yhcI	BSU09090	983229	984170	1	-0.419473	0.00353766	~	0.023785	0.146055	NA	-0.362119	0.226045	-0.23811	0.451209	P54593	1	0.9	SigA		NA<ABC transporters<transporters<Cellular processes, NA<NA<membrane proteins<Groups of genes
cspB	BSU09100	984262	984465	-1	-0.0327036	0.171246	~	-0.0765449	0.0771688	NA	-0.0909496	0.459893	0.597213	0.372631	P32081	37.25	40.5	SigA		NA<RNA chaperones<RNA synthesis and degradation<Information processing, NA<cold stress proteins<coping with stress<Lifestyles
S315	new_984466_984593_c	984466	984593	-1	0.019566	0.174085	~	-0.118202	0.0315194	NA	0.176638	0.405751	-0.11109	0.486275		0	0	SigA
S316	new_984595_985733_c	984595	985733	-1	1.24445	2.25815e-05	Up	-0.520349	0.002482	yhcJ	0.810746	0.0223355	-0.0865736	0.460722		0	0	SigA
S317	new_984790_984900	984790	984900	1	-0.250559	0.0292425	~	1.46103	1.94254e-06	NA	-0.660829	0.421042	1.02832	0.0627299		0	0	SigA
yhcJ	BSU09110	984901	985731	1	-0.502268	0.00142551	~	1.12526	5.30581e-06	S316	-0.0714581	0.472245	0.748434	0.0371145	P54594	0	0	SigA		NA<ABC transporters<transporters<Cellular processes, NA<NA<membrane proteins<Groups of genes
yhcK	BSU09120	985734	986813	-1	0.187894	0.00967814	~	-0.398107	0.000171643	NA	-0.134622	0.431461	-0.808744	0.0805188	P54595	0	0	SigA		NA<metabolism of signalling nucleotides<nucleotide metabolism<Metabolism, NA<NA<membrane proteins<Groups of genes
tcyP	BSU09130	986986	988377	1	-0.3889	0.000949065	~	0.385813	0.00137359	S318	-0.772372	0.383724	0.869603	0.173535	P54596	1.63	1.71	SigA	CymR regulon (repression)	NA<transporters/ other<transporters<Cellular processes, biosynthesis/ acquisition of cysteine<biosynthesis/ acquisition of amino acids<amino acid/ nitrogen metabolism<Metabolism, NA<NA<membrane proteins<Groups of genes
S318	new_988013_988416_c	988013	988416	-1	0.184651	0.0133968	~	-0.522929	3.65726e-05	tcyP	0.254985	0.469242	-0.729967	0.396752		0	0	SigB
yhcM	BSU09140	988417	988872	-1	-0.0048469	0.200258	~	0.339795	0.00137588	NA	1.44753	0.0491297	-0.339808	0.470463	P54597	0	0	SigB	SigB regulon, SigF regulon, SigG regulon	sporulation proteins/ other<sporulation proteins<sporulation<Lifestyles, NA<general stress proteins (controlled by SigB)<coping with stress<Lifestyles
yhcN	BSU09150	989022	989591	1	0.00219958	0.20037	~	0.389808	0.000154959	NA	-0.243677	0.48542	1.93826	0.0782435	P54598	0	0	SigGF	SigF regulon, SigG regulon	sporulation proteins/ other<sporulation proteins<sporulation<Lifestyles, NA<NA<membrane proteins<Groups of genes
yhcO	BSU09165	989712	990680	1	-0.158526	0.00466683	~	2.6879	8.35927e-08	NA	-0.65387	0.363189	3.85942	5.17492e-15	P54599	0	0	SigK	SigE regulon, SigK regulon	sporulation proteins/ other<sporulation proteins<sporulation<Lifestyles
yhcQ	BSU09180	990612	991265	-1	1.72083	1.76144e-06	Up	0.050342	0.083397	NA	2.38923	1.49219e-07	0.70194	0.409521	P54601	0	0	SigGF	SigG regulon	sporulation proteins/ other<sporulation proteins<sporulation<Lifestyles
yhcR	BSU09190	991348	995001	1	0.798897	3.5354e-05	~	1.8316	2.99386e-07	NA	2.36876	4.84913e-11	3.57015	1.24555e-19	P54602	0	0	SigH		biosynthesis/ acquisition of nucleotides/ other<biosynthesis/ acquisition of nucleotides<nucleotide metabolism<Metabolism, NA<RNases<RNA synthesis and degradation<Information processing
yhcS	BSU09200	994998	995594	1	0.394362	0.000729106	~	0.311843	0.000720038	NA	1.93373	2.35818e-07	0.27587	0.36747	P54603	0	0.21	SigH		NA<protein secretion<protein synthesis, modification and degradation<Information processing, NA<NA<membrane proteins<Groups of genes
yhcT	BSU09210	995624	996532	-1	0.0888992	0.0954259	~	0.172147	0.0294603	NA	0.468847	0.159466	0.982164	0.114616	P54604	0.08	0.46	SigGF, SigA		Newly identified sporulation proteins (based on transcription profiling) <sporulation proteins<sporulation<Lifestyles
S319	new_996597_997083_c	996597	997083	-1	-0.0599668	0.103438	~	-0.146619	0.0261536	yhcU	0.639754	0.124249	0.961547	0.0549266		0	0	SigA
yhcU	BSU09220	996643	997038	1	-0.151448	0.0301854	~	-0.0786051	0.0813746	S319	0.944012	0.0615258	0.515912	0.202334	P54605	0	0	SigA		NA<NA<proteins of unknown function<Groups of genes
yhcV	BSU09230	997175	997597	1	-0.47467	3.2239e-05	~	0.478496	5.30066e-05	NA	-0.233591	0.387005	0.552089	0.282419	P54606	0	0	SigGF	SigG regulon	sporulation proteins/ other<sporulation proteins<sporulation<Lifestyles
yhcW	BSU09240	997724	998386	1	0.10438	0.0983211	~	0.48343	2.2888e-05	NA	1.38549	0.000107339	3.5132	1.75788e-07	P54607	0.55	0.55	SigA		NA<NA<poorly characterized/ putative enzymes<Groups of genes
yhcX	BSU09250	998402	999943	1	0.173188	0.0114119	~	0.266439	0.000865455	NA	1.31062	0.000292068	2.2439	0.000104636	P54608	0.72	0.53	SigA		NA<NA<proteins of unknown function<Groups of genes
yhzG	BSU09259	1000027	1000218	1	-0.342458	0.000883002	~	0.324747	0.000906074	NA	0.329334	0.416671	3.74211	0.0274323		0	0	SigA		NA<NA<proteins of unknown function<Groups of genes
S320	new_1000282_1000363	1000282	1000363	1	-0.134907	0.0429492	~	0.0018665	0.199749	NA	-0.441417	0.432052	2.60116	0.127588		0	0	SigA
yhxA	BSU09260	1000364	1001716	1	-0.0525581	0.159614	~	-0.0797229	0.0680418	NA	0.307332	0.262862	1.61913	0.0787178	P33189	0.2	0	SigA		NA<NA<poorly characterized/ putative enzymes<Groups of genes
glpP	BSU09270	1001744	1002322	1	-0.0225059	0.179076	~	-0.0728244	0.0644176	NA	0.605186	0.0729239	2.11075	0.117122	P30300	0.5	0.39	SigA		utilization of glycerol/ glycerol-3-phosphate<utilization of specific carbon sources<carbon metabolism<Metabolism, utilization of phospholipids<utilization of lipids<lipid metabolism<Metabolism, transcription factors/ other<transcription factors and their control<regulation of gene expression<Information processing, NA<RNA binding regulators<regulation of gene expression<Information processing
S321	new_1002410_1002500	1002410	1002500	1	0.469519	0.0810728	~	-0.0916153	0.0202638	NA	0.161868	0.489871	-0.337753	0.478701		0	0	SigA, SigA
glpF	BSU09280	1002501	1003325	1	0.570909	0.0680819	~	-0.281161	0.00118178	NA	0.388036	0.436008	0.949463	0.23922	P18156	7.5	8	SigA, SigA	AbrB regulon (activation), CcpA regulon (repression), GlpP regulon (antitermination)	NA<transporters/ other<transporters<Cellular processes, utilization of glycerol/ glycerol-3-phosphate<utilization of specific carbon sources<carbon metabolism<Metabolism, NA<NA<membrane proteins<Groups of genes
glpK	BSU09290	1003344	1004834	1	0.405047	0.0819473	~	-0.531205	0.0010039	NA	0.72508	0.102646	0.449012	0.385275	P18157	5.2	6.32	SigA, SigA	AbrB regulon (activation), CcpA regulon (repression), GlpP regulon (antitermination)	utilization of glycerol/ glycerol-3-phosphate<utilization of specific carbon sources<carbon metabolism<Metabolism, NA<NA<phosphoproteins<Groups of genes
S322	new_1004835_1004923	1004835	1004923	1	0.50488	0.0568848	~	-0.720983	0.00126867	NA	-0.967833	0.0429847	0.623963	0.420965		0	0	SigB, SigA
glpD	BSU09300	1004975	1006642	1	0.11276	0.0774953	~	-0.216016	0.00427065	NA	-2.29949	0.0367934	-0.268924	0.41955	P18158	6.33	10.17	Sig-, SigB, SigA	AbrB regulon (activation), CcpA regulon (repression), GlpP regulon (antitermination)	utilization of glycerol/ glycerol-3-phosphate<utilization of specific carbon sources<carbon metabolism<Metabolism, utilization of phospholipids<utilization of lipids<lipid metabolism<Metabolism
S323	new_1006655_1006728	1006655	1006728	1	0.281475	0.114131	~	-0.0605483	0.0675209	NA	-1.31526	0.251561	-1.20596	0.342745		0	0	SigB, SigEF, Sig-, SigB, SigA
pgcA	BSU09310	1006774	1008519	1	0.162463	0.00837664	~	-0.394844	0.00254408	NA	-0.122617	0.433563	1.60893	0.0314504	P18159	2.38	2.8	SigA, SigB, Sig-, SigA		biosynthesis of teichoic acid<cell wall synthesis<cell envelope and cell division<Cellular processes, NA<lipid metabolism/ other<lipid metabolism<Metabolism, NA<NA<phosphoproteins<Groups of genes
S324	new_1008553_1008622	1008553	1008622	1	NA	NA	~	NA	NA	NA	1.08601	0.324571	1.29436	0.325153		0	0	SigA, SigB
yhcY	BSU09320	1008668	1009807	1	-0.430228	0.00109602	~	0.148863	0.011295	NA	-0.339991	0.258114	2.5308	0.00394028	O07527	0	0	SigA, SigA, SigB	LiaR regulon (activation)	protein kinases<protein modification<protein synthesis, modification and degradation<Information processing, control of two-component response regulators<transcription factors and their control<regulation of gene expression<Information processing, NA<NA<phosphoproteins<Groups of genes
yhcZ	BSU09330	1009804	1010448	1	-0.448009	0.00169387	~	0.0485	0.0833572	NA	0.00496472	0.518093	0.852048	0.344147	O07528	0	0	SigA, SigA, SigB	LiaR regulon (activation)	two-component system response regulators<transcription factors and their control<regulation of gene expression<Information processing, NA<NA<phosphoproteins<Groups of genes
yhdA	BSU09340	1010445	1010969	1	-0.609954	0.000137698	~	-0.0532077	0.0763	NA	-0.156032	0.425417	0.353721	0.472815	O07529	0.25	0.31	SigA, SigA, SigB	LiaR regulon (activation)	NA<NA<poorly characterized/ putative enzymes<Groups of genes
yhdB	BSU09350	1010984	1011226	-1	-0.0470475	0.0860797	~	-0.2487	0.00261983	NA	0.194761	0.449917	-0.358098	0.418334	O07530	0	0	SigGF		Newly identified sporulation proteins (based on transcription profiling) <sporulation proteins<sporulation<Lifestyles
yhdC	BSU09360	1011427	1011750	1	-0.145673	0.0110001	~	-0.17753	0.00633881	NA	-0.0888557	0.491459	0.40219	0.35262	O07531	0	0	SigGF		Newly identified sporulation proteins (based on transcription profiling) <sporulation proteins<sporulation<Lifestyles
S325	new_1011751_1013617	1011751	1013617	1	0.203126	0.00468119	~	-3.03456	2.31153e-08	lytF	0.773763	0.0595892	-1.54514	7.49968e-06		0	0	SigGF
lytF	BSU09370	1011792	1013258	-1	-3.02169	2.28945e-08	Down	0.0974913	0.0584123	S325	-1.67681	1.61262e-06	0.607889	0.135252	O07532	0.08	0	SigD, SigA	SigD regulon, SlrR regulon (repression)	autolysis<cell wall degradation/ turnover<cell envelope and cell division<Cellular processes
nsrR	BSU09380	1013411	1013851	-1	-0.325554	0.00624884	~	0.206867	0.006391	S325	-0.270641	0.307128	2.11006	0.00558476	O07573	0.28	0	SigA, SigB		transcription factors/ other<transcription factors and their control<regulation of gene expression<Information processing, NA<resistance against other toxic compounds (nitric oxide, phenolic acids, flavonoids, oxalate)<coping with stress<Lifestyles
S326	new_1013861_1013971	1013861	1013971	1	1.97439	8.1986e-05	Up	-1.33308	0.000249427	ygxB	1.67052	0.242196	0.584407	0.40636		0	0	SigGF
ygxB	BSU09390	1013958	1015616	-1	0.314924	0.0758789	~	-0.0287318	0.127114	S326	0.745723	0.0738099	-0.19639	0.480866	P37874	0	0		SigB regulon	NA<general stress proteins (controlled by SigB)<coping with stress<Lifestyles
spoVR	BSU09400	1015647	1017053	1	-0.342881	0.00017645	~	0.534921	6.18335e-05	NA	0.373385	0.327762	3.16347	0.000788741	P37875	0	0	SigEF	SigE regulon	sporulation proteins/ other<sporulation proteins<sporulation<Lifestyles
phoA	BSU09410	1017083	1018468	-1	1.32097	0.000132621	Up	0.16309	0.0131475	NA	0.988966	0.0114721	0.210041	0.436348	P19406	0	0	Sig-, SigWXY	PhoP regulon (activation)	NA<phosphate metabolism<additional metabolic pathways<Metabolism
S327	new_1018497_1020028_c	1018497	1020028	-1	0.114627	0.129448	~	-0.0875773	0.0935906	lytE	0.448645	0.155892	0.925118	0.00675341		0	0	SigWXY, SigA
S328	new_1018650_1018937	1018650	1018937	1	1.41134	5.8132e-05	Up	0.692939	0.00123942	NA	2.00067	3.08575e-05	1.34845	0.00589729		0	0	SigA
lytE	BSU09420	1018998	1020002	1	0.0326213	0.158225	~	-0.0627052	0.164655	S327	0.903309	0.00848577	0.315732	0.263793	P54421	0.2	0.23	SigA, SigA	SigH regulon, SigI regulon, Spo0A regulon (repression), WalR regulon (activation)	autolysis<cell wall degradation/ turnover<cell envelope and cell division<Cellular processes
citR	BSU09430	1020073	1020948	-1	0.0349055	0.151283	~	-0.138131	0.0459164	NA	0.760688	0.0520329	0.0809277	0.495046	P39127	0	0	SigA		transcription factors/ other<transcription factors and their control<regulation of gene expression<Information processing
citA	BSU09440	1021057	1022157	1	-1.0443	2.20979e-05	Down	0.753444	5.31162e-06	NA	-0.409495	0.220076	3.44963	3.53625e-08	P39119	0.16	0.13	SigA	CitR regulon (repression)	NA<NA<poorly characterized/ putative enzymes<Groups of genes
yhdF	BSU09450	1022231	1023100	1	-0.753106	0.000128462	~	-0.0271995	0.127996	NA	-0.295304	0.300151	2.12133	0.0234888	O07575	0	0	SigB, SigA	SigB regulon	NA<general stress proteins (controlled by SigB)<coping with stress<Lifestyles, NA<NA<poorly characterized/ putative enzymes<Groups of genes
S329	new_1023253_1023349	1023253	1023349	1	-0.162944	0.00790369	~	0.265892	0.00272452	NA	NA	NA	NA	NA		0	0	SigA, SigA, SigB
ctrA	BSU09460	1023350	1024747	1	-0.0861402	0.0291481	~	0.381269	0.000207201	NA	-0.198081	0.47637	1.64875	0.042343	O07576	0	0	SigA, SigA, SigB	CodY regulon (repression)	NA<transporters/ other<transporters<Cellular processes, biosynthesis/ acquisition of branched-chain amino acids<biosynthesis/ acquisition of amino acids<amino acid/ nitrogen metabolism<Metabolism, utilization of branched-chain amino acids<utilization of amino acids<amino acid/ nitrogen metabolism<Metabolism, NA<NA<membrane proteins<Groups of genes
yhdH	BSU09470	1024865	1026220	1	-0.271337	0.0121818	~	0.217487	0.00368925	NA	-0.058636	0.481541	0.896303	0.0729844	O07577	0	0	SigA, SigB		NA<transporters/ other<transporters<Cellular processes
yhdI	BSU09480	1026255	1027664	-1	-0.444434	0.000782375	~	-0.136661	0.00795047	NA	-0.321867	0.274153	-0.539621	0.337889	O07578	0	0	SigA		transcription factor/ other/ based on similarity<transcription factors and their control<regulation of gene expression<Information processing
yhdJ	BSU09490	1027774	1028202	1	-0.636825	0.000172857	~	0.40532	0.000565048	NA	-0.578985	0.261742	-0.265514	0.452906	O07579	0	0	SigA		NA<NA<proteins of unknown function<Groups of genes
yhdK	BSU09500	1028233	1028523	-1	-0.115628	0.0792013	~	-0.0887176	0.0427382	NA	-0.225029	0.365635	-0.488712	0.456533	O07580	0	0	SigA	SigM regulon	control of sigma factors<sigma factors and their control<regulation of gene expression<Information processing, NA<cell envelope stress proteins (controlled by SigM, V, W, X, Y)<coping with stress<Lifestyles, NA<NA<membrane proteins<Groups of genes
yhdL	BSU09510	1028511	1029587	-1	0.160672	0.0582574	~	-0.309013	0.00237391	NA	-0.0224508	0.506246	-0.135888	0.494535	O07581	0.93	0.9	SigA	SigM regulon	control of sigma factors<sigma factors and their control<regulation of gene expression<Information processing, NA<cell envelope stress proteins (controlled by SigM, V, W, X, Y)<coping with stress<Lifestyles, NA<NA<essential genes<Groups of genes, NA<NA<membrane proteins<Groups of genes
sigM	BSU09520	1029577	1030068	-1	0.120802	0.08612	~	-0.332003	0.00358715	NA	-0.193725	0.382407	0.0692148	0.511087	O07582	0	0	SigA	SigM regulon	sigma factors<transcription<RNA synthesis and degradation<Information processing, sigma factors<sigma factors and their control<regulation of gene expression<Information processing, NA<cell envelope stress proteins (controlled by SigM, V, W, X, Y)<coping with stress<Lifestyles, NA<resistance against toxins/ antibiotics<coping with stress<Lifestyles
S330	new_1030069_1030171_c	1030069	1030171	-1	-0.032289	0.167165	~	-0.147683	0.00420976	NA	0.804352	0.321859	-0.515446	0.454099		0	0	SigA
yhdN	BSU09530	1030265	1031260	1	-0.375247	0.12406	~	0.242057	0.0372971	NA	2.81614	1.57283e-06	2.31566	0.000261671	P80874	0	0	SigB	SigB regulon	biosynthesis of fatty acids<biosynthesis of lipids<lipid metabolism<Metabolism, NA<general stress proteins (controlled by SigB)<coping with stress<Lifestyles
plsC	BSU09540	1031395	1031994	1	-0.213688	0.00123358	~	0.0109653	0.174499	NA	-1.19147	0.000651944	0.387995	0.341878	O07584	0.83	0.61	SigA, SigB	FapR regulon (repression), SigB regulon	biosynthesis of fatty acids<biosynthesis of lipids<lipid metabolism<Metabolism, NA<general stress proteins (controlled by SigB)<coping with stress<Lifestyles, NA<NA<essential genes<Groups of genes, NA<NA<membrane proteins<Groups of genes
S331	new_1032054_1034008	1032054	1034008	1	0.201205	0.0401242	~	0.150187	0.010378	yhdP	-0.844804	0.0173583	0.351798	0.219226		0	0
yhdP	BSU09550	1032063	1033397	-1	0.196613	0.00546319	~	0.149087	0.0440266	S331	0.373261	0.201902	-1.0687	0.00402449	O07585	1.77	2.13	SigA		NA<NA<lifestyles/ miscellaneous<Lifestyles, NA<NA<membrane proteins<Groups of genes
cueR	BSU09560	1033458	1033889	-1	0.123498	0.0392497	~	0.025415	0.170735	S331	0.23394	0.33482	-0.419913	0.251489	O07586	0	0	SigA		NA<trace metal homeostasis (Cu, Zn, Ni, Mn, Mo)<homeostasis<Cellular processes, transcription factors/ other<transcription factors and their control<regulation of gene expression<Information processing, NA<resistance against toxic metals<coping with stress<Lifestyles
yhdR	BSU09570	1034046	1035227	1	-0.0153923	0.183192	~	1.83888	6.82754e-08	NA	-0.0214561	0.50733	5.62924	6.58299e-20	O07587	0.5	0.38	SigA		NA<NA<poorly characterized/ putative enzymes<Groups of genes
S332	new_1035257_1035395	1035257	1035395	1	-0.485871	0.000543058	~	3.66304	2.99079e-07	NA	1.36649	0.196585	3.76937	0.000213523		0	0	SigA
S333	new_1035397_1035553	1035397	1035553	1	-0.362837	0.0085107	~	3.65279	1.45005e-08	NA	0.415977	0.403688	3.55954	5.23704e-09		0	0	SigA
yhdT	BSU09590	1035554	1036939	1	-0.68413	1.01218e-05	~	3.28918	2.21025e-08	NA	-0.0506549	0.48664	2.78303	1.38212e-14	O07589	0	0	SigA		NA<NA<lifestyles/ miscellaneous<Lifestyles, NA<NA<membrane proteins<Groups of genes
crcBA	BSU09600	1036953	1037309	-1	1.15529	6.04659e-06	Up	0.0432304	0.106896	NA	0.242526	0.343045	-0.171537	0.49251	O07590	0	0	SigA		NA<NA<membrane proteins<Groups of genes, NA<NA<proteins of unknown function<Groups of genes
yhdV	BSU09610	1037306	1037701	-1	0.79313	4.41582e-05	~	0.0357374	0.125224	NA	0.220039	0.374334	0.370063	0.461848	O07591	0	0	SigA		NA<NA<membrane proteins<Groups of genes, NA<NA<proteins of unknown function<Groups of genes
yhdW	BSU09620	1037688	1038419	-1	0.744017	0.000110351	~	-0.0116913	0.170627	NA	-0.0990263	0.454912	0.428508	0.412772	O07592	0	0	SigA		utilization of phospholipids/ based on similarity<utilization of lipids<lipid metabolism<Metabolism
S334	new_1038543_1038616	1038543	1038616	1	-0.0449839	0.113967	~	2.3847	5.42053e-08	NA	0.313255	0.481968	2.81837	0.00459222		0	0	SigWXY
yhdX	BSU09630	1038653	1038760	1	0.0706198	0.118953	~	2.30892	5.92286e-08	NA	-0.646379	0.394909	3.3551	0.00201767	O07593	0	0	SigA, SigWXY		NA<NA<proteins of unknown function<Groups of genes
S335	new_1038761_1038814	1038761	1038814	1	NA	NA	~	NA	NA	NA	0.619164	0.438592	3.6762	0.00753791		0	0
yhdY	BSU09640	1038909	1040024	1	0.187814	0.0111721	~	2.01662	3.58451e-07	NA	0.609004	0.0727595	2.20721	3.56716e-07	O07594	0	0	SigA		NA<coping with hypo-osmotic stress<coping with stress<Lifestyles, NA<NA<membrane proteins<Groups of genes
yhdZ	BSU09650	1040094	1040837	1	-0.656437	0.000189627	~	1.06837	0.000153652	NA	-0.279979	0.323778	-0.322777	0.301993	O07595	0	0	SigA, SigA		protein acetylases/ deacetylases<protein modification<protein synthesis, modification and degradation<Information processing
yheN	BSU09660	1040861	1041709	-1	-0.138225	0.0342125	~	-0.397798	0.000577459	NA	-0.838723	0.0150761	-0.371018	0.284505	O07596	0.27	0.15	SigA		NA<NA<poorly characterized/ putative enzymes<Groups of genes
S336	new_1041710_1041809_c	1041710	1041809	-1	-0.305779	0.0126458	~	-0.31214	0.00221864	NA	-0.169386	0.475735	-0.513284	0.399645		0	0	SigA
S337	new_1041733_1041928	1041733	1041928	1	-0.331317	0.000829591	~	1.43905	1.26657e-06	NA	-0.582148	0.371145	-0.0407757	0.505018		0	0	SigEF
S338	new_1041930_1041993	1041930	1041993	1	NA	NA	~	NA	NA	NA	0.490834	0.457538	NA	NA		0	0	SigA, SigEF
dat	BSU09670	1041994	1042842	1	-0.554088	7.09898e-05	~	0.504643	0.00025753	NA	-0.0764795	0.471581	1.64083	0.00413411	O07597	0.35	0.27	SigA, SigEF		biosynthesis of peptidoglycan<cell wall synthesis<cell envelope and cell division<Cellular processes, biosynthesis of peptidoglycan<biosynthesis of cell wall components<additional metabolic pathways<Metabolism
nhaC	BSU09680	1042885	1044246	-1	-0.0360477	0.1506	~	-0.30836	0.000210296	NA	0.487764	0.178535	-0.789008	0.136291	O07553	1.5	0.5	SigA, SigB		NA<transporters/ other<transporters<Cellular processes, NA<metal ion homeostasis (K, Na, Ca, Mg)<homeostasis<Cellular processes, NA<pH homeostasis<homeostasis<Cellular processes, NA<NA<membrane proteins<Groups of genes
S339	new_1044247_1044317_c	1044247	1044317	-1	NA	NA	~	-0.271963	0.00226432	NA	1.51004	0.291454	-2.04918	0.192418		0	0	SigA, SigB
nhaX	BSU09690	1044373	1044873	-1	-0.306304	0.129824	~	-0.0617094	0.0843778	NA	4.61958	5.13505e-10	-0.591412	0.354486	O07552	0	0	SigB	SigB regulon	NA<general stress proteins (controlled by SigB)<coping with stress<Lifestyles
S340	new_1044967_1045036	1044967	1045036	1	-0.724547	0.00573012	~	1.16213	4.98349e-07	NA	0.215571	0.493946	3.17832	0.0652321		0	0	SigA
yheJ	BSU09700	1045037	1045198	1	-0.892779	0.00150191	~	1.04359	1.85197e-05	NA	-2.04576	1.54473e-06	4.06974	0.0149147	O07551	0	0	SigA	AbrB regulon (repression)	NA<NA<proteins of unknown function<Groups of genes
S341	new_1045199_1045317	1045199	1045317	1	-1.22396	2.56412e-07	Down	3.86604	2.1473e-08	NA	-0.351619	0.463527	6.21956	1.92372e-05		0	0	SigA
yheI	BSU09710	1045318	1047075	1	-0.985128	1.09502e-05	~	3.22108	4.15445e-08	NA	-1.47721	0.000277302	8.97442	8.97888e-20	O07550	0.11	0.05	SigA		NA<ABC transporters<transporters<Cellular processes, NA<resistance against toxins/ antibiotics<coping with stress<Lifestyles, NA<NA<membrane proteins<Groups of genes
yheH	BSU09720	1047072	1049093	1	-1.05161	1.05516e-06	Down	3.24041	2.31291e-08	NA	-1.47026	0.00010291	4.67608	5.79923e-33	O07549	0.07	0.03	SigA		NA<ABC transporters<transporters<Cellular processes, NA<resistance against toxins/ antibiotics<coping with stress<Lifestyles, NA<NA<membrane proteins<Groups of genes
yheG	BSU09730	1049142	1049762	-1	0.388989	6.37216e-05	~	-0.185468	0.00274687	NA	0.920778	0.0102627	-0.812539	0.352079	O07548	0.31	0.44	SigA		NA<NA<proteins of unknown function<Groups of genes
yheF	BSU09740	1049801	1049926	-1	-0.112762	0.0420859	~	-0.105881	0.0268381	NA	-1.16486	0.312765	-1.12862	0.358266	O07547	0	0	SigK		Newly identified sporulation proteins (based on transcription profiling) <sporulation proteins<sporulation<Lifestyles
sspB	BSU09750	1050031	1050234	-1	0.297921	0.0937968	~	-0.0372836	0.112788	NA	-0.488483	0.433507	-1.47179	0.293734	P04832	0	0	SigGF	SigG regulon, SpoVT regulon (activation)	small acid-soluble spore proteins<sporulation proteins<sporulation<Lifestyles
S342	new_1050235_1050345_c	1050235	1050345	-1	-0.232558	0.00358385	~	-0.10666	0.036945	NA	0.50319	0.43754	-0.52556	0.448207		0	0	SigGF
yheE	BSU09760	1050443	1050661	-1	-0.451181	0.0038809	~	0.128522	0.00958076	NA	0.148256	0.45505	0.372337	0.445457	O07546	0	0	SigA		NA<NA<proteins of unknown function<Groups of genes
yheD	BSU09770	1050811	1052172	-1	0.00838099	0.191867	~	0.3621	0.000159916	NA	0.430944	0.250803	0.706625	0.154064	O07545	0	0	SigEF	SigE regulon, SpoIIID regulon (activation)	spore coat proteins<sporulation proteins<sporulation<Lifestyles, NA<NA<membrane proteins<Groups of genes
yheC	BSU09780	1052162	1053253	-1	0.509108	5.52203e-05	~	0.657467	8.84456e-06	NA	1.00314	0.0700601	1.81397	0.000927634	O07544	0	0	SigEF	SigE regulon	sporulation proteins/ other<sporulation proteins<sporulation<Lifestyles, NA<NA<membrane proteins<Groups of genes
S343	new_1053254_1053359_c	1053254	1053359	-1	0.457853	5.53274e-05	~	0.651274	3.28419e-05	NA	1.92377	0.191533	2.71345	0.0204152		0	0	SigEF
yheB	BSU09790	1053520	1054653	1	0.121128	0.0319987	~	0.108646	0.0524308	NA	0.74097	0.0335368	1.25923	0.0909472	O07543	0.95	0.82	SigA		NA<NA<proteins of unknown function<Groups of genes
S344	new_1054654_1054745	1054654	1054745	1	0.04496	0.156962	~	-0.15446	0.032625	NA	0.668183	0.186772	0.8105	0.395568		0	0	SigA
yheA	BSU09800	1054746	1055099	1	-0.114152	0.0777158	~	0.09273	0.0548916	NA	-0.104157	0.451192	0.576629	0.363783	O07542	0.44	0.61	SigA		NA<NA<phosphoproteins<Groups of genes, NA<NA<proteins of unknown function<Groups of genes
yhaZ	BSU09810	1055143	1056216	-1	-0.596518	1.49021e-05	~	0.289573	0.000932932	NA	-0.0504447	0.491306	0.590276	0.163929	O07541	0	0	SigA	LexA regulon (repression)	NA<DNA repair/ recombination/ based on similarity<genetics<Information processing
S345	new_1056384_1056537	1056384	1056537	1	-0.0135212	0.195791	~	-0.176825	0.051111	NA	1.15073	0.000780246	0.258695	0.479395		0	0	SigA
S346	new_1056539_1056622	1056539	1056622	1	0.555769	0.0221939	~	0.191361	0.0160778	NA	1.46639	0.000557238	2.34909	0.161713		0	0	SigA
yhaX	BSU09830	1056702	1057568	1	0.303071	0.0308856	~	0.390929	0.000159605	NA	1.24798	0.000555768	2.76572	0.00316467	O07539	0	0	SigEF, SigA	SigE regulon, SpoIIID regulon (repression)	spore coat proteins<sporulation proteins<sporulation<Lifestyles
hemZ	BSU09840	1057680	1059185	1	-0.314557	0.00134914	~	0.56665	0.00012876	NA	-0.625238	0.0704292	1.89613	2.21386e-05	Q796V8	0.17	0.17	SigA, SigEF	Rex regulon (repression)	biosynthesis of heme/ siroheme<biosynthesis of cofactors<additional metabolic pathways<Metabolism
yhaU	BSU09850	1059203	1060420	-1	0.853715	1.40165e-05	~	-0.089318	0.0320666	NA	1.49879	2.16905e-05	-1.57377	0.0588422	O07536	0	0	SigA		NA<transporters/ other<transporters<Cellular processes, NA<metal ion homeostasis (K, Na, Ca, Mg)<homeostasis<Cellular processes, NA<NA<membrane proteins<Groups of genes
khtT	BSU09860	1060427	1060924	-1	1.01312	5.006e-06	Up	-0.0963653	0.0279071	NA	1.73927	8.6047e-07	-1.16877	0.251357	O07535	0	0	SigA		NA<transporters/ other<transporters<Cellular processes, NA<metal ion homeostasis (K, Na, Ca, Mg)<homeostasis<Cellular processes, NA<NA<membrane proteins<Groups of genes
khtS	BSU09870	1060988	1061326	-1	0.817628	1.70922e-06	~	-0.0628486	0.0982474	NA	0.974659	0.0057495	0.0471118	0.513295	O07534	0	0	SigA		NA<metal ion homeostasis (K, Na, Ca, Mg)<homeostasis<Cellular processes
yhaR	BSU09880	1061491	1062258	1	0.0457378	0.147644	~	1.10007	3.9865e-07	NA	2.35018	1.5278e-06	4.43855	1.90568e-19	O07533	0	0	SigA	CcpA regulon (repression)	NA<NA<membrane proteins<Groups of genes, NA<NA<poorly characterized/ putative enzymes<Groups of genes
yhzD	BSU09889	1062279	1062464	-1	0.876345	8.95872e-05	~	0.419337	0.000519184	NA	2.05185	0.00121724	3.37086	3.03085e-07	C0H3Y1	0	0	SigH		NA<NA<proteins of unknown function<Groups of genes
natA	BSU09890	1062591	1063487	1	-0.576046	0.000428006	~	0.147565	0.00913718	NA	0.261601	0.334999	2.85942	0.0128544	C0SPB4	0.5	0.4	SigA	AbrB regulon (repression)	NA<ABC transporters<transporters<Cellular processes, NA<NA<membrane proteins<Groups of genes
natB	BSU09900	1063480	1064739	1	-0.646827	1.86188e-05	~	0.184222	0.00514381	NA	-0.118672	0.443567	0.989222	0.217854	O07523	0.4	0.4	SigA	AbrB regulon (repression)	NA<ABC transporters<transporters<Cellular processes, NA<NA<membrane proteins<Groups of genes
yhaO	BSU09910	1064846	1066072	1	0.00994337	0.193475	~	0.0840764	0.0457081	NA	0.57841	0.0855363	2.08212	0.0570467	O07522	0.06	0.09	SigA	LexA regulon (repression)	NA<NA<proteins of unknown function<Groups of genes
yhaN	BSU09920	1066077	1068968	1	0.00700184	0.190287	~	-0.070044	0.0934095	NA	0.608105	0.0652584	1.33332	0.149748	O08455	0.09	0.08	SigA	LexA regulon (repression)	NA<DNA repair/ recombination<genetics<Information processing
yhaM	BSU09930	1069042	1069986	1	-0.0570145	0.100503	~	-0.0755407	0.0459626	NA	0.388128	0.19656	0.892362	0.356616	O07521	0.88	0.92	SigA, SigEF, SigA	LexA regulon (repression)	NA<RNases<RNA synthesis and degradation<Information processing
yhaL	BSU09940	1070111	1070323	1	-0.583528	3.30675e-05	~	0.54044	6.79599e-05	NA	-0.121661	0.472209	3.85286	0.00390368	O07520	0	0	SigEF	SigE regulon	sporulation proteins/ other<sporulation proteins<sporulation<Lifestyles, NA<NA<membrane proteins<Groups of genes
prsA	BSU09950	1070364	1071242	-1	0.0617885	0.127428	~	-0.504039	0.000614086	NA	0.648596	0.0458405	1.24783	0.0721132	P24327	2.1	1.97	SigA		NA<protein secretion<protein synthesis, modification and degradation<Information processing, NA<NA<essential genes<Groups of genes, NA<NA<membrane proteins<Groups of genes
yhzE	BSU09958	1071402	1071488	1	0.144159	0.0158892	~	-0.189072	0.00727521	NA	0.801409	0.400381	-1.48101	0.260027	C0H3Y2	0	0	SigK	GerE regulon (activation), SigK regulon	sporulation proteins/ other<sporulation proteins<sporulation<Lifestyles
S347	new_1071489_1071740	1071489	1071740	1	-0.0204053	0.167818	~	-0.343192	0.00104646	NA	0.295753	0.467866	0.370063	0.461848		0	0	SigK
S348	new_1071709_1071971_c	1071709	1071971	-1	-0.169344	0.0430834	~	-0.364611	0.00524276	NA	-0.417446	0.185883	1.6675	0.266567		0	0	SigA, SigA
S349	new_1071742_1072225	1071742	1072225	1	-0.157961	0.0083666	~	-0.263035	0.00467976	yhaJ	0.573489	0.409198	-0.415103	0.176918		0	0	SigK
S350	new_1071973_1072041_c	1071973	1072041	-1	NA	NA	~	-0.118454	0.0170855	NA	-0.431477	0.422675	0.50319	0.43754		0	0	SigA
yhaJ	BSU09965	1072042	1072560	-1	-0.363084	0.000660317	~	-0.0820341	0.0434976	S349	-0.947305	0.00992583	2.37375	0.00439696	O07518	0	0	SigA		NA<biosynthesis of antibacterial compounds/ based on similarity<coping with stress<Lifestyles, NA<NA<membrane proteins<Groups of genes
yhaI	BSU09980	1072768	1073109	1	1.37025	3.72332e-06	Up	0.0907308	0.152174	S351	1.11243	0.00186471	0.19736	0.418206	O07517	0	0	SigA		NA<NA<proteins of unknown function<Groups of genes
S351	new_1072963_1073105_c	1072963	1073105	-1	-0.852305	0.000116712	~	1.40469	1.67684e-06	yhaI	-0.142492	0.461453	0.790248	0.133863		0	0	SigA
scoC	BSU09990	1073106	1073717	-1	-1.30608	3.69716e-05	Down	2.16982	6.88404e-08	S352	0.0843279	0.466125	2.4831	9.17027e-14	P11065	0	0	SigA	AbrB regulon (activation), SalA regulon (repression), SenS regulon (activation)	transcription factors/ other<transcription factors and their control<regulation of gene expression<Information processing, NA<transition state regulators<regulation of gene expression<Information processing, NA<NA<phosphoproteins<Groups of genes
S352	new_1073110_1073875	1073110	1073875	1	2.3863	4.04623e-08	Up	-1.30621	3.60753e-05	scoC	2.51087	4.46755e-14	0.126125	0.434208		0	0	SigA
yhaH	BSU10000	1073895	1074251	-1	-0.300711	0.00481123	~	1.53005	4.17393e-06	NA	0.262224	0.312908	3.49709	5.59921e-18	O07516	0.67	0.67	SigA, SigA, SigA, SigA		NA<NA<proteins of unknown function<Groups of genes
S353	new_1074350_1074613_c	1074350	1074613	-1	-0.643535	0.000220175	~	3.42185	5.07551e-08	yhzF	-0.336831	0.331863	4.15696	1.51004e-16		0	0	SigA, SigA, SigA
yhzF	BSU10009	1074381	1074572	1	3.41993	5.13469e-08	Up	-0.628933	0.000240335	S353	4.14395	7.67482e-13	-0.364812	0.320322	C0H3Y3	0	0	SigEF		NA<NA<proteins of unknown function<Groups of genes
S354	new_1074573_1076008	1074573	1076008	1	1.96997	1.71049e-07	Up	-0.6773	0.000228127	trpP	4.08964	2.51553e-23	-0.0413134	0.4948		0	0	SigEF
trpP	BSU10010	1074646	1075164	-1	-0.229019	0.00622316	~	1.46629	3.65021e-06	S354	-0.249032	0.350437	3.40825	9.48107e-13	O07515	0	0	SigA, SigA, SigA	TRAP regulon (translation inhibition)	NA<transporters/ other<transporters<Cellular processes, biosynthesis/ acquisition of aromatic amino acids<biosynthesis/ acquisition of amino acids<amino acid/ nitrogen metabolism<Metabolism, NA<NA<membrane proteins<Groups of genes
S355	new_1075165_1075252_c	1075165	1075252	-1	-0.222638	0.0279051	~	1.4838	2.24153e-07	NA	0.467032	0.172431	2.23755	0.0958131		0	0	SigA, SigA, SigA
serC	BSU10020	1075289	1076368	-1	-0.655216	0.000236317	~	1.88108	8.23925e-08	S354	0.225964	0.34066	4.65886	4.94096e-23	P80862	0.71	0.5	SigA, SigA		biosynthesis/ acquisition of serine/ glycine/ alanine<biosynthesis/ acquisition of amino acids<amino acid/ nitrogen metabolism<Metabolism
S356	new_1076420_1076501_c	1076420	1076501	-1	-0.361389	0.00232269	~	1.48606	8.3643e-07	NA	1.45701	0.155206	3.63068	0.0332437		0	0	SigA
hinT	BSU10030	1076515	1076952	-1	-0.262874	0.00217948	~	0.457272	0.000593303	NA	0.243842	0.342174	2.43426	6.19893e-06	O07513	0.82	0.59	SigA, SigGF		NA<genetics/ other/ based on similarity<genetics<Information processing
S357	new_1077024_1077320_c	1077024	1077320	-1	0.155924	0.00520474	~	1.68525	5.3881e-07	NA	-0.74597	0.267994	2.3136	1.94426e-05		0	0	SigGF
ecsA	BSU10040	1077440	1078183	1	0.418633	0.000618248	~	0.501818	3.22487e-05	NA	1.06956	0.00187602	4.11356	3.74424e-05	P55339	1.69	1.63	SigA		NA<ABC transporters<transporters<Cellular processes, NA<protein secretion<protein synthesis, modification and degradation<Information processing, control of sigma factors<sigma factors and their control<regulation of gene expression<Information processing, NA<NA<membrane proteins<Groups of genes
ecsB	BSU10050	1078176	1079402	1	0.266633	0.0079487	~	0.383226	0.000213782	NA	0.757533	0.0450679	2.02071	0.00480656	P55340	0.68	0.59	SigA		NA<ABC transporters<transporters<Cellular processes, NA<protein secretion<protein synthesis, modification and degradation<Information processing, control of sigma factors<sigma factors and their control<regulation of gene expression<Information processing, NA<NA<membrane proteins<Groups of genes
ecsC	BSU10060	1079422	1080132	1	0.155389	0.0142668	~	0.515947	9.44582e-05	NA	0.681839	0.0484563	2.63959	0.00348311	P55341	0	0	SigA		NA<NA<proteins of unknown function<Groups of genes
yhaA	BSU10070	1080150	1081340	-1	1.66426	9.42008e-07	Up	-0.118573	0.0616468	NA	1.8224	6.72413e-07	0.0853813	0.482124	O07598	0.1	0.07	SigA, SigK		NA<NA<poorly characterized/ putative enzymes<Groups of genes
yhfA	BSU10080	1081413	1082804	-1	2.25703	3.39525e-07	Up	0.0219608	0.156381	NA	1.80798	8.44456e-07	0.779336	0.1353	O07599	0	0	SigK, SigA		Newly identified sporulation proteins (based on transcription profiling) <sporulation proteins<sporulation<Lifestyles
yhgB	BSU10090	1082870	1083184	-1	1.09478	5.82182e-06	Up	0.150954	0.0335727	NA	0.612514	0.141933	0.114836	0.491543	P38048	0	0	SigA		NA<NA<proteins of unknown function<Groups of genes
yhgC	BSU10100	1083229	1083729	-1	0.383009	0.00115114	~	0.0682835	0.0583143	NA	0.857355	0.0122718	0.728096	0.239168	P38049	0.5	0.9	SigA		acquisition of iron<iron metabolism<additional metabolic pathways<Metabolism
pbpF	BSU10110	1083851	1085995	1	-0.401154	0.00319352	~	0.448121	0.000134734	NA	-0.524232	0.115349	2.98318	5.67226e-08	P38050	0.1	0.12	SigGF, SigA	SigG regulon	penicillin-binding proteins<cell wall synthesis<cell envelope and cell division<Cellular processes, sporulation proteins/ other<sporulation proteins<sporulation<Lifestyles, NA<NA<membrane proteins<Groups of genes
hemE	BSU10120	1086117	1087178	1	-0.0672211	0.162945	~	-0.15536	0.0352266	NA	-0.666072	0.0519194	1.63286	0.0394771	P32395	0.67	0.33	SigA, SigGF, SigA		biosynthesis of heme/ siroheme<biosynthesis of cofactors<additional metabolic pathways<Metabolism
hemH	BSU10130	1087250	1088182	1	0.0448141	0.17625	~	-0.525242	7.73896e-05	NA	-0.209457	0.354631	1.47925	0.163661	P32396	0.59	0.5	SigA, SigGF, SigA		biosynthesis of heme/ siroheme<biosynthesis of cofactors<additional metabolic pathways<Metabolism
hemY	BSU10140	1088197	1089609	1	-0.00596069	0.200587	~	-0.186383	0.00480584	NA	-0.546649	0.0926269	0.222729	0.473599	P32397	0.48	0.25	SigA, SigA		biosynthesis of heme/ siroheme<biosynthesis of cofactors<additional metabolic pathways<Metabolism
yhgD	BSU10150	1089755	1090330	1	-0.0618961	0.0877392	~	-0.0552463	0.0628899	NA	-0.726732	0.0414793	1.20316	0.295488	P32398	0.18	0.21	SigA		transcription factor/ other/ based on similarity<transcription factors and their control<regulation of gene expression<Information processing
S358	new_1090331_1090400	1090331	1090400	1	NA	NA	~	-0.280283	0.00577695	NA	-0.185124	0.473816	NA	NA		0	0	SigB, SigA
yhgE	BSU10160	1090401	1092728	1	-0.0646405	0.0833453	~	0.0515438	0.0751827	NA	-0.374533	0.205788	0.672586	0.20952	P32399	0.66	0.76	SigB, SigA		NA<NA<membrane proteins<Groups of genes, NA<NA<proteins of unknown function<Groups of genes
fabHB	BSU10170	1092770	1093747	-1	0.0344729	0.148826	~	-0.0622024	0.0601481	NA	-2.33609	4.22917e-11	-1.42209	0.239621	O07600	0.14	0.07	SigA	FapR regulon (repression)	biosynthesis of fatty acids<biosynthesis of lipids<lipid metabolism<Metabolism
yhfC	BSU10180	1093874	1094650	1	0.240504	0.0102032	~	1.10088	1.72373e-06	S359	0.673459	0.165113	3.74532	2.31692e-05	O07601	0	0	SigH		NA<NA<membrane proteins<Groups of genes, NA<NA<proteins of unknown function<Groups of genes
S359	new_1094366_1094987_c	1094366	1094987	-1	1.21276	1.90591e-06	Up	0.0072834	0.190751	yhfC	2.84419	0.000706782	0.715929	0.117117		0	0	SigK
S360	new_1094651_1095022	1094651	1095022	1	0.067433	0.106758	~	1.32538	1.07402e-06	NA	1.01513	0.0549582	1.92738	0.0555277		0	0	SigH
yhfE	BSU10200	1095063	1096103	1	0.184894	0.00568391	~	0.580286	0.000295912	NA	0.877949	0.022526	1.0101	0.10518	O07603	0.67	1.3	SigA, SigH		NA<NA<poorly characterized/ putative enzymes<Groups of genes
yhfF	BSU10210	1096116	1096523	1	0.00837547	0.190957	~	0.416011	0.0079194	NA	1.04026	0.00924634	0.483262	0.290797	O07604	0	0	SigA, SigH		NA<NA<proteins of unknown function<Groups of genes
gltT	BSU10220	1096560	1097849	-1	-0.34559	0.000292143	~	-0.144116	0.0185405	NA	0.143422	0.414267	0.141686	0.472736	O07605	2.58	2.29	SigA, SigA		NA<transporters/ other<transporters<Cellular processes, biosynthesis/ acquisition of glutamate/ glutamine/ ammonium assimilation<biosynthesis/ acquisition of amino acids<amino acid/ nitrogen metabolism<Metabolism, utilization of glutamine/ glutamate<utilization of amino acids<amino acid/ nitrogen metabolism<Metabolism, NA<NA<membrane proteins<Groups of genes
S361	new_1097850_1097950_c	1097850	1097950	-1	-0.421562	0.0567876	~	-0.325375	0.000836663	NA	1.81097	0.243576	NA	NA		0	0	SigA, SigA
S362	new_1097952_1098088_c	1097952	1098088	-1	0.962244	4.89333e-05	~	-0.176779	0.00531706	NA	0.507827	0.451248	0.839853	0.391788		0	0	SigA
yhfH	BSU10230	1098120	1098260	-1	0.979551	0.000112728	~	0.142292	0.00751597	NA	2.95801	9.69585e-06	0.820177	0.406487	O07606	0	0	SigA		NA<NA<proteins of unknown function<Groups of genes
yhfI	BSU10240	1098412	1099146	1	0.313092	0.00229935	~	-0.101896	0.0204248	NA	1.33778	0.000113119	0.888488	0.35959	O07607	0.86	0.79	SigA		NA<NA<proteins of unknown function<Groups of genes
yhfJ	BSU10250	1099159	1100154	1	0.309132	0.00434325	~	-0.149885	0.00720195	NA	1.13191	0.00119844	3.84381	0.0228601	O07608	1.29	1.5	SigA		biosynthesis of lipoic acid<biosynthesis of cofactors<additional metabolic pathways<Metabolism
yhfK	BSU10260	1100219	1100863	1	0.31569	0.00653271	~	-0.0209827	0.158412	NA	1.04501	0.00373883	2.34909	0.161713	O07609	1.09	1.27	SigA		NA<NA<phosphoproteins<Groups of genes, NA<NA<proteins of unknown function<Groups of genes
lcfB	BSU10270	1100980	1102521	1	-0.342729	0.00841818	~	0.307425	0.000307529	NA	0.966312	0.0118358	2.00504	0.022939	O07610	0	0	SigA	CcpA regulon (repression), FadR regulon (repression)	utilization of fatty acids<utilization of lipids<lipid metabolism<Metabolism
yhfM	BSU10280	1102560	1102955	-1	0.958651	2.56086e-05	~	-0.0877812	0.0310702	NA	1.9507	0.00018318	0.46132	0.428011	O07611	0	0	SigGF	SigF regulon	sporulation proteins/ other<sporulation proteins<sporulation<Lifestyles
yhfN	BSU10290	1103104	1104384	1	-0.338147	0.000515007	~	-0.0595291	0.0666208	NA	0.224193	0.384791	1.79441	0.00135859	P40769	0	0	SigA		Newly identified sporulation proteins (based on transcription profiling) <sporulation proteins<sporulation<Lifestyles
aprE	BSU10300	1104423	1105568	-1	-0.0958116	0.0392827	~	-0.157474	0.0160891	NA	-0.477578	0.35839	-0.152299	0.471551	P04189	0	0	SigA	AbrB regulon (repression), ScoC regulon (repression), SinR regulon (repression)	utilization of proteins<utilization of nitrogen sources other than amino acids<amino acid/ nitrogen metabolism<Metabolism
S363	new_1105569_1105635_c	1105569	1105635	-1	NA	NA	~	NA	NA	NA	NA	NA	1.6675	0.266567		0	0	SigA
yhfO	BSU10310	1106003	1106452	1	-0.426943	0.00010585	~	0.0480786	0.0982593	NA	0.224993	0.374188	0.72442	0.414491	O07614	0.4	0.3	SigA		NA<NA<poorly characterized/ putative enzymes<Groups of genes
yhfP	BSU10320	1106524	1107516	1	0.0345516	0.149141	~	0.0259516	0.149503	NA	0.580653	0.101392	0.271867	0.461265	O07615	0.12	0.12	SigA, SigA		NA<NA<poorly characterized/ putative enzymes<Groups of genes
S364	new_1107562_1107672	1107562	1107672	1	-0.475332	0.00547993	~	-0.0679994	0.0628544	NA	0.948011	0.101795	0.00398041	0.520243		0	0	SigA, SigA
yhfQ	BSU10330	1107733	1108704	1	-0.281516	0.0720118	~	-0.115427	0.0303996	NA	1.97558	1.0278e-09	-0.215516	0.439335	C0SP94	6.21	4.68	SigA, SigA	Fur regulon (repression)	NA<ABC transporters<transporters<Cellular processes, NA<acquisition of iron<homeostasis<Cellular processes, acquisition of iron<iron metabolism<additional metabolic pathways<Metabolism, NA<NA<membrane proteins<Groups of genes
phoE	BSU10340	1108736	1109317	-1	0.0724551	0.0888063	~	0.2165	0.0314571	NA	0.669503	0.0492205	2.10469	1.76699e-06	O07617	0.14	0.14	SigA, SigA, SigA		biosynthesis of isoprenoids<biosynthesis of lipids<lipid metabolism<Metabolism
yhfS	BSU10350	1109388	1110482	-1	-0.40676	0.00533942	~	1.42784	2.78682e-05	NA	-0.107283	0.459265	2.91184	1.56674e-12	O07618	0	0	SigA, SigA		NA<NA<poorly characterized/ putative enzymes<Groups of genes
yhfT	BSU10360	1110479	1111918	-1	-0.606596	0.000137921	~	1.38492	1.3636e-05	NA	-0.13988	0.433098	5.25481	7.05994e-28	O07619	0	0	SigA, SigA		NA<NA<poorly characterized/ putative enzymes<Groups of genes
bioY	BSU10370	1111925	1112485	-1	-0.324237	0.00300608	~	1.42585	2.13732e-05	NA	-0.59553	0.309683	5.01858	2.44523e-16	O07620	0	0	SigA		NA<transporters/ other<transporters<Cellular processes, biosynthesis/ acquisition of biotin<biosynthesis of cofactors<additional metabolic pathways<Metabolism, NA<NA<membrane proteins<Groups of genes
hemAT	BSU10380	1112620	1113918	-1	-2.47011	4.67616e-08	Down	1.12331	8.71985e-06	NA	-2.01154	8.75979e-09	3.45779	5.14159e-14	O07621	1.56	0.06	SigD, SigEF	SigD regulon	signal transduction in motility and chemotaxis<motility and chemotaxis<exponential and early post-exponential lifestyles<Lifestyles
yhfW	BSU10390	1114057	1115586	-1	0.0471022	0.0910032	~	0.985417	2.11157e-06	NA	0.435781	0.392125	3.55241	3.11383e-14	O07622	0	0	SigEF	SigF regulon	NA<electron transport/ other/ based on similarity<electron transport and ATP synthesis<Metabolism, sporulation proteins/ other<sporulation proteins<sporulation<Lifestyles
yhxC	BSU10400	1115698	1116555	1	0.784298	1.66626e-05	~	0.1321	0.0178076	NA	2.81933	2.29085e-08	0.220106	0.476688	P40397	0	0	SigEF	SigE regulon	sporulation proteins/ other<sporulation proteins<sporulation<Lifestyles, NA<NA<poorly characterized/ putative enzymes<Groups of genes
yhzC	BSU10410	1116583	1116816	-1	0.619198	0.00354863	~	0.137915	0.0180584	NA	-0.175515	0.434971	2.41143	0.0694411	O31594	0	0	SigA, SigB		NA<NA<proteins of unknown function<Groups of genes
S365	new_1116857_1117712_c	1116857	1117712	-1	1.33539	0.000709543	Up	-0.554437	0.000272269	comK	3.51055	8.72459e-05	0.338571	0.278486		0	0	SigB
comK	BSU10420	1117109	1117687	1	-0.538884	0.000365137	~	1.25887	0.00105216	S365	0.349245	0.272207	3.14912	0.000859984	P40396	0	0	SigA, Sig-	AbrB regulon (repression), CodY regulon (repression), ComK regulon (activation), DegU regulon (activation), Rok regulon (repression), Spo0A regulon (activation)	NA<genetic competence<genetics<Information processing, transcription factors/ other<transcription factors and their control<regulation of gene expression<Information processing, NA<genetic competence<exponential and early post-exponential lifestyles<Lifestyles, NA<NA<phosphoproteins<Groups of genes
S366	new_1117688_1117833	1117688	1117833	1	-0.461625	4.32656e-05	~	0.63567	0.00996859	yhxD	-0.199418	0.456086	5.08597	0.00117484		0	0	SigA
yhxD	BSU10430	1117734	1118633	-1	0.450144	0.0108556	~	-0.407206	0.000397112	S367	3.35271	2.44425e-07	-0.04897	0.494495	P40398	0	0	SigB	SigB regulon	NA<general stress proteins (controlled by SigB)<coping with stress<Lifestyles, NA<NA<poorly characterized/ putative enzymes<Groups of genes
S367	new_1117924_1118790	1117924	1118790	1	-0.389962	0.000612944	~	0.44687	0.0124709	yhxD	0.0250062	0.507278	3.15136	4.6172e-06		0	0	SigA
yhjA	BSU10440	1118850	1119119	1	-0.724467	8.73478e-05	~	-0.853283	0.000121858	NA	-0.576234	0.0852813	-0.71565	0.396855	O07555	0	0	SigA		NA<NA<proteins of unknown function<Groups of genes
yhjB	BSU10450	1119162	1120631	-1	-0.0637397	0.0535695	~	-0.411371	0.000283393	NA	0.00144084	0.520312	-1.4052	0.000610954	O07556	0	0	SigA	ComK regulon (activation)	NA<transporters/ other<transporters<Cellular processes
yhjC	BSU10460	1120628	1120828	-1	0.0662418	0.0692835	~	0.0917553	0.0765836	NA	-0.631473	0.428387	-0.284924	0.435659	O07557	0	0	SigA, SigA	CodY regulon (repression), ComK regulon (activation)	NA<NA<proteins of unknown function<Groups of genes
S368	new_1120829_1120947_c	1120829	1120947	-1	0.0604819	0.0909868	~	0.21022	0.00248984	NA	1.13824	0.348842	-0.113826	0.502792		0	0	SigA, SigA
yhjD	BSU10470	1121036	1121398	-1	-0.677433	1.50316e-05	~	0.251355	0.00114914	S369	0.725129	0.309857	0.632235	0.299588	O07558	0	0	SigA	LexA regulon (repression)	NA<NA<proteins of unknown function<Groups of genes
S369	new_1121267_1121506	1121267	1121506	1	-0.0220677	0.153951	~	-0.69394	1.50388e-05	yhjD	0.500416	0.393296	1.37341	0.253211		0	0	SigEF
yhjE	BSU10480	1121550	1122173	1	0.182066	0.0213197	~	0.0213541	0.149637	NA	0.289073	0.306711	1.25057	0.305804	O07559	0	0	SigA, SigEF	LexA regulon (repression)	NA<NA<proteins of unknown function<Groups of genes
sipV	BSU10490	1122175	1122681	1	-0.00153643	0.202245	~	0.0683974	0.071793	NA	0.256597	0.322808	1.09533	0.340968	O07560	0	0	SigA, SigEF	LexA regulon (repression)	NA<protein secretion<protein synthesis, modification and degradation<Information processing, NA<NA<membrane proteins<Groups of genes
S370	new_1122762_1122861	1122762	1122861	1	-1.00313	5.643e-05	Down	0.280747	0.000934026	NA	0.619164	0.438592	0.891748	0.384557		0	0	SigA
yhjG	BSU10500	1122862	1124361	1	-0.767968	1.32804e-05	~	0.224818	0.00246833	NA	-1.00535	0.0232294	1.5995	0.0594008	O07561	0	0	SigA		NA<NA<poorly characterized/ putative enzymes<Groups of genes
yhjH	BSU10510	1124438	1124965	1	-0.474684	0.000294513	~	0.000316698	0.20346	NA	-0.0329702	0.50264	0.00229837	0.520428	Q796S4	0.19	0.25	SigA, SigA		NA<NA<proteins of unknown function<Groups of genes
S371	new_1124979_1125122_c	1124979	1125122	-1	-0.103659	0.0466089	~	0.042539	0.103833	NA	0.11937	0.491998	-0.145003	0.501886		0	0	SigA
glcP	BSU10520	1125123	1126328	-1	-0.0918659	0.0495655	~	0.188225	0.00725935	S372	0.683773	0.119791	1.22827	0.0258301	O07563	0	0	SigA	NtdR regulon (activation)	NA<transporters/ other<transporters<Cellular processes
S372	new_1125843_1126369	1125843	1126369	1	0.535185	7.68834e-05	~	0.13076	0.0197028	glcP	1.38548	0.0335194	0.739379	0.19936		0	0	SigEF
ntdC	BSU10530	1126400	1127452	-1	0.43318	0.000841149	~	1.03626	6.23532e-07	NA	1.18187	0.00381237	3.11332	3.23098e-07	O07564	0	0.21	SigA	NtdR regulon (activation)	biosynthesis of antibacterial compounds<miscellaneous metabolic pathways<additional metabolic pathways<Metabolism, NA<biosynthesis of antibacterial compounds<coping with stress<Lifestyles
ntdB	BSU10540	1127466	1128314	-1	0.353662	0.0050717	~	2.24633	7.6112e-08	NA	1.46048	0.00246477	4.6782	1.11499e-14	O07565	0	0	SigA	NtdR regulon (activation)	biosynthesis of antibacterial compounds<miscellaneous metabolic pathways<additional metabolic pathways<Metabolism, NA<biosynthesis of antibacterial compounds<coping with stress<Lifestyles
ntdA	BSU10550	1128286	1129611	-1	0.411945	0.000540276	~	2.68277	2.88952e-08	S373	1.57834	0.00250784	2.94314	2.43455e-12	O07566	0	0.13	SigA	NtdR regulon (activation)	biosynthesis of antibacterial compounds<miscellaneous metabolic pathways<additional metabolic pathways<Metabolism, NA<biosynthesis of antibacterial compounds<coping with stress<Lifestyles
S373	new_1128482_1129270	1128482	1129270	1	2.71662	2.06394e-08	Up	0.423178	0.000644883	ntdA	4.20515	1.02562e-14	1.81442	0.00321626		0	0	SigEF
S374	new_1129272_1129714	1129272	1129714	1	1.51671	2.98888e-06	Up	0.399023	0.000682167	ntdA	1.87401	0.00015552	1.60452	0.0507903		0	0	SigA, SigEF
yhjM	BSU10560	1129715	1130704	1	1.61202	3.16231e-07	Up	0.657166	1.84167e-05	NA	0.946139	0.0117629	3.23165	4.29664e-06	O07567	0	0	SigA, SigEF	AbrB regulon (repression)	biosynthesis of antibacterial compounds<miscellaneous metabolic pathways<additional metabolic pathways<Metabolism, transcription factors/ other<transcription factors and their control<regulation of gene expression<Information processing, NA<biosynthesis of antibacterial compounds<coping with stress<Lifestyles
S375	new_1130705_1131082	1130705	1131082	1	2.36905	9.74037e-08	Up	-0.658543	0.000363168	yhjN	2.08502	1.16373e-05	0.263731	0.374173		0	0	SigA
S376	new_1130759_1130917_c	1130759	1130917	-1	-0.616839	0.00113633	~	2.54818	4.07339e-08	NA	0.148681	0.469912	2.94995	0.000194877		0	0	SigA
yhjN	BSU10570	1130918	1132072	-1	-0.591235	0.00157908	~	2.52396	1.8132e-07	S375	0.0781451	0.475697	2.03468	7.60107e-08	O07568	0	0	SigA		NA<NA<membrane proteins<Groups of genes, NA<NA<proteins of unknown function<Groups of genes
S377	new_1132073_1132144_c	1132073	1132144	-1	NA	NA	~	2.77681	8.39325e-07	NA	1.6675	0.266567	0.609467	0.422984		0	0	SigA
yhjO	BSU10580	1132179	1133384	-1	0.386506	0.000354058	~	2.37714	3.60311e-07	NA	3.32717	0.000108419	3.40492	9.36521e-18	O07569	0	0			NA<transporters/ other<transporters<Cellular processes, NA<resistance against toxins/ antibiotics/ based on similarity<coping with stress<Lifestyles, NA<NA<membrane proteins<Groups of genes
yhjP	BSU10590	1133498	1135225	1	0.851752	9.55482e-06	~	0.125792	0.0105415	NA	1.35696	8.58358e-05	1.59097	0.0680985	O07570	0	0			NA<ABC transporters<transporters<Cellular processes
yhjQ	BSU10600	1135255	1135581	-1	0.430773	0.000244343	~	0.843425	9.06102e-05	NA	0.890124	0.247963	1.48016	0.0223458	O07571	0	0	SigK		Newly identified sporulation proteins (based on transcription profiling) <sporulation proteins<sporulation<Lifestyles
yhjR	BSU10610	1135699	1136136	-1	0.54348	3.25673e-05	~	0.510852	0.00042277	NA	2.35713	0.0176183	0.933441	0.097544	O07572	0	0	SigK	GerE regulon (repression), SigE regulon, SigK regulon	spore coat proteins<sporulation proteins<sporulation<Lifestyles
addB	BSU10620	1136320	1139820	1	0.437856	0.00219994	~	0.0964841	0.0270229	NA	0.97691	0.0057938	1.5924	0.0444378	P23477	0.07	0.09	SigA	ComK regulon (activation)	NA<DNA repair/ recombination<genetics<Information processing, NA<genetic competence<genetics<Information processing, NA<genetic competence<exponential and early post-exponential lifestyles<Lifestyles
addA	BSU10630	1139807	1143505	1	0.337036	0.0102297	~	0.0718682	0.0481508	NA	0.682058	0.044082	2.57606	0.00139914	P23478	0.25	0.21	SigA	ComK regulon (activation)	NA<DNA repair/ recombination<genetics<Information processing, NA<genetic competence<genetics<Information processing, NA<genetic competence<exponential and early post-exponential lifestyles<Lifestyles
S378	new_1143506_1143576	1143506	1143576	1	0.451958	0.00454027	~	0.288634	0.000576482	NA	0.614065	0.393442	NA	NA		0	0	SigA
sbcD	BSU10640	1143577	1144752	1	0.338358	0.00467279	~	0.183975	0.00213953	NA	0.46685	0.15966	2.2814	0.0324719	P23479	0.12	0.18	SigA	ComK regulon (activation)	NA<DNA repair/ recombination<genetics<Information processing, NA<genetic competence<genetics<Information processing, NA<genetic competence<exponential and early post-exponential lifestyles<Lifestyles
sbcC	BSU10650	1144749	1148141	1	0.382521	0.00429156	~	0.178382	0.00478889	S379	0.543674	0.0885216	3.96811	1.05017e-07	O06714	0.3	0.45	SigA	ComK regulon (activation)	NA<DNA repair/ recombination<genetics<Information processing, NA<genetic competence<genetics<Information processing, NA<genetic competence<exponential and early post-exponential lifestyles<Lifestyles
S379	new_1147493_1148466_c	1147493	1148466	-1	0.253355	0.00117073	~	0.24148	0.0106936	yisB	3.10436	0.00100809	0.425338	0.172006		0	0	SigK
yisB	BSU10660	1148155	1148457	1	0.263254	0.0120733	~	0.268499	0.000862446	S379	0.377749	0.229906	2.36552	0.0518681	O06715	0	0	SigGF, SigA	ComK regulon (activation)	NA<DNA repair/ recombination<genetics<Information processing, NA<NA<essential genes<Groups of genes
gerPF	BSU10670	1148494	1148721	-1	2.05808	2.90451e-07	Up	-0.251043	0.00399233	NA	4.04659	2.91348e-17	-0.491445	0.400211	O06716	0	0	SigK	SigK regulon	NA<germination<sporulation<Lifestyles
gerPE	BSU10680	1148744	1149145	-1	2.41897	2.93365e-08	Up	-0.320637	0.000209126	NA	4.72495	2.24544e-24	0.28355	0.442457	O06717	0	0	SigK	SigK regulon	NA<germination<sporulation<Lifestyles
gerPD	BSU10690	1149145	1149321	-1	2.31579	6.14039e-07	Up	-0.205704	0.00508496	NA	5.05378	2.15782e-11	-0.595833	0.37857	O06718	0	0	SigK	SigK regulon	NA<germination<sporulation<Lifestyles
gerPC	BSU10700	1149318	1149935	-1	2.71453	6.00865e-07	Up	-0.272398	0.00100317	NA	4.80545	1.80088e-32	0.145224	0.466376	O06719	0	0	SigK	SigK regulon	NA<germination<sporulation<Lifestyles
gerPB	BSU10710	1149958	1150200	-1	2.67605	2.2112e-07	Up	0.188705	0.0228133	NA	3.50437	2.44551e-09	0.643872	0.369237	O06720	0	0	SigK	SigK regulon	NA<germination<sporulation<Lifestyles
gerPA	BSU10720	1150206	1150427	-1	2.63607	3.86448e-07	Up	0.153236	0.0104455	NA	4.29633	8.48782e-06	2.37321	0.0346199	O06721	0	0	SigK	SigK regulon	NA<germination<sporulation<Lifestyles
S380	new_1150428_1150514_c	1150428	1150514	-1	2.45913	1.17859e-06	Up	0.231449	0.0245488	NA	5.51974	0.000292392	0.383535	0.472542		0	0	SigK
S381	new_1150464_1151119	1150464	1151119	1	0.0480014	0.189893	~	2.99672	3.25733e-07	yisI	3.06402	1.0915e-13	4.91524	2.96513e-28		0	0	SigA
S382	new_1150516_1150645_c	1150516	1150645	-1	2.50241	4.08325e-06	Up	0.380274	0.0986888	NA	4.82652	7.87854e-05	3.04256	1.19747e-07		0	0	SigK
S383	new_1150647_1150849_c	1150647	1150849	-1	3.05921	4.21783e-07	Up	-0.079349	0.182636	NA	5.49473	2.61595e-15	2.89206	2.05038e-06		0	0	SigA, SigK
yisI	BSU10730	1150850	1151020	-1	2.49596	2.43255e-06	Up	0.00494317	0.202385	S381	3.22228	5.59021e-08	3.11184	5.05792e-06	O06722	0	0	SigA, SigK		protein phosphatases<protein modification<protein synthesis, modification and degradation<Information processing, NA<phosphorelay<regulation of gene expression<Information processing, NA<phosphorelay<sporulation<Lifestyles
S384	new_1151069_1151165_c	1151069	1151165	-1	1.32742	3.25452e-06	Up	0.674224	0.0308711	NA	2.78588	0.105056	4.67205	0.000157368		0	0	SigK
S385	new_1151121_1151285	1151121	1151285	1	0.727449	0.0269853	~	1.38754	7.86299e-07	yisJ	2.85744	0.00661679	4.49746	0.00579056		0	0	SigA
yisJ	BSU10740	1151166	1152089	-1	1.10658	1.60045e-06	Up	0.421028	0.0356058	S385	3.65795	2.49912e-06	3.54665	3.94532e-07	O06723	0	0	SigK		Newly identified sporulation proteins (based on transcription profiling) <sporulation proteins<sporulation<Lifestyles
yisK	BSU10750	1152244	1153149	1	1.01499	3.9358e-05	Up	0.652642	2.62595e-05	NA	1.74066	5.175e-06	2.15159	0.00286307	O06724	0.11	0.29	SigH		NA<NA<poorly characterized/ putative enzymes<Groups of genes
S386	new_1153150_1153230	1153150	1153230	1	0.79296	0.000153972	~	0.366606	0.000124855	NA	2.27143	9.57385e-08	NA	NA		0	0	SigH
yisL	BSU10760	1153265	1153621	1	0.00823135	0.183671	~	0.205859	0.00357791	NA	0.418122	0.179056	1.5897	0.176027	O06725	0.25	0.75	SigA, SigH		NA<NA<membrane proteins<Groups of genes, NA<NA<proteins of unknown function<Groups of genes
wprA	BSU10770	1153789	1156473	1	-0.804422	4.65977e-05	~	-0.353791	0.000250953	NA	-0.387183	0.197225	0.666162	0.186724	P54423	0.97	1.09	SigA	CcpA regulon (repression), YvrHb regulon (activation)	NA<cell wall/ other<cell envelope and cell division<Cellular processes, NA<proteolysis<protein synthesis, modification and degradation<Information processing
yisN	BSU10780	1156504	1157091	-1	1.1953	1.0111e-06	Up	0.643941	1.01006e-05	NA	3.43621	1.77671e-09	0.185754	0.436936	O06727	0	0	SigEF		Newly identified sporulation proteins (based on transcription profiling) <sporulation proteins<sporulation<Lifestyles
S387	new_1157170_1157236	1157170	1157236	1	0.746567	3.32855e-06	~	1.32049	4.80653e-06	NA	0.965272	0.243425	2.46624	0.0624797		0	0	SigEF
asnO	BSU10790	1157237	1159081	1	0.745527	3.55891e-06	~	1.32248	1.12591e-06	NA	1.21829	0.00293135	2.65798	2.37445e-10	O05272	0	0	SigEF	SigE regulon	biosynthesis/ acquisition of aspartate/ asparagine<biosynthesis/ acquisition of amino acids<amino acid/ nitrogen metabolism<Metabolism, sporulation proteins/ other<sporulation proteins<sporulation<Lifestyles
S388	new_1159082_1159149	1159082	1159149	1	NA	NA	~	0.658719	0.000122138	NA	1.19237	0.340382	0.397258	0.436266		0	0	SigEF
yizA	BSU10800	1159211	1159690	-1	0.448896	0.000186617	~	0.300615	0.000539319	NA	1.15963	0.0119721	2.08432	0.122314	Q7WY73	0	0	SigH		NA<NA<proteins of unknown function<Groups of genes
yisP	BSU10810	1159922	1160746	1	-0.1322	0.0148265	~	0.00431238	0.194222	NA	0.130965	0.436864	-0.903638	0.278212	O06728	0	0	SigA		biosynthesis of isoprenoids<biosynthesis of lipids<lipid metabolism<Metabolism, NA<phosphorelay<regulation of gene expression<Information processing, NA<biofilm formation<exponential and early post-exponential lifestyles<Lifestyles, NA<phosphorelay<sporulation<Lifestyles
S389	new_1160756_1162206	1160756	1162206	1	0.261803	0.00351094	~	-0.334909	0.000158204	yisQ	0.717555	0.0497389	-0.665726	0.108916		0	0
yisQ	BSU10820	1160776	1162143	-1	-0.335101	0.000157794	~	0.266841	0.00319422	S389	-0.669825	0.107228	0.69822	0.0557586	O07940	0	0			NA<NA<membrane proteins<Groups of genes, NA<NA<proteins of unknown function<Groups of genes
yisR	BSU10830	1162267	1163130	1	0.319977	0.00457197	~	0.195255	0.00901833	NA	0.398153	0.221648	1.80828	0.0871424	P40331	0	0	SigA		transcription factor/ other/ based on similarity<transcription factors and their control<regulation of gene expression<Information processing
degA	BSU10840	1163148	1164161	1	0.171462	0.0144228	~	0.149432	0.00965912	NA	0.270594	0.312366	0.776428	0.29653	P37947	0	0	SigA		transcription factors/ other<transcription factors and their control<regulation of gene expression<Information processing
S390	new_1164254_1164369	1164254	1164369	1	-0.892472	5.24362e-05	~	-0.0681364	0.0913099	NA	-0.0559406	0.510148	NA	NA		0	0	SigA
yisS	BSU10850	1164370	1165398	1	-0.900918	0.00016535	~	0.107866	0.0166227	NA	0.259358	0.362209	1.68142	0.151821	P40332	0	0	SigA		utilization of inositol<utilization of specific carbon sources<carbon metabolism<Metabolism
yisT	BSU10860	1165449	1165958	-1	2.66459	1.02739e-07	Up	0.0853788	0.0466374	NA	3.2665	1.07033e-20	1.14371	0.224578	O07939	0	0	SigH		NA<genetics/ other/ based on similarity<genetics<Information processing
yisU	BSU10870	1166008	1166670	-1	3.2678	4.27398e-08	Up	0.263616	0.00111245	NA	4.78966	4.76876e-32	2.22786	0.0213425	O06730	0	0			NA<NA<membrane proteins<Groups of genes, NA<NA<proteins of unknown function<Groups of genes
yisV	BSU10880	1166737	1168191	1	-0.461939	0.000313552	~	2.32056	3.26401e-07	S391	0.509244	0.182677	2.16381	3.8926e-10	Q796Q6	0	0	SigA		transcription factor/ other/ based on similarity<transcription factors and their control<regulation of gene expression<Information processing
S391	new_1168046_1168198_c	1168046	1168198	-1	0.542837	0.000510288	~	-0.428262	0.000570868	yisV	0.449362	0.240047	0.091638	0.496394		0	0	SigA
yisX	BSU10890	1168199	1168837	-1	0.634096	3.81702e-05	~	-0.379522	0.000335746	NA	0.313826	0.277821	0.215727	0.422286	O06733	0	0	SigA		NA<NA<proteins of unknown function<Groups of genes
S392	new_1168838_1168972_c	1168838	1168972	-1	0.842195	1.18786e-05	~	-0.427285	0.000134814	NA	0.0655444	0.508165	1.12181	0.20679		0	0	SigA
S393	new_1168918_1169042	1168918	1169042	1	0.00522575	0.19983	~	0.451826	0.000137626	NA	0.896131	0.260489	0.397937	0.464411		0	0	SigEF
yisY	BSU10900	1169043	1169849	1	-0.140491	0.0443105	~	0.365966	0.000198855	NA	0.404347	0.295038	3.00638	0.0374656	O06734	0	0	SigEF	SigG regulon	spore coat proteins<sporulation proteins<sporulation<Lifestyles, NA<NA<poorly characterized/ putative enzymes<Groups of genes
yisZ	BSU10910	1169877	1170476	-1	1.38375	5.08074e-07	Up	-0.0403335	0.142085	NA	3.77444	1.73661e-10	0.218672	0.452286	O06735	0	0	SigK	SigK regulon	NA<sulfur metabolism<additional metabolic pathways<Metabolism, sporulation proteins/ other<sporulation proteins<sporulation<Lifestyles
yitA	BSU10920	1170473	1171642	-1	1.89319	1.47055e-07	Up	0.238152	0.014692	NA	3.24343	1.04493e-10	0.14479	0.467719	O06736	0	0	SigK	SigK regulon	NA<sulfur metabolism<additional metabolic pathways<Metabolism, sporulation proteins/ other<sporulation proteins<sporulation<Lifestyles
S394	new_1171643_1171754_c	1171643	1171754	-1	1.81571	3.05299e-07	Up	0.473413	0.000160028	NA	3.1278	0.00473434	3.0986	0.0724095		0	0	SigK
yitB	BSU10930	1171755	1172465	-1	1.83809	4.3654e-07	Up	0.420165	0.000477296	NA	3.94048	1.25216e-12	0.943637	0.147413	O06737	0	0	SigK	SigK regulon	NA<sulfur metabolism<additional metabolic pathways<Metabolism, sporulation proteins/ other<sporulation proteins<sporulation<Lifestyles
yitC	BSU10940	1172650	1173336	1	0.491376	0.00013261	~	1.77414	1.64591e-07	NA	1.7808	0.0111391	5.15695	7.91495e-12	O06738	0	0	SigK	SigE regulon, SigK regulon	sporulation proteins/ other<sporulation proteins<sporulation<Lifestyles
yitD	BSU10950	1173333	1174091	1	0.420139	0.000178868	~	1.49242	1.86797e-07	NA	1.20064	0.0818013	4.54502	1.08568e-07	O06739	0	0	SigK	SigE regulon, SigK regulon	sporulation proteins/ other<sporulation proteins<sporulation<Lifestyles
yitE	BSU10960	1174136	1174765	-1	0.590801	1.61301e-05	~	0.564956	8.55709e-05	NA	1.1491	0.169422	1.73667	0.0179789	O06740	0	0	SigEF		Newly identified sporulation proteins (based on transcription profiling) <sporulation proteins<sporulation<Lifestyles
yitF	BSU10970	1174861	1175976	-1	-0.556782	0.000115093	~	0.652006	0.000133273	NA	-0.321655	0.338241	1.3225	0.0360232	O06741	0	0	SigGF	SigG regulon	sporulation proteins/ other<sporulation proteins<sporulation<Lifestyles, NA<NA<poorly characterized/ putative enzymes<Groups of genes
yitG	BSU10980	1175985	1177253	-1	-0.642277	9.35919e-05	~	0.887551	5.70723e-06	NA	-0.501545	0.226245	2.06889	0.00108493	Q796Q1	0	0	SigGF	SigG regulon	NA<transporters/ other<transporters<Cellular processes, sporulation proteins/ other<sporulation proteins<sporulation<Lifestyles, NA<resistance against toxins/ antibiotics/ based on similarity<coping with stress<Lifestyles
yitH	BSU10990	1177365	1178213	-1	-0.432017	0.000564916	~	0.546599	7.8683e-05	NA	0.158901	0.413359	1.94955	0.00445757	O06743	0	0	SigA	S-box (termination)	NA<NA<proteins of unknown function<Groups of genes
yitI	BSU11000	1178218	1178682	-1	-0.33898	0.00265861	~	0.514129	4.36563e-05	NA	0.41064	0.208598	1.84649	0.0165287	O06744	0	0	SigA	S-box (termination)	NA<NA<proteins of unknown function<Groups of genes
yitJ	BSU11010	1178757	1180595	-1	-0.242846	0.00121347	~	0.363102	0.000272728	NA	-0.455035	0.319283	1.52867	0.0483224	O06745	0	0	SigA, SigA	S-box (termination)	biosynthesis/ acquisition of methionine/ S-adenosylmethionine/ based on similarity<biosynthesis/ acquisition of amino acids<amino acid/ nitrogen metabolism<Metabolism, NA<NA<membrane proteins<Groups of genes
NA	BSU_misc_RNA_12	1180685	1180802	-1	-0.55671	0.00214653	~	0.245098	0.00174649	NA	-0.183376	0.406895	1.87144	0.233904		0	0	SigA, SigA
yitK	BSU11020	1180909	1181400	-1	-0.380576	0.00160033	~	-0.0578158	0.076151	NA	0.0242365	0.5056	1.43603	0.263606	O06746	0.86	0.5	SigA		NA<NA<proteins of unknown function<Groups of genes
yitL	BSU11030	1181499	1182395	1	-0.120348	0.0307478	~	-0.248396	0.00301318	NA	0.360019	0.218138	0.580114	0.386091	O06747	0.31	0.35	SigA		NA<NA<proteins of unknown function<Groups of genes
yitM	BSU11040	1182448	1183032	-1	-0.114889	0.0200789	~	0.359064	0.000167325	NA	0.494434	0.302513	0.852628	0.31776	O06748	0	0	SigA		NA<NA<membrane proteins<Groups of genes, NA<NA<proteins of unknown function<Groups of genes
yitO	BSU11055	1183029	1183958	-1	0.0469638	0.0828251	~	0.0173575	0.169516	NA	0.131912	0.490691	0.349491	0.387118	O06750	0	0			NA<NA<membrane proteins<Groups of genes, NA<NA<proteins of unknown function<Groups of genes
yitP	BSU11070	1183943	1184479	-1	0.198119	0.00196342	~	0.0460207	0.107226	NA	-0.023775	0.516945	0.262113	0.426324	O06751	0	0	SigA		NA<NA<membrane proteins<Groups of genes, NA<NA<proteins of unknown function<Groups of genes
yizB	BSU11079	1184657	1185004	1	-0.310036	0.000803972	~	0.0986426	0.0237184	NA	0.16078	0.432932	-0.400826	0.440282	C0H3Y4	0	0	SigA		NA<NA<proteins of unknown function<Groups of genes
yitQ	BSU11080	1185001	1185588	1	-0.211161	0.0206156	~	0.173324	0.00718202	NA	0.311373	0.301182	0.109716	0.506128	O06752	0	0	SigA		Newly identified sporulation proteins (based on transcription profiling) <sporulation proteins<sporulation<Lifestyles, NA<NA<membrane proteins<Groups of genes
yitR	BSU11090	1185608	1185901	1	-0.364779	0.00159869	~	0.243678	0.000836446	NA	0.609465	0.117862	0.387579	0.470257	O06753	0	0	SigA		NA<NA<membrane proteins<Groups of genes, NA<NA<proteins of unknown function<Groups of genes
nprB	BSU11100	1186037	1187653	1	-0.254916	0.00122313	~	0.383148	0.000108019	NA	0.314208	0.338489	1.16532	0.082204	P39899	0	0			utilization of proteins<utilization of nitrogen sources other than amino acids<amino acid/ nitrogen metabolism<Metabolism, NA<proteolysis<protein synthesis, modification and degradation<Information processing
yitS	BSU11110	1187700	1188551	-1	0.431998	0.000432329	~	-0.16122	0.061732	S395	0.683028	0.0480728	-1.08976	0.00375479	P70945	0.18	0.18	SigA		NA<NA<proteins of unknown function<Groups of genes
S395	new_1188125_1188650	1188125	1188650	1	-0.697692	7.03599e-05	~	0.365873	0.00117818	yitS	-0.991911	0.00840724	0.696109	0.0531621		0	0	SigA
yitT	BSU11120	1188689	1189531	1	-0.615064	7.38916e-05	~	1.63347	7.56188e-07	NA	-0.418456	0.18619	3.83985	2.2925e-19	P39803	0.56	0.39	SigB, SigA	SigB regulon	NA<general stress proteins (controlled by SigB)<coping with stress<Lifestyles, NA<NA<membrane proteins<Groups of genes
S396	new_1189532_1189645	1189532	1189645	1	-0.428254	0.00730918	~	1.84718	3.64498e-06	NA	0.151689	0.43662	3.88239	0.000606088		0	0	SigH, SigB, SigA
ipi	BSU11130	1189646	1190005	1	-0.433688	0.00213868	~	1.2231	7.46375e-06	NA	-0.295851	0.299006	2.26033	0.000104495	P39804	0	0	SigH, SigB, SigA		NA<proteolysis<protein synthesis, modification and degradation<Information processing
yizC	BSU11139	1190036	1190233	-1	0.172038	0.0415864	~	-0.0347235	0.152269	NA	0.67466	0.0974547	-1.12378	0.24766	C0H3Y5	0	0	SigGF, SigA		NA<NA<proteins of unknown function<Groups of genes
S397	new_1190234_1190430_c	1190234	1190430	-1	0.162309	0.031392	~	-0.0807978	0.0508365	NA	0.808521	0.0340142	0.319139	0.439444		0	0	SigGF, SigA
yitU	BSU11140	1190490	1191302	-1	-0.0031262	0.198994	~	0.48075	0.000148324	NA	0.763673	0.0277626	1.41542	0.00458466	P70947	0.95	0.95	SigA		NA<NA<proteins of unknown function<Groups of genes
yitV	BSU11150	1191423	1192190	1	0.201535	0.00963011	~	0.143407	0.010894	NA	0.544882	0.102638	3.19886	0.0243977	P70948	0.27	0.36	SigA		NA<NA<proteins of unknown function<Groups of genes
yitW	BSU11160	1192254	1192562	1	0.0699582	0.0780534	~	-0.286457	0.000696168	NA	0.521361	0.11308	2.00669	0.212878	P70949	0	0	SigA, SigA		NA<NA<proteins of unknown function<Groups of genes
S398	new_1192592_1192857	1192592	1192857	1	0.0375088	0.157425	~	0.44296	8.50138e-05	NA	0.0633314	0.494165	2.56867	0.0832005		0	0	SigA, SigA
yitY	BSU11170	1192858	1194288	1	-0.0384791	0.13975	~	0.311236	0.00129737	NA	-0.104589	0.445885	2.54058	0.00446918	Q796P5	0.06	0.14	SigA, SigA		NA<NA<poorly characterized/ putative enzymes<Groups of genes
yitZ	BSU11180	1194333	1194827	1	-0.440623	0.000345124	~	0.86589	3.5632e-06	NA	-0.373708	0.23189	4.07817	0.00182485	P70952	0	0	SigA, SigA		NA<transporters/ other<transporters<Cellular processes, NA<resistance against toxins/ antibiotics/ based on similarity<coping with stress<Lifestyles, NA<NA<membrane proteins<Groups of genes
argC	BSU11190	1195034	1196071	1	-0.303392	0.000898808	~	1.08292	5.48849e-06	NA	-1.20804	0.060927	3.64119	3.60204e-05	P23715	0	0	SigA	AhrC regulon (repression)	biosynthesis/ acquisition of arginine<biosynthesis/ acquisition of amino acids<amino acid/ nitrogen metabolism<Metabolism
argJ	BSU11200	1196091	1197311	1	-0.350503	0.000305531	~	1.08119	5.10321e-06	NA	-1.47613	0.0454881	3.66923	2.85751e-05	P36843	0	0	SigA	AhrC regulon (repression)	biosynthesis/ acquisition of arginine<biosynthesis/ acquisition of amino acids<amino acid/ nitrogen metabolism<Metabolism
argB	BSU11210	1197326	1198102	1	-0.342871	0.000683962	~	1.32752	2.10317e-07	NA	-1.31879	0.178825	5.44758	0.000374519	P68729	0	0	SigA	AhrC regulon (repression)	biosynthesis/ acquisition of arginine<biosynthesis/ acquisition of amino acids<amino acid/ nitrogen metabolism<Metabolism
argD	BSU11220	1198099	1199256	1	-0.225312	0.00175466	~	1.13041	2.68414e-06	NA	-2.00934	0.0329822	4.4807	2.51477e-05	P36839	0.27	0	SigA	AhrC regulon (repression)	biosynthesis/ acquisition of arginine<biosynthesis/ acquisition of amino acids<amino acid/ nitrogen metabolism<Metabolism
carA	BSU11230	1199327	1200388	1	-0.121738	0.00994721	~	1.1274	3.44393e-06	NA	-0.974975	0.272583	2.04128	0.00133861	P36838	0	0	SigA	AhrC regulon (repression)	biosynthesis/ acquisition of arginine<biosynthesis/ acquisition of amino acids<amino acid/ nitrogen metabolism<Metabolism
carB	BSU11240	1200381	1203473	1	-0.306655	0.000783852	~	0.980546	1.31156e-05	NA	-1.00017	0.0605499	1.44453	0.00252937	P18185	0	0	SigA	AhrC regulon (repression)	biosynthesis/ acquisition of arginine<biosynthesis/ acquisition of amino acids<amino acid/ nitrogen metabolism<Metabolism
argF	BSU11250	1203461	1204420	1	-0.608989	0.000214274	~	0.558577	0.000162512	NA	-0.440523	0.270806	-0.578513	0.325214	P18186	0.13	0	SigA	AhrC regulon (repression)	biosynthesis/ acquisition of arginine<biosynthesis/ acquisition of amino acids<amino acid/ nitrogen metabolism<Metabolism
S399	new_1204423_1204697_c	1204423	1204697	-1	-0.540983	0.000679322	~	-0.136536	0.0189388	yjzC	-1.32636	0.00636241	-0.815175	0.404715		0	0	SigA
yjzC	BSU11260	1204506	1204685	1	-0.17644	0.00566005	~	-0.55988	0.000444782	S399	-0.520657	0.451989	-1.34266	0.00623388	O34585	0	0	SigGF, SigA		NA<NA<proteins of unknown function<Groups of genes
yjzD	BSU11270	1204731	1204916	-1	-0.143574	0.0591089	~	-0.199408	0.00457018	NA	-0.352505	0.249633	-0.327127	0.478819	O34713	0	0	SigA		NA<NA<proteins of unknown function<Groups of genes
yjaU	BSU11280	1205165	1205899	1	-0.447238	0.000324337	~	1.08144	8.14337e-07	S400	-0.528735	0.2057	4.88766	7.35401e-13	O35001	0	0	SigK		NA<NA<proteins of unknown function<Groups of genes
S400	new_1205658_1206260_c	1205658	1206260	-1	1.23424	2.46153e-07	Up	-0.159296	0.0193987	yjaV	5.25794	5.12124e-11	-0.215697	0.440451		0	0	Sig-
yjaV	BSU11290	1205981	1206538	1	-0.236706	0.0242436	~	1.00239	2.58614e-06	S400	-0.536085	0.331581	5.14987	1.76137e-10	O34959	0	0	SigEF, SigK	SigE regulon	sporulation proteins/ other<sporulation proteins<sporulation<Lifestyles, NA<NA<poorly characterized/ putative enzymes<Groups of genes
med	BSU11300	1206629	1207582	1	-0.583299	0.000315037	~	-0.528241	0.000344312	NA	0.146455	0.415888	1.5103	0.0847845	O32436	0.15	0	SigA, SigEF, SigK	Spo0A regulon (repression)	NA<genetic competence<genetics<Information processing, NA<genetic competence<exponential and early post-exponential lifestyles<Lifestyles
comZ	BSU11310	1207597	1207788	1	0.149006	0.010284	~	-0.347988	0.00218395	NA	-0.0746064	0.473391	-0.337753	0.478701	O32437	0	0	SigA, SigA, SigEF	Spo0A regulon (repression)	NA<genetic competence<genetics<Information processing, NA<genetic competence<exponential and early post-exponential lifestyles<Lifestyles
S401	new_1207812_1208152	1207812	1208152	1	1.61333	2.46781e-06	Up	-0.458744	0.000319855	yjzB	1.20343	0.000752692	0.545293	0.328824		0	0	SigA, SigA
yjzB	BSU11320	1207818	1208057	-1	-0.520356	0.000175859	~	1.59047	1.13858e-06	S401	0.539312	0.334225	1.15301	0.00178135	O34891	0	0	SigK		Newly identified sporulation proteins (based on transcription profiling) <sporulation proteins<sporulation<Lifestyles
fabHA	BSU11330	1208222	1209160	1	0.295461	0.00761606	~	-0.477161	0.00121481	NA	-0.620406	0.0589227	0.735534	0.317468	O34746	1.2	0.97	SigA	FapR regulon (repression)	biosynthesis of fatty acids<biosynthesis of lipids<lipid metabolism<Metabolism
fabF	BSU11340	1209183	1210424	1	0.269697	0.00281086	~	-0.375223	0.00136866	NA	-0.504818	0.108214	-0.222307	0.46447	O34340	3.5	4.17	SigWXY, SigA	FapR regulon (repression), SigW regulon	NA<membrane dynamics<cell envelope and cell division<Cellular processes, biosynthesis of fatty acids<biosynthesis of lipids<lipid metabolism<Metabolism, NA<cell envelope stress proteins (controlled by SigM, V, W, X, Y)<coping with stress<Lifestyles, NA<NA<essential genes<Groups of genes
yjaZ	BSU11350	1210500	1211285	1	-0.0263524	0.133406	~	0.82331	7.35162e-06	NA	1.95846	0.0632388	2.92171	0.000961871	O31596	0	0	SigK		Newly identified sporulation proteins (based on transcription profiling) <sporulation proteins<sporulation<Lifestyles
S402	new_1211286_1211370	1211286	1211370	1	-0.00848492	0.186766	~	0.856821	6.23216e-06	NA	NA	NA	NA	NA		0	0	SigK
S403	new_1211372_1211476	1211372	1211476	1	0.0383907	0.131754	~	1.21404	1.04306e-06	NA	0.609467	0.422984	0.623963	0.420965		0	0	SigA, SigK
appD	BSU11360	1211477	1212463	1	0.00536925	0.189347	~	0.619659	9.94661e-06	NA	0.452162	0.399687	3.94396	1.421e-05	P42064	0	0	SigA, SigK	CodY regulon (repression), ScoC regulon (repression)	NA<ABC transporters<transporters<Cellular processes, utilization of peptides<utilization of nitrogen sources other than amino acids<amino acid/ nitrogen metabolism<Metabolism, NA<NA<membrane proteins<Groups of genes
appF	BSU11370	1212460	1213449	1	0.0585656	0.0789821	~	0.390472	0.000114576	NA	0.761836	0.279233	3.01435	0.000916693	P42065	0.07	0.11	SigA, SigK	CodY regulon (repression), ScoC regulon (repression)	NA<ABC transporters<transporters<Cellular processes, utilization of peptides<utilization of nitrogen sources other than amino acids<amino acid/ nitrogen metabolism<Metabolism, NA<NA<membrane proteins<Groups of genes
S404	new_1213460_1213536	1213460	1213536	1	NA	NA	~	0.709561	5.73411e-06	NA	2.31825	0.166188	1.19237	0.340382		0	0	Sig-, SigA
appA	BSU11381	1213537	1214001	1	-0.120636	0.00973264	~	0.468998	5.09811e-05	NA	1.26197	0.120338	1.81151	0.102404		0	0	Sig-, SigA	CodY regulon (repression), ScoC regulon (repression)	NA<ABC transporters<transporters<Cellular processes, NA<NA<membrane proteins<Groups of genes, NA<NA<pseudogenes<Groups of genes
appA	BSU11382	1214001	1215167	1	-0.160873	0.00796828	~	0.386329	9.68581e-05	NA	0.213625	0.42156	1.95305	0.0361891		0	0	Sig-, SigA	CodY regulon (repression), ScoC regulon (repression)	NA<ABC transporters<transporters<Cellular processes, NA<NA<pseudogenes<Groups of genes
appB	BSU11390	1215243	1216193	1	-0.199491	0.00550894	~	0.32435	0.000196633	NA	-0.393722	0.325981	1.17594	0.117629	P42062	0	0	Sig-, SigA	CodY regulon (repression), ScoC regulon (repression)	NA<ABC transporters<transporters<Cellular processes, utilization of peptides<utilization of nitrogen sources other than amino acids<amino acid/ nitrogen metabolism<Metabolism, NA<NA<membrane proteins<Groups of genes
appC	BSU11400	1216210	1217121	1	-0.216647	0.00185179	~	0.306101	0.000306353	NA	-0.593347	0.215176	1.54509	0.0896764	P42063	0	0	Sig-, SigA	CodY regulon (repression), ScoC regulon (repression)	NA<ABC transporters<transporters<Cellular processes, utilization of peptides<utilization of nitrogen sources other than amino acids<amino acid/ nitrogen metabolism<Metabolism, NA<NA<membrane proteins<Groups of genes
S405	new_1217180_1217287	1217180	1217287	1	-0.132678	0.0189726	~	0.360647	0.00271723	NA	-0.267012	0.487998	0.628648	0.416183		0	0	Sig-, SigA
yjbA	BSU11410	1217326	1218078	1	-0.167502	0.00464123	~	0.381106	0.000112981	NA	-0.668874	0.256912	0.153868	0.467576	O31597	0	0	SigEF, Sig-, SigA	SigF regulon	sporulation proteins/ other<sporulation proteins<sporulation<Lifestyles
trpS	BSU11420	1218113	1219105	-1	-0.326588	0.000209036	~	-0.117294	0.0218593	NA	0.0514013	0.485632	0.250906	0.480977	P21656	1	1	SigA	T-box (antitermination)	aminoacyl-tRNA synthetases<translation<protein synthesis, modification and degradation<Information processing, NA<NA<essential genes<Groups of genes
NA	BSU_misc_RNA_13	1219164	1219378	-1	0.0530845	0.134545	~	-0.196198	0.00282032	NA	-0.160724	0.409432	-0.000928502	0.520672		0	0	SigA
[truncated: 4,279 more rows]

## Sheet: complete data set
Name	Locus_tag	StartV3	EndV3	Strand	X38644502,Drho,sense	X38666402,Drho,sense	X38826702,Drho,sense	X38666602,WT,sense	X34110902,WT,sense	X38629502,WT,sense	X38644502,Drho,antisense	X38666402,Drho,antisense	X38826702,Drho,antisense	X38666602,WT,antisense	X34110902,WT,antisense	X38629502,WT,antisense	X38644502,Drho,sense,customnorm	X38666402,Drho,sense,customnorm	X38826702,Drho,sense,customnorm	X38666602,WT,sense,customnorm	X34110902,WT,sense,customnorm	X38629502,WT,sense,customnorm	X38644502,Drho,antisense,customnorm	X38666402,Drho,antisense,customnorm	X38826702,Drho,antisense,customnorm	X38666602,WT,antisense,customnorm	X34110902,WT,antisense,customnorm	X38629502,WT,antisense,customnorm	log2R,sense	Pval,sense	Qval,sense	DEkey,sense	log2R,antisense	Pval,antisense	Qval,antisense	DEkey,antisense	classif	AntisenseName	TUshortUp	TUshortSig	Regulons	Function	Uniptot,Entry	Proteome,Top,Protein,Description	Proteome,S168	Proteome,RHO	PromRhoUp	PromRhoDown	PromRhoUp,Sig
[truncated: 5,875 more rows]
[truncated: 33 more columns]
