# Supplementary material for: Termination factor Rho: From the control of pervasive transcription to cell fate determination in Bacillus subtilis
Source: PLoS Genet. 2017 Jul 19;13(7):e1006909. doi: 10.1371/journal.pgen.1006909 (PMC5540618; doi:10.1371/journal.pgen.1006909)
Supplement: S2 Table — (XLSX) [file pgen.1006909.s011.xlsx]

## Sheet: Legend
S2 Table. Functional enrichment analysis of differentially expressed genes
Legend for the different columns
FunctionalCategory	One of the "functional" categories in one of the 3 classification considered: "[Sigma]" for Sigma-factors as predicted in Nicolas et al. (2012); "[SubtiwikiRegulons]" for known regulons as compiled in Subtiwiki; "[SubtiwikiFuncat3]" for known functional category as indicated in the third level of Subtiwiki functional classification.
N	Number of genes in this "functional" category
Genes can be detected as up- or down-regulated: in the tiling array analysis of B. subtilis strain 1012, in the RNA-Seq analysis of B. strain NCIB3610, in both analyses. For each of the three sets of genes detected as up- or down-regulated, the table reports
N.intersect	Number of genes that are in the intersection set of the "functional" category
odds.ratio	Odds-ratio associated with the Fisher exact test; >=1 for enrichement; <=1 for depletion.
p.value	p-value of the Fisher exact test testing a correlation between the particular function indicated in fields "Type" and "Attribute" and the set of gene identified in the field "geneset". Only rows corresponding tp p-value <= 1e-4 were reported in this table.
Functional categories are ordered based to the minimum p-value in the three sets of up- or down-regulated genes

## Sheet: Up-regulated in rho-mutant
S2 Table. Functional enrichment analysis of differentially expressed genes
		Up.Tiling1012 (N=456)			Up.RNASeqNCIB3610 (N=1029)			Up.InCommon (N=368)
FunctionalCategory	N	N.intersect	odds.ratio	p.value	N.intersect	odds.ratio	p.value	N.intersect	odds.ratio	p.value
[SubtiwikiRegulons] CcpA regulon (repression)	201	18	1.18	0.502	129	9.5	5.97e-51	18	1.5	0.136
[SubtiwikiFuncat3] utilization of specific carbon sources<carbon metabolism<Metabolism	230	16	0.884	0.801	129	6.73	1.31e-41	16	1.12	0.676
[SubtiwikiRegulons] Fur regulon (repression)	47	0	0	0.0486	35	14.2	1.22e-17	0	0	0.118
[SubtiwikiFuncat3] NA<essential genes<Groups of genes	276	2	0.0827	9.15e-08	5	0.0824	2.36e-17	1	0.0518	3.53e-07
[SubtiwikiFuncat3] translation<protein synthesis, modification and degradation<Information processing	202	1	0.0571	2.63e-06	4	0.0916	2.26e-12	0	0	3.99e-06
[Sigma] SigA	4289	274	0.526	4.21e-10	659	0.597	3.75e-12	217	0.506	2.01e-09
[SubtiwikiFuncat3] acquisition of iron<homeostasis<Cellular processes	40	0	0	0.0712	26	8.94	3.04e-11	0	0	0.177
[SubtiwikiRegulons] IolR regulon (repression)	13	0	0	0.617	13	Inf	1.37e-10	0	0	1
[SubtiwikiRegulons] stringent response (negative regulation)	116	0	0	0.000143	0	0	2.31e-10	0	0	0.00079
[SubtiwikiRegulons] AbrB regulon (activation)	23	3	1.79	0.418	18	17.2	2.93e-10	3	2.25	0.171
[Sigma] SigK	395	65	2.56	2.22e-09	89	1.4	0.00904	56	2.74	4.02e-09
[SubtiwikiFuncat3] iron metabolism<additional metabolic pathways<Metabolism	52	1	0.231	0.185	28	5.62	2.7e-09	1	0.292	0.258
[Sigma] SigD	210	8	0.461	0.0253	9	0.204	5.35e-09	6	0.431	0.0406
[Sigma] SigH	150	16	1.43	0.166	55	2.82	1.26e-08	14	1.56	0.123
[SubtiwikiFuncat3] sporulation proteins<sporulation<Lifestyles	471	63	1.97	1.31e-05	98	1.26	0.0577	59	2.36	1.43e-07
[SubtiwikiFuncat3] general stress proteins (controlled by SigB)<coping with stress<Lifestyles	151	1	0.0772	0.000141	53	2.63	1.7e-07	1	0.0973	0.000993
[SubtiwikiRegulons] AraR regulon (repression)	13	1	0.99	1	11	26.1	2.51e-07	1	1.25	0.569
[SubtiwikiFuncat3] phosphotransferase systems<transporters<Cellular processes	28	2	0.914	1	17	7.38	3.75e-07	2	1.15	0.694
[SubtiwikiRegulons] SigB regulon ()	159	1	0.0732	6.08e-05	54	2.5	3.86e-07	1	0.0923	0.000684
[SubtiwikiRegulons] GmuR regulon (repression)	8	0	0	1	8	Inf	8.66e-07	0	0	1
[SubtiwikiRegulons] SigK regulon ()	102	21	3.18	2.68e-05	28	1.8	0.0119	21	4.05	9.07e-07
[SubtiwikiFuncat3] motility and chemotaxis<exponential and early post-exponential lifestyles<Lifestyles	72	0	0	0.00606	0	0	2.05e-06	0	0	0.0227
[SubtiwikiRegulons] AhrC regulon (activation)	7	0	0	1	7	Inf	4.97e-06	0	0	1
[SubtiwikiRegulons] RocR regulon (activation)	7	0	0	1	7	Inf	4.97e-06	0	0	1
[SubtiwikiFuncat3] utilization of nucleotides<nucleotide metabolism<Metabolism	21	6	4.8	0.00419	13	7.73	6.89e-06	5	4.72	0.00828
[SubtiwikiRegulons] GbsR regulon (repression)	6	4	23.9	0.000474	6	Inf	2.85e-05	4	30.2	0.000205
[SubtiwikiFuncat3] cell envelope stress proteins (controlled by SigM, V, W, X, Y)<coping with stress<Lifestyles	133	0	0	4.35e-05	10	0.377	0.00114	0	0	0.000366
[SubtiwikiRegulons] SigD regulon ()	81	3	0.454	0.211	2	0.118	4.55e-05	1	0.185	0.062
[Sigma] Sig-	426	27	0.792	0.3	45	0.536	4.98e-05	20	0.722	0.178
[SubtiwikiFuncat3] ABC transporters<transporters<Cellular processes	211	13	0.774	0.433	60	1.93	6.3e-05	11	0.818	0.663
[SubtiwikiRegulons] TRAP regulon (termination)	9	5	15	0.000267	5	5.91	0.011	5	18.9	9.59e-05
[SubtiwikiRegulons] SigG regulon ()	107	19	2.63	0.000654	32	2.04	0.0018	18	3.13	9.71e-05
[SubtiwikiRegulons] SigW regulon ()	65	0	0	0.00884	1	0.0727	9.81e-05	0	0	0.0336

## Sheet: Down-regulation in rho-mutant
S2 Table. Functional enrichment analysis of differentially expressed genes
		Down.Tiling1012 (N=223)			Down.RNASeqNCIB3610 (N=375)			Down.InCommon (N=88)
FunctionalCategory	N	N.intersect	odds.ratio	p.value	N.intersect	odds.ratio	p.value	N.intersect	odds.ratio	p.value
[SubtiwikiRegulons] SigD regulon ()	81	57	80.1	6.22e-65	52	30.3	3.56e-43	40	116	4.52e-55
[Sigma] SigD	210	79	23.1	7.02e-62	97	16.6	6.07e-63	55	60.4	1.01e-59
[SubtiwikiFuncat3] motility and chemotaxis<exponential and early post-exponential lifestyles<Lifestyles	72	47	59.9	7.86e-51	42	22.9	2.02e-32	30	70.3	7.91e-38
[SubtiwikiFuncat3] PBSX prophage<prophages<Prophages and mobile genetic elements	38	29	93.2	1.22e-34	1	0.395	0.514	0	0	1
[SubtiwikiRegulons] Spo0A regulon (repression)	75	30	19.3	6.03e-24	18	4.81	6.78e-07	16	21.5	6.59e-15
[SubtiwikiRegulons] CodY regulon (repression)	136	36	10.7	1.74e-21	30	4.42	1.06e-09	22	16.6	1.57e-17
[SubtiwikiFuncat3] biosynthesis/ acquisition of nucleotides<nucleotide metabolism<Metabolism	66	0	0	0.181	31	14.1	2.23e-20	0	0	0.627
[SubtiwikiRegulons] G-box (termination)	16	0	0	1	15	229	1.37e-17	0	0	1
[SubtiwikiRegulons] PurR regulon (repression)	23	0	0	1	17	43.4	2.43e-16	0	0	1
[SubtiwikiRegulons] Xpf regulon ()	10	10	Inf	5.1e-15	0	0	1	0	0	1
[SubtiwikiRegulons] PyrR regulon (antitermination)	10	0	0	1	10	Inf	1e-12	0	0	1
[SubtiwikiRegulons] AbrB regulon (repression)	209	16	2.19	0.00814	38	3.51	2.21e-09	13	4.94	1.14e-05
[Sigma] Sig-	426	41	3.08	1.6e-08	21	0.746	0.218	1	0.145	0.0203
[SubtiwikiFuncat3] NA<membrane proteins<Groups of genes	1093	56	1.49	0.0138	112	1.96	4.57e-08	33	2.68	2.42e-05
[SubtiwikiRegulons] PerR regulon (activation)	5	5	Inf	7.54e-08	4	59.3	7.76e-05	4	273	2.32e-07
[SubtiwikiRegulons] Spx regulon (repression)	5	5	Inf	7.54e-08	4	59.3	7.76e-05	4	273	2.32e-07
[SubtiwikiRegulons] TnrA regulon (activation)	38	1	0.684	1	13	7.86	2.98e-07	1	1.79	0.437
[SubtiwikiRegulons] FapR regulon (repression)	10	0	0	1	7	34.8	4.15e-07	0	0	1
[SubtiwikiRegulons] KipR regulon (repression)	7	0	0	1	6	89.2	4.31e-07	0	0	1
[SubtiwikiRegulons] CcpA regulon (activation)	11	1	2.54	0.347	7	26.1	1.08e-06	1	6.63	0.153
[SubtiwikiRegulons] CcpA regulon (repression)	201	1	0.123	0.00721	0	0	2.42e-06	0	0	0.076
[SubtiwikiRegulons] ComA regulon (activation)	22	6	9.73	0.000125	9	10.4	3.78e-06	4	15.2	0.00028
[SubtiwikiRegulons] TnrA regulon (repression)	23	2	2.43	0.217	9	9.63	5.86e-06	1	3.01	0.294
[SubtiwikiFuncat3] utilization of specific carbon sources<carbon metabolism<Metabolism	230	2	0.215	0.0124	1	0.0615	5.99e-06	0	0	0.0502
[SubtiwikiRegulons] SlrR regulon (repression)	4	3	76.7	0.00021	4	Inf	1.64e-05	3	202	1.29e-05
[SubtiwikiFuncat3] sporulation proteins<sporulation<Lifestyles	471	4	0.203	7.79e-05	11	0.331	4.62e-05	0	0	0.00111
[SubtiwikiRegulons] Abh regulon (repression)	15	5	12.9	0.000166	5	7.41	0.00182	4	24.9	5.66e-05
[SubtiwikiFuncat3] NA<universally conserved proteins<Groups of genes	30	0	0	0.628	9	6.41	6.87e-05	0	0	1
[SubtiwikiFuncat3] cell wall degradation/ turnover<cell envelope and cell division<Cellular processes	38	8	6.97	6.93e-05	6	2.78	0.0316	5	10.5	0.000229
[SubtiwikiRegulons] Rok regulon (repression)	31	2	1.75	0.33	9	6.12	9.14e-05	2	4.62	0.078
