# Supplementary material for: Termination factor Rho: From the control of pervasive transcription to cell fate determination in Bacillus subtilis
Source: PLoS Genet. 2017 Jul 19;13(7):e1006909. doi: 10.1371/journal.pgen.1006909 (PMC5540618; doi:10.1371/journal.pgen.1006909)
Supplement: S3 Table — (XLSX) [file pgen.1006909.s012.xlsx]

## Sheet: legend
S3 Table. Proteomic raw data.
Content of the file:
Sheet name	content
A. compar_PAI	This tab displays the calculted protein abundunce index (PAI) for each protein detected in the samples named below.
B. procedure	contains information about the sample names, sample treatment before MS, MS data acquisition, bio-informatique treatment of the data
C. MS_Method	contains the description of the method used
D. X!TandemPipeline informations	contains information on X!tandemPipeline and filters applied
E. peptides_pos	all detected peptides and identification
F. spectra	all detected spectra
G. peptides	all peptides
H. proteins	all proteins
I. Specific	The total number of spectra that are specific to this subgroup of proteins. It is only available if there are more than one subgroup within a group.
J. Unique	The number of unique peptide sequence assigned to this protein
K. Specific uniques	The number of unique peptide sequence specific to this subgroup of proteins. It is only available if there are more than one subgroup within a group
L. compar_Specific	This tab displays the number of specific spectra observed by sample, for each top protein of a subgroup.
M. compar_Unique	This tab displays the number of unique peptide sequences observed by sample, for each top protein of a subgroup.
N. compar_Specific_Unique	This tab displays the number of unique peptide sequences specific to this subgroup of proteins observed by sample, for each top protein of a subgroup.
In the compar_ tabs:	Group ID : The Group ID to which the spectrum belongs.
	Sub-Group Sub-GroupID : The Sub-group to which the protein belongs. All the proteins in a sub-group are identified with the same valid peptides.
	Top Protein Description : Description of the first protein listed in this subgroup
	Number of proteins : Total proteins listed in this subgroup
	sample names columns: one column for each sample containing the number of assigned specific spectra per subgroup
Sample names
WT cytosolic1	Wild-type strain cytosolic fraction sample 1
WT membr 1	Wild-type strain membrane fraction sample 1
WT cytosolic2	Wild-type strain cytosolic fraction sample 2
WT membr 2	Wild-type strain membrane fraction sample 2
RM cytosolic 1	Delta-rho strain cytosolic fraction sample 1
RM membr 1	Delta-rho strain membrane fraction sample 1
RM cytosolic2	Delta-rho strain cytosolic fraction sample 2
RM membr 2	Delta-rho strain membrane fraction sample 2
	A spectra is considered as specific if it is only present in one subgroup and no other subgroups of the same group.
	If there is only one subgroup in a group, all the spectra of this protein are considered specific.

## Sheet: compar_PAI
		S3 Table. Proteomic raw data.
		A. Calculted protein abundunce index (PAI) for each protein detected in the samples named below.
	Sub-group ID	Protein Description	WT cytosolic1	WT membr 1	WT cytosolic2	WT membr 2	RM cytosolic 1	RM membr 1	RM cytosolic2	RM membr 2
Group ID	Sub-group ID		PAI	PAI	PAI	PAI	PAI	PAI	PAI	PAI
a1	a1.a1	sp|P33166|EFTU_BACSU Elongation factor Tu OS=Bacillus subtilis GN=tuf	29.2	15.7	35.95	11.05	38.15	11.55	37.25	11.7
a2	a2.a1	sp|P80868|EFG_BACSU Elongation factor G OS=Bacillus subtilis GN=fusA	17.931	9.93103	19.7931	9.03448	17.6897	9.55172	17.2414	10.7586
a3	a3.a1	sp|Q04747|SRFAB_BACSU Surfactin synthase subunit 2 OS=Bacillus subtilis GN=srfAB	1.18182	2.53896	1.11039	2.2013	0.74026	1.58442	0.623377	1.46753
a3	a3.a2	sp|P27206|SRFAA_BACSU Surfactin synthase subunit 1 OS=Bacillus subtilis GN=srfAA	1.26429	2.72143	1.30714	2.57857	0.735714	1.61429	0.628571	1.57857
a3	a3.a3	sp|P94459|PPSD_BACSU Plipastatin synthase subunit D OS=Bacillus subtilis GN=ppsD	0.0208333	0.0555556	0.0208333	0.0208333		0.0486111	0.00694444	0.0347222
a3	a3.a4	sp|P39845|PPSA_BACSU Plipastatin synthase subunit A OS=Bacillus subtilis GN=ppsA		0.0291262		0.0291262		0.038835		0.00970874
a3	a3.a5	sp|P39847|PPSC_BACSU Plipastatin synthase subunit C OS=Bacillus subtilis GN=ppsC				0.0196078		0.0196078		0.00980392
a4	a4.a1	sp|P21883|ODP2_BACSU Dihydrolipoyllysine-residue acetyltransferase component of pyruvate dehydrogenase complex OS=Bacillus subtilis GN=pdhC	4.04762	17.3333	5.66667	18.1905	6.2381	26.0476	6.28571	27.0476
a5	a5.a1	sp|P21882|ODPB_BACSU Pyruvate dehydrogenase E1 component subunit beta OS=Bacillus subtilis GN=pdhB	5.66667	24.3333	10.2667	24.2667	7.6	31	8.4	33.3333
a6	a6.a1	sp|P21881|ODPA_BACSU Pyruvate dehydrogenase E1 component subunit alpha OS=Bacillus subtilis GN=pdhA	7.92308	25.0769	6.38462	26.5385	7.07692	34.6923	7.23077	36.7692
a7	a7.a1	sp|P28598|CH60_BACSU 60 kDa chaperonin OS=Bacillus subtilis GN=groL	10.4074	4.07407	12.4074	5.22222	13	7.25926	11.963	6.92593
a8	a8.a1	sp|P37809|ATPB_BACSU ATP synthase subunit beta OS=Bacillus subtilis GN=atpD	4.14286	13.0476	4.85714	12.2381	7.09524	12.0476	6.90476	13.2381
a9	a9.a1	sp|P20166|PTG3C_BACSU PTS system glucose-specific EIICBA component OS=Bacillus subtilis GN=ptsG	1.47368	17.2105	2.05263	16.5263	3.52632	18.0526	2.89474	18.7895
b10	b10.a1	sp|P21880|DLDH1_BACSU Dihydrolipoyl dehydrogenase OS=Bacillus subtilis GN=pdhD	5.5	10.6111	7.5	13.2778	7.27778	15.1667	6.83333	17.0556
b11	b11.a1	sp|P09124|G3P1_BACSU Glyceraldehyde-3-phosphate dehydrogenase 1 OS=Bacillus subtilis GN=gapA	18.8333	1.75	23.0833	2.66667	28.25	2.75	28.75	2.66667
b12	b12.a1	sp|P02968|FLA_BACSU Flagellin OS=Bacillus subtilis GN=hag	2.1	45.3	3.3	43.8	5.7	14.8	1.7	9.9
b12	b12.a2	sp|O34366|YVZB_BACSU Putative flagellin yvzB OS=Bacillus subtilis GN=yvzB		2.66667		2.33333		1		1.33333
b13	b13.a1	sp|P96614|CSHA_BACSU DEAD-box ATP-dependent RNA helicase CshA OS=Bacillus subtilis GN=cshA	1.63158	9.73684	1.94737	7.26316	3.10526	13.5789	2.10526	13
b13	b13.a2	sp|O34750|YFML_BACSU Putative ATP-dependent RNA helicase yfmL OS=Bacillus subtilis GN=yfmL	0.444444	0.777778	0.388889	0.611111	0.333333	0.888889	0.333333	0.777778
b14	b14.a1	sp|P37871|RPOC_BACSU DNA-directed RNA polymerase subunit beta' OS=Bacillus subtilis GN=rpoC	2.19355	1.27419	1.93548	1.25806	1.95161	2.30645	2.56452	2.32258
b15	b15.a1	sp|P17820|DNAK_BACSU Chaperone protein DnaK OS=Bacillus subtilis GN=dnaK	4.6875	1.84375	5.4375	1.65625	5.5	2.25	5.25	2.3125
b16	b16.a1	sp|P18158|GLPD_BACSU Aerobic glycerol-3-phosphate dehydrogenase OS=Bacillus subtilis GN=glpD	1.48148	4.55556	2.25926	4.37037	2.03704	8.18519	2.11111	8
b17	b17.a1	sp|P37870|RPOB_BACSU DNA-directed RNA polymerase subunit beta OS=Bacillus subtilis GN=rpoB	1.76364	1.10909	1.8	1.14545	1.90909	2.70909	2.25455	2.52727
b18	b18.a1	sp|Q06797|RL1_BACSU 50S ribosomal protein L1 OS=Bacillus subtilis GN=rplA	11.6	8.9	12.5	9.5	11	11.9	8.6	7.5
b19	b19.a1	sp|P21467|RS5_BACSU 30S ribosomal protein S5 OS=Bacillus subtilis GN=rpsE	11.7778	8.22222	14.7778	10.5556	12.4444	12.2222	9.88889	10.5556
b20	b20.a1	sp|P37476|FTSH_BACSU ATP-dependent zinc metalloprotease FtsH OS=Bacillus subtilis GN=ftsH	1.34783	6.91304	1.13043	6.6087	1.13043	8.17391	1.13043	7.82609
b21	b21.a1	sp|P37808|ATPA_BACSU ATP synthase subunit alpha OS=Bacillus subtilis GN=atpA	2.73684	6.84211	2.94737	6.84211	3.10526	7	3.15789	6.52632
b22	b22.a1	sp|P42921|RL4_BACSU 50S ribosomal protein L4 OS=Bacillus subtilis GN=rplD	36.25	6.5	44.25	14.5	26	10.25	27.5	9.75
b23	b23.a1	sp|P54420|ASNB_BACSU Asparagine synthetase [glutamine-hydrolyzing] 1 OS=Bacillus subtilis GN=asnB	1.57143	3.08571	1.48571	2.85714	1.42857	3.88571	1.45714	3.94286
b24	b24.a1	sp|P37571|CLPC_BACSU Negative regulator of genetic competence ClpC/MecB OS=Bacillus subtilis GN=clpC	1.61111	2.36111	1.66667	1.88889	2.52778	2.97222	2.27778	3.30556
b24	b24.a2	sp|O31673|CLPE_BACSU ATP-dependent Clp protease ATP-binding subunit ClpE OS=Bacillus subtilis GN=clpE	0.0588235	0.0882353	0.0588235	0.0882353	0.0588235	0.0882353	0.0588235	0.147059
b25	b25.a1	sp|P80700|EFTS_BACSU Elongation factor Ts OS=Bacillus subtilis GN=tsf	10.2667	0.6	10.8667	0.133333	10.1333	0.533333	11.4	0.533333
b26	b26.a1	sp|P45745|DHBF_BACSU Dimodular nonribosomal peptide synthase OS=Bacillus subtilis GN=dhbF	0.989247	2.07527	1.09677	1.82796	0.0967742	0.494624	0.0645161	0.322581
b27	b27.a1	sp|P80885|KPYK_BACSU Pyruvate kinase OS=Bacillus subtilis GN=pyk	5.35	2.2	5.6	2.1	5.4	2.45	5.2	2.75
b28	b28.a1	sp|P42920|RL3_BACSU 50S ribosomal protein L3 OS=Bacillus subtilis GN=rplC	19.1667	3	21.1667	10.6667	17.6667	11.3333	16.1667	3.33333
b29	b29.a1	sp|P16263|ODO2_BACSU Dihydrolipoyllysine-residue succinyltransferase component of 2-oxoglutarate dehydrogenase complex OS=Bacillus subtilis GN=odhB	4.05882	4.70588	4.88235	3.29412	4.17647	5.41176	3.94118	5.17647
b30	b30.a1	sp|P26908|RL21_BACSU 50S ribosomal protein L21 OS=Bacillus subtilis GN=rplU	29.6667	12	30.3333	29.3333	24.6667	31	20	24.3333
b31	b31.a1	sp|P80698|TIG_BACSU Trigger factor OS=Bacillus subtilis GN=tig	6.94118	1.64706	6.70588	1.64706	7	2.58824	6.41176	2
b32	b32.a1	sp|P21466|RS4_BACSU 30S ribosomal protein S4 OS=Bacillus subtilis GN=rpsD	7.23077	3.38462	9.23077	2.92308	5.69231	5.15385	5.76923	4.07692
b33	b33.a1	sp|P08838|PT1_BACSU Phosphoenolpyruvate-protein phosphotransferase OS=Bacillus subtilis GN=ptsI	3.69231	1.53846	3.46154	1.07692	4.53846	1.57692	4.07692	1.57692
b34	b34.a1	sp|P37869|ENO_BACSU Enolase OS=Bacillus subtilis GN=eno	5.86667	2.73333	7.8	2.06667	5.6	2.8	6.26667	3.13333
b35	b35.a1	sp|P12879|RS8_BACSU 30S ribosomal protein S8 OS=Bacillus subtilis GN=rpsH	18.8	6.2	23	7.6	18.8	8.4	16.4	8.2
b36	b36.a1	sp|P21464|RS2_BACSU 30S ribosomal protein S2 OS=Bacillus subtilis GN=rpsB	3.9	9.5	4.5	9.6	3.1	8.9	3.3	9.8
b37	b37.a1	sp|P80861|YJLD_BACSU NADH dehydrogenase-like protein yjlD OS=Bacillus subtilis GN=yjlD	5	6.1	7.4	5.2	5.7	8.2	6.8	7.6
b38	b38.a1	sp|P45694|TKT_BACSU Transketolase OS=Bacillus subtilis GN=tkt	6.20833	0.291667	5.70833	0.25	3.79167	0.25	4.45833	0.375
b39	b39.a1	sp|P18157|GLPK_BACSU Glycerol kinase OS=Bacillus subtilis GN=glpK	2.40909	3.27273	2.31818	2.40909	2.86364	3.22727	3.09091	3.45455
b40	b40.a1	sp|P12425|GLNA_BACSU Glutamine synthetase OS=Bacillus subtilis GN=glnA	3.14286	2.66667	3.90476	2.28571	2.80952	3.28571	2.52381	2.66667
b41	b41.a1	sp|Q08787|SRFAC_BACSU Surfactin synthase subunit 3 OS=Bacillus subtilis GN=srfAC	1.26531	1.79592	1.36735	1.61224	0.918367	1.08163	0.673469	0.877551
b42	b42.a1	sp|Q45477|SYI_BACSU Isoleucyl-tRNA synthetase OS=Bacillus subtilis GN=ileS	1.47059	0.0882353	1.44118	0.176471	1.52941	0.382353	1.55882	0.264706
b42	b42.a2	sp|Q05873|SYV_BACSU Valyl-tRNA synthetase OS=Bacillus subtilis GN=valS	1.33333	0.133333	1.08889	0.155556	1.06667	0.2	1.02222	0.155556
b43	b43.a1	sp|P28366|SECA_BACSU Protein translocase subunit secA OS=Bacillus subtilis GN=secA	0.840909	2.06818	0.636364	1.45455	0.727273	1.90909	0.772727	1.72727
b44	b44.a1	sp|P17889-1|IF2_BACSU Isoform Alpha of Translation initiation factor IF-2 OS=Bacillus subtilis GN=infB	1.79167	2.08333	2.25	1.45833	2.875	2.91667	2.5	2.58333
b45	b45.a1	sp|P50866|CLPX_BACSU ATP-dependent Clp protease ATP-binding subunit ClpX OS=Bacillus subtilis GN=clpX	2.52632	3.36842	2.57895	2.68421	2.78947	3.36842	2.47368	3.36842
b46	b46.a1	sp|P80859|6PGD2_BACSU 6-phosphogluconate dehydrogenase, decarboxylating 2 OS=Bacillus subtilis GN=yqjI	2.61538	0.346154	2.15385	0.5	2.38462	0.461538	2.38462	0.461538
b46	b46.a2	sp|P12013|6PGD_BACSU 6-phosphogluconate dehydrogenase, decarboxylating OS=Bacillus subtilis GN=gntZ	1.95	0.15	1.8	0.15	1.65	0.1	1.9	0.1
b47	b47.a1	sp|O34454|YKAA_BACSU UPF0111 protein ykaA OS=Bacillus subtilis GN=ykaA	3	6.6	5.9	5.9	5.1	6.4	3.9	6.7
b48	b48.a1	sp|P40924|PGK_BACSU Phosphoglycerate kinase OS=Bacillus subtilis GN=pgk	3.31818	1.18182	3.45455	0.863636	4.59091	1.22727	4.09091	1
b49	b49.a1	sp|P13485|TAGF_BACSU CDP-glycerol:poly(glycerophosphate) glycerophosphotransferase OS=Bacillus subtilis GN=tagF	0.25641	1.69231	0.205128	1.48718	0.384615	1.74359	0.25641	1.76923
b49	b49.a2	sp|P18255|SYT1_BACSU Threonyl-tRNA synthetase 1 OS=Bacillus subtilis GN=thrS	1.48	0.24	1.24	0.32	0.64	0.2	0.72	0.2
b50	b50.a1	sp|Q9KWU4|PYC_BACSU Pyruvate carboxylase OS=Bacillus subtilis GN=pyc	0.836735	0.897959	0.959184	0.714286	1.12245	1.34694	1.12245	1.44898
b51	b51.a1	sp|O34526|SYA_BACSU Alanyl-tRNA synthetase OS=Bacillus subtilis GN=alaS	1.36842	1.10526	1.68421	0.868421	1.5	1.34211	1.71053	1.28947
b52	b52.a1	sp|O31567|YFIY_BACSU Probable siderophore-binding lipoprotein yfiY OS=Bacillus subtilis GN=yfiY	1.35714	9.07143	1.57143	7.42857	1.07143	3.78571	0.857143	3.64286
b53	b53.a1	sp|P02394|RL7_BACSU 50S ribosomal protein L7/L12 OS=Bacillus subtilis GN=rplL	12.5	0.333333	19.3333	2.83333	14.5	1.66667	11.6667	1.83333
b54	b54.a1	sp|P20282|RS13_BACSU 30S ribosomal protein S13 OS=Bacillus subtilis GN=rpsM	11	2.5	12.6667	7.66667	11.5	6.66667	9.66667	2.83333
b55	b55.a1	sp|P54466|YQFA_BACSU UPF0365 protein yqfA OS=Bacillus subtilis GN=yqfA	0.764706	5.47059	0.588235	4.41176	0.882353	4.70588	1.17647	4.41176
b56	b56.a1	sp|P08750|DACA_BACSU D-alanyl-D-alanine carboxypeptidase dacA OS=Bacillus subtilis GN=dacA	0.666667	4.27778	0.722222	3.94444	1.38889	4.44444	1.22222	4.44444
b57	b57.a1	sp|P29727|GUAA_BACSU GMP synthase [glutamine-hydrolyzing] OS=Bacillus subtilis GN=guaA	3.43478	0.565217	3.43478	0.73913	3.17391	0.695652	3.73913	0.73913
b58	b58.a1	sp|P36947|RBSA_BACSU Ribose import ATP-binding protein RbsA OS=Bacillus subtilis GN=rbsA	1.13636	3.63636	1.04545	2.31818	1.09091	3.27273	0.909091	3.68182
b59	b59.a1	sp|P39794|PTTBC_BACSU PTS system trehalose-specific EIIBC component OS=Bacillus subtilis GN=treP	0.777778	10.5556	0.777778	9.22222	0.888889	9.33333	0.555556	9
b60	b60.a1	sp|P19669|TAL_BACSU Transaldolase OS=Bacillus subtilis GN=tal	5.53333	0.466667	4.73333	0.266667	5.73333	0.4	5.93333	0.466667
b61	b61.a1	sp|P38494|RS1H_BACSU 30S ribosomal protein S1 homolog OS=Bacillus subtilis GN=ypfD	3.25	1.25	3.55	0.7	3.2	1.5	2.85	1.15
b62	b62.a1	sp|Q45493|RNJ1_BACSU Ribonuclease J 1 OS=Bacillus subtilis GN=rnjA	1.22222	1.74074	1.37037	1.74074	1.14815	2.37037	1.14815	2.03704
b63	b63.a1	sp|P17922|SYFB_BACSU Phenylalanyl-tRNA synthetase beta chain OS=Bacillus subtilis GN=pheT	1.44444	1.22222	1.38889	0.944444	1.25	1.05556	1.33333	0.916667
b64	b64.a1	sp|O31742|RL19_BACSU 50S ribosomal protein L19 OS=Bacillus subtilis GN=rplS	10.6	2.6	18	3.8	11.8	7.6	9.6	4
b65	b65.a1	sp|P23129|ODO1_BACSU 2-oxoglutarate dehydrogenase E1 component OS=Bacillus subtilis GN=odhA	1.94595	0.567568	1.7027	0.432432	1.56757	0.513514	1.97297	0.459459
b66	b66.a1	sp|P25994|CARB_BACSU Carbamoyl-phosphate synthase pyrimidine-specific large chain OS=Bacillus subtilis GN=pyrAB	1.1087	1.17391	1	0.956522	0.586957	0.891304	0.652174	0.913043
b67	b67.a1	sp|P08065|DHSA_BACSU Succinate dehydrogenase flavoprotein subunit OS=Bacillus subtilis GN=sdhA	0.758621	2.37931	0.793103	1.72414	0.862069	2	0.793103	2.24138
b68	b68.a1	sp|P39793|PBPA_BACSU Penicillin-binding protein 1A/1B OS=Bacillus subtilis GN=ponA	0.26087	1.43478	0.26087	1.67391	0.26087	1.54348	0.195652	1.6087
b69	b69.a1	sp|P80860|G6PI_BACSU Glucose-6-phosphate isomerase OS=Bacillus subtilis GN=pgi	4.94118	0.647059	5	0.294118	3.76471	0.529412	3.94118	0.411765
b70	b70.a1	sp|P13242|PYRG_BACSU CTP synthase OS=Bacillus subtilis GN=pyrG	2.2	1.2	2.36	0.96	2.04	1.32	1.76	1.24
b71	b71.a1	sp|P71012|PTF3A_BACSU PTS system fructose-specific EIIABC component OS=Bacillus subtilis GN=fruA	0.666667	3.8	0.666667	3.66667	1	5.2	0.933333	5.73333
b72	b72.a1	sp|P37877|ACKA_BACSU Acetate kinase OS=Bacillus subtilis GN=ackA	2.6	1.75	2.65	1.05	3.1	1	2.75	1.2
b73	b73.a1	sp|O31755|SYP_BACSU Prolyl-tRNA synthetase OS=Bacillus subtilis GN=proS	2	0.615385	1.92308	0.153846	3.15385	0.653846	3.15385	0.692308
b74	b74.a1	sp|P80866|V296_BACSU Vegetative protein 296 OS=Bacillus subtilis GN=yurY	4.8	0.866667	4.93333	0.466667	4.6	0.6	4.46667	0.6
b75	b75.a1	sp|P37477|SYK_BACSU Lysyl-tRNA synthetase OS=Bacillus subtilis GN=lysS	1.77273	1.45455	2.77273	0.954545	2.36364	1.54545	2.22727	1.40909
b76	b76.a1	sp|P27876|TPIS_BACSU Triosephosphate isomerase OS=Bacillus subtilis GN=tpiA	7.09091	0.181818	6	0.181818	7.81818	0.272727	7.09091	0.363636
b77	b77.a1	sp|P39646|PTAS_BACSU Phosphate acetyltransferase OS=Bacillus subtilis GN=pta	6.28571	0.142857	5.5		5.42857	0.285714	4.85714	0.285714
b78	b78.a1	sp|P50849|PNP_BACSU Polyribonucleotide nucleotidyltransferase OS=Bacillus subtilis GN=pnp	1.25	1	1.71875	0.875	1.40625	1.03125	1.53125	1.0625
b79	b79.a1	sp|O31645|PTN3B_BACSU PTS system mannose-specific EIIBCA component OS=Bacillus subtilis GN=manP	1.04348	6.30435	1	5.21739	0.0434783	0.0869565
b80	b80.a1	sp|O32047|SECDF_BACSU Protein-export membrane protein secDF OS=Bacillus subtilis GN=secDF	0.681818	3	0.590909	2.72727	0.727273	3.04545	0.409091	3.04545
b81	b81.a1	sp|O31501|SWRC_BACSU Swarming motility protein SwrC OS=Bacillus subtilis GN=swrC	0.423077	2.38462	0.230769	2.30769	0.461538	2.80769	0.346154	3
b82	b82.a1	sp|P18159|PGCA_BACSU Phosphoglucomutase OS=Bacillus subtilis GN=pgcA	1.56667	1.1	1.5	0.6	1.8	1.03333	1.73333	1.03333
b83	b83.a1	sp|P32081|CSPB_BACSU Cold shock protein CspB OS=Bacillus subtilis GN=cspB	25	0.5	38.5	10.5	27	17.5	24.5	12
b84	b84.a1	sp|P70965|MURA1_BACSU UDP-N-acetylglucosamine 1-carboxyvinyltransferase 1 OS=Bacillus subtilis GN=murAA	2.2381	2.2381	2.33333	0.904762	2.2381	1.28571	2	1.42857
b85	b85.a1	sp|C0SP94|YHFQ_BACSU Putative ABC transporter substrate-binding lipoprotein yhfQ OS=Bacillus subtilis GN=yhfQ	0.857143	5.42857	0.642857	5.5	0.714286	4.07143	0.5	4.07143
b86	b86.a1	sp|P0CI73|GLMS_BACSU Glucosamine--fructose-6-phosphate aminotransferase [isomerizing] OS=Bacillus subtilis GN=glmS	2.39286	0.821429	2.32143	0.428571	1.89286	0.321429	2.28571	0.285714
b87	b87.a1	sp|P49814|MDH_BACSU Malate dehydrogenase OS=Bacillus subtilis GN=mdh	7.6	0.4	7.6	0.2	6.8	0.5	6.1	0.3
b88	b88.a1	sp|P21465|RS3_BACSU 30S ribosomal protein S3 OS=Bacillus subtilis GN=rpsC	4.14286	5.42857	5	5.57143	4.28571	7.71429	3	6.42857
b89	b89.a1	sp|P21879|IMDH_BACSU Inosine-5'-monophosphate dehydrogenase OS=Bacillus subtilis GN=guaB	2.36	0.56	2.88	0.32	2.4	0.28	2.4	0.28
b90	b90.a1	sp|P04969|RS11_BACSU 30S ribosomal protein S11 OS=Bacillus subtilis GN=rpsK	5.8	3.8	9	7.2	4.8	7.6	6.8	12.4
b91	b91.a1	sp|P80875|G16U_BACSU General stress protein 16U OS=Bacillus subtilis GN=yceD	6.44444	1.44444	6.55556	1.22222	4.77778	1.55556	5	1.66667
b91	b91.a2	sp|O34384|YCEE_BACSU Uncharacterized protein YceE OS=Bacillus subtilis GN=yceE	1	0.714286	1	0.428571	1	0.428571	1	0.428571
b92	b92.a1	sp|P32727|NUSA_BACSU Transcription elongation protein nusA OS=Bacillus subtilis GN=nusA	2.58824	1	3.23529	0.705882	3.52941	1.17647	3.52941	0.941176
b93	b93.a1	sp|P13243|ALF_BACSU Probable fructose-bisphosphate aldolase OS=Bacillus subtilis GN=fbaA	6.16667	0.583333	4.83333	0.333333	4.25	0.583333	6.33333	0.5
b94	b94.a1	sp|O34348|YFMC_BACSU Fe(3+)-citrate-binding protein yfmC OS=Bacillus subtilis GN=yfmC	1.15385	4.46154	0.923077	4.07692	1.07692	4.53846	0.692308	4.84615
b95	b95.a1	sp|O31716|YKPA_BACSU Uncharacterized ABC transporter ATP-binding protein YkpA OS=Bacillus subtilis GN=ykpA	1.37037	1.37037	1.37037	1.07407	1.2963	1.11111	1.37037	1.22222
b96	b96.a1	sp|P42974|DHNA_BACSU NADH dehydrogenase OS=Bacillus subtilis GN=ahpF	2.63158	0.947368	2.57895	0.894737	2.42105	1	2.63158	1.36842
b97	b97.a1	sp|O06491|GATA_BACSU Glutamyl-tRNA(Gln) amidotransferase subunit A OS=Bacillus subtilis GN=gatA	2.17391	1.17391	2.21739	0.652174	2.13043	0.782609	1.95652	0.826087
b98	b98.a1	sp|P42919|RL2_BACSU 50S ribosomal protein L2 OS=Bacillus subtilis GN=rplB	3.1	2.8	3.2	3.3	3.3	4.8	2.7	3.7
b99	b99.a1	sp|O32038|SYD_BACSU Aspartyl-tRNA synthetase OS=Bacillus subtilis GN=aspS	2.18182	1	2.18182	0.681818	2.09091	0.681818	2.40909	1
c100	c100.a1	sp|P39126|IDH_BACSU Isocitrate dehydrogenase [NADP] OS=Bacillus subtilis GN=icd	2.31579	1.26316	2.47368	0.736842	2.63158	1	2.68421	1
c101	c101.a1	sp|P39773|GPMI_BACSU 2,3-bisphosphoglycerate-independent phosphoglycerate mutase OS=Bacillus subtilis GN=gpmI	2.65	0.4	2.4	0.35	3.45	0.5	2.85	0.5
c102	c102.a1	sp|P46354|PUNA_BACSU Purine nucleoside phosphorylase 1 OS=Bacillus subtilis GN=punA	5.77778	0.333333	5.22222	0.333333	8.33333	0.555556	7.88889	0.666667
c103	c103.a1	sp|P08821|DBH1_BACSU DNA-binding protein HU 1 OS=Bacillus subtilis GN=hupA	12.75	0.5	17.75	1	17	1	14.5	0.75
c104	c104.a1	sp|P54419|METK_BACSU S-adenosylmethionine synthase OS=Bacillus subtilis GN=metK	3.08333	2.16667	3	1.75	2.83333	2.41667	3.83333	2.58333
c105	c105.a1	sp|O05268|FENR2_BACSU Ferredoxin--NADP reductase 2 OS=Bacillus subtilis GN=yumC	2.84211	0.578947	2.47368	0.578947	2.84211	0.684211	2.84211	0.578947
c106	c106.a1	sp|O32165|SUFD_BACSU FeS cluster assembly protein sufD OS=Bacillus subtilis GN=sufD	2.94444	0.5	3.16667	0.5	3	0.5	3	0.5
c107	c107.a1	sp|O32247|YVBJ_BACSU Uncharacterized membrane protein yvbJ OS=Bacillus subtilis GN=yvbJ	0.1	2.06667	0.266667	1.63333	0.266667	2.03333	0.166667	1.86667
c108	c108.a1	sp|Q07833|WAPA_BACSU Wall-associated protein OS=Bacillus subtilis GN=wapA	0.0754717	0.443396	0.122642	0.490566	0.150943	0.603774	0.0566038	0.424528
c109	c109.a1	sp|O07631|TYPA_BACSU GTP-binding protein TypA/BipA homolog OS=Bacillus subtilis GN=typA	1.76	0.96	1.6	0.64	1.76	0.88	1.56	0.8
c110	c110.a1	sp|P94421|YCLQ_BACSU Uncharacterized ABC transporter solute-binding protein yclQ OS=Bacillus subtilis GN=yclQ	1.46154	3.38462	0.692308	3.30769	1.07692	3.76923	0.846154	4.61538
c111	c111.a1	sp|P54616|FABI_BACSU Enoyl-[acyl-carrier-protein] reductase [NADH] FabI OS=Bacillus subtilis GN=fabI	3.92857	1.42857	3.64286	0.714286	3.85714	0.5	3	0.714286
c112	c112.a1	sp|P94356|YXKC_BACSU Uncharacterized protein yxkC OS=Bacillus subtilis GN=yxkC	2	11.1667	2	11.6667	2	6.66667	0.833333	4.83333
c113	c113.a1	sp|P54381|SYGB_BACSU Glycyl-tRNA synthetase beta subunit OS=Bacillus subtilis GN=glyS	1.5	0.588235	1.35294	0.382353	1.11765	0.411765	1.47059	0.441176
c114	c114.a1	sp|O31760|RNJ2_BACSU Ribonuclease J 2 OS=Bacillus subtilis GN=rnjB	0.925926	1.14815	1.11111	1.37037	0.777778	1.55556	0.962963	1.18519
c115	c115.a1	sp|P39215|MCPB_BACSU Methyl-accepting chemotaxis protein mcpB OS=Bacillus subtilis GN=mcpB	0.296296	1.22222	0.333333	1.33333		0.62963		0.518519
c115	c115.a2	sp|P39214|MCPA_BACSU Methyl-accepting chemotaxis protein mcpA OS=Bacillus subtilis GN=mcpA	0.272727	1.77273	0.136364	1.68182	0.0454545	0.590909		0.590909
c115	c115.a3	sp|P39217|TLPB_BACSU Methyl-accepting chemotaxis protein tlpB OS=Bacillus subtilis GN=tlpB	0.125	0.708333		1.08333		0.291667		0.25
c115	c115.a4	sp|P39216|TLPA_BACSU Methyl-accepting chemotaxis protein tlpA OS=Bacillus subtilis GN=tlpA	0.115385	0.230769	0.115385	0.384615		0.153846		0.192308
c116	c116.a1	sp|P14577|RL16_BACSU 50S ribosomal protein L16 OS=Bacillus subtilis GN=rplP	13	2.25	18.75	4.25	4.5	5.5	8.75	3
c117	c117.a1	sp|P39751|MBL_BACSU MreB-like protein OS=Bacillus subtilis GN=mbl	1.2	3.8	1.6	2.26667	1.06667	2.46667	1	2.26667
c118	c118.a1	sp|O31749|PYRH_BACSU Uridylate kinase OS=Bacillus subtilis GN=pyrH	1.9	4.1	2	2.3	2.9	3.6	2.5	4.1
c119	c119.a1	sp|O34962|MAO4_BACSU Probable NAD-dependent malic enzyme 4 OS=Bacillus subtilis GN=ytsJ	2.29412	0.529412	1.94118	0.705882	2.52941	1.64706	2.52941	1.52941
c120	c120.a1	sp|P54941|YXEB_BACSU Iron(3+)-hydroxamate-binding protein yxeB OS=Bacillus subtilis GN=yxeB	0.866667	4.06667	0.533333	2.73333	0.466667	3.06667	0.466667	3.2
c121	c121.a1	sp|P37948|GLPT_BACSU Glycerol-3-phosphate transporter OS=Bacillus subtilis GN=glpT	1.54545	3.54545	1.81818	3	2.09091	3.54545	1.90909	3.54545
c122	c122.a1	sp|Q01465|MREB_BACSU Rod shape-determining protein mreB OS=Bacillus subtilis GN=mreB	1.0625	3.5625	1.5	2.125	1.125	1.875	0.75	2.25
c123	c123.a1	sp|P05649|DPO3B_BACSU DNA polymerase III subunit beta OS=Bacillus subtilis GN=dnaN	1.47619	1.04762	1.42857	1	1.66667	1.14286	1.80952	1.14286
c124	c124.a1	sp|P39148|GLYA_BACSU Serine hydroxymethyltransferase OS=Bacillus subtilis GN=glyA	3.06667	0.533333	3.06667	0.533333	3.33333	0.6	3.2	0.533333
c125	c125.a1	sp|P13484|TAGE_BACSU Probable poly(glycerol-phosphate) alpha-glucosyltransferase OS=Bacillus subtilis GN=tagE	0.3	1.2	0.2	1.26667	0.3	2.1	0.233333	1.83333
c126	c126.a1	sp|P39772|SYN_BACSU Asparaginyl-tRNA synthetase OS=Bacillus subtilis GN=asnS	2	0.55	2.1	0.5	1.95	0.95	2.2	0.85
c127	c127.a1	sp|P36430|SYL_BACSU Leucyl-tRNA synthetase OS=Bacillus subtilis GN=leuS	1.86207	0.103448	1.72414	0.0344828	1.7931	0.172414	1.82759	0.137931
c128	c128.a1	sp|P24141|OPPA_BACSU Oligopeptide-binding protein oppA OS=Bacillus subtilis GN=oppA	0.333333	2.20833	0.208333	1.66667	0.333333	1.70833	0.166667	1.70833
c128	c128.a2	sp|P26906|DPPE_BACSU Dipeptide-binding protein dppE OS=Bacillus subtilis GN=dppE		0.157895		0.157895	0.0526316	0.368421		0.526316
c129	c129.a1	sp|P37949|LEPA_BACSU Elongation factor 4 OS=Bacillus subtilis GN=lepA	0.727273	2.04545	0.863636	1.5	0.727273	1.63636	0.590909	1.95455
c130	c130.a1	sp|P80239|AHPC_BACSU Alkyl hydroperoxide reductase subunit C OS=Bacillus subtilis GN=ahpC	3.7	1.2	4.1	1	5.2	1.1	4.5	1
c131	c131.a1	sp|P37465|SYM_BACSU Methionyl-tRNA synthetase OS=Bacillus subtilis GN=metG	1.08571	0.628571	1.25714	0.428571	1.02857	0.371429	0.914286	0.485714
c132	c132.a1	sp|O30509|GATB_BACSU Aspartyl/glutamyl-tRNA(Asn/Gln) amidotransferase subunit B OS=Bacillus subtilis GN=gatB	1.17241	0.758621	1.44828	0.310345	1.34483	0.482759	1.41379	0.551724
c133	c133.a1	sp|Q06796|RL11_BACSU 50S ribosomal protein L11 OS=Bacillus subtilis GN=rplK	4.85714	1.28571	8.57143	1.14286	6.85714	1.42857	5.71429	1.14286
c134	c134.a1	sp|P37474|MFD_BACSU Transcription-repair-coupling factor OS=Bacillus subtilis GN=mfd	0.271186	0.610169	0.254237	0.372881	0.254237	0.745763	0.338983	0.762712
c135	c135.a1	sp|P39795|TREC_BACSU Trehalose-6-phosphate hydrolase OS=Bacillus subtilis GN=treA	1.53571	0.142857	1.32143	0.178571	1.82143	0.357143	1.89286	0.321429
c136	c136.a1	sp|P22326|SYY1_BACSU Tyrosyl-tRNA synthetase 1 OS=Bacillus subtilis GN=tyrS1	1.90476	0.714286	1.90476	0.619048	1.66667	0.714286	1.85714	0.619048
c137	c137.a1	sp|P34956|QOX1_BACSU Quinol oxidase subunit 1 OS=Bacillus subtilis GN=qoxB	1	6	0.555556	4.33333	0.888889	4.88889	0.444444	5.22222
c138	c138.a1	sp|P54375|SODM_BACSU Superoxide dismutase [Mn] OS=Bacillus subtilis GN=sodA	3.54545	0.0909091	4.54545	0.272727	5.27273	0.0909091	4.90909	0.363636
c139	c139.a1	sp|O34529|K6PF_BACSU 6-phosphofructokinase OS=Bacillus subtilis GN=pfkA	2.84615	1.38462	2.76923	1.23077	1.76923	1.84615	2.07692	2.15385
c140	c140.a1	sp|P80870|GS13_BACSU General stress protein 13 OS=Bacillus subtilis GN=yugI	9.6	0.4	8.8	0.8	12.2	0.6	9	0.4
c141	c141.a1	sp|P37518|ENGD_BACSU GTP-dependent nucleic acid-binding protein engD OS=Bacillus subtilis GN=engD	2.0625	2.125	1.8125	0.9375	1.75	1.0625	1.8125	1.4375
c142	c142.a1	sp|P50735|GUDB_BACSU NAD-specific glutamate dehydrogenase OS=Bacillus subtilis GN=gudB	0.875	2.375	0.8125	2.125	0.75	1.6875	0.8125	1.875
c142	c142.a2	sp|P39633|DHE2_BACSU NAD-specific glutamate dehydrogenase OS=Bacillus subtilis GN=rocG	0.210526	0.263158	0.210526	0.315789	0.210526	0.263158	0.157895	0.210526
c143	c143.a1	sp|P14193|KPRS_BACSU Ribose-phosphate pyrophosphokinase OS=Bacillus subtilis GN=prs	2.84615	1.46154	2.84615	1.07692	2.69231	1	2.92308	1.07692
c144	c144.a1	sp|O34833|YCEH_BACSU Uncharacterized protein yceH OS=Bacillus subtilis GN=yceH	0.73913	1.6087	0.73913	1.08696	0.652174	1.78261	0.652174	1.65217
c145	c145.a1	sp|P80886|SUCC_BACSU Succinyl-CoA ligase [ADP-forming] subunit beta OS=Bacillus subtilis GN=sucC	1.52174	0.826087	1.6087	0.695652	1.47826	0.652174	1.3913	0.73913
c146	c146.a1	sp|P37945|LON1_BACSU Lon protease 1 OS=Bacillus subtilis GN=lon1	0.655172	1.41379	0.689655	0.862069	0.62069	1	0.62069	1.17241
c147	c147.a1	sp|P29726|PURA_BACSU Adenylosuccinate synthetase OS=Bacillus subtilis GN=purA	1.54545	0.681818	1.54545	0.454545	1.36364	0.363636	1.36364	0.454545
c147	c147.a2	sp|P46921|OPUAB_BACSU Glycine betaine transport system permease protein opuAB OS=Bacillus subtilis GN=opuAB	0.5	2.5	0.5	2	0.5	0.75		1.75
c148	c148.a1	sp|O32162|SUFB_BACSU FeS cluster assembly protein sufB OS=Bacillus subtilis GN=sufB	1.77273	0.590909	1.95455	0.181818	1.95455	0.318182	1.95455	0.454545
c149	c149.a1	sp|P46906|SYR_BACSU Arginyl-tRNA synthetase OS=Bacillus subtilis GN=argS	1.65517	0.0689655	1.68966	0.103448	1.58621	0.172414	1.55172	0.137931
c150	c150.a1	sp|P22250|SYE_BACSU Glutamyl-tRNA synthetase OS=Bacillus subtilis GN=gltX	2.25	0.55	2	0.4	1.9	0.6	2	0.4
c151	c151.a1	sp|P39581|DLTA_BACSU D-alanine--poly(phosphoribitol) ligase subunit 1 OS=Bacillus subtilis GN=dltA	3.5625	0.625	3.125	0.3125	1.9375	0.3125	2	0.5
c152	c152.a1	sp|O34788|BDHA_BACSU (R,R)-butanediol dehydrogenase OS=Bacillus subtilis GN=bdhA	3.66667	0.75	4	0.666667	3.25	0.583333	2.83333	0.75
c153	c153.a1	sp|P42971|PBPC_BACSU Penicillin-binding protein 3 OS=Bacillus subtilis GN=pbpC	0.222222	1.2963	0.37037	0.962963	0.481481	1.74074	0.37037	1.85185
c154	c154.a1	sp|P25812|MNMG_BACSU tRNA uridine 5-carboxymethylaminomethyl modification enzyme MnmG OS=Bacillus subtilis GN=mnmG	1.03333	0.733333	0.933333	0.633333	0.9	0.766667	0.833333	0.7
c155	c155.a1	sp|P12874|RS17_BACSU 30S ribosomal protein S17 OS=Bacillus subtilis GN=rpsQ	12	4.66667	9.33333	7.33333	9	11.3333	5.66667	6
c156	c156.a1	sp|P12877|RL5_BACSU 50S ribosomal protein L5 OS=Bacillus subtilis GN=rplE	2.9	2.7	3.1	1.3	3.1	1.7	2.5	2.1
c157	c157.a1	sp|P20964|OBG_BACSU GTPase obgE OS=Bacillus subtilis GN=obg	1.1	0.85	0.8	0.55	1.6	1.75	1.3	1.6
c158	c158.a1	sp|P40409|FEUA_BACSU Iron-uptake system-binding protein OS=Bacillus subtilis GN=feuA	1	5.25	0.75	3.66667	0.25	2.75	0.166667	1.83333
c159	c159.a1	sp|P34957|QOX2_BACSU Quinol oxidase subunit 2 OS=Bacillus subtilis GN=qoxA	1	4.8	0.8	3.2	0.9	3.6	0.6	3.7
c160	c160.a1	sp|P46208|HTPG_BACSU Chaperone protein htpG OS=Bacillus subtilis GN=htpG	0.774194	0.967742	0.806452	0.516129	0.612903	0.806452	0.677419	0.806452
c161	c161.a1	sp|P39578|DLTD_BACSU Protein dltD OS=Bacillus subtilis GN=dltD	0.5	2.55556	0.388889	2.61111	0.277778	1.88889	0.111111	1.94444
c162	c162.a1	sp|O34340|FABF_BACSU 3-oxoacyl-[acyl-carrier-protein] synthase 2 OS=Bacillus subtilis GN=fabF	3.41667	0.666667	2.5	0.416667	3.41667	0.75	3.5	0.666667
c163	c163.a1	sp|P37487|PPAC_BACSU Manganese-dependent inorganic pyrophosphatase OS=Bacillus subtilis GN=ppaC	3.42857	0.357143	2.64286	0.357143	2.71429	0.5	2.5	0.5
c164	c164.a1	sp|P36949|RBSB_BACSU D-ribose-binding protein OS=Bacillus subtilis GN=rbsB	1.7	3.3	1.1	3.6	1.4	3.1	1.1	2.8
c165	c165.a1	sp|P71088|SP0M_BACSU Sporulation-control protein spo0M OS=Bacillus subtilis GN=spo0M	7.5	1.75	5	1	3	0.625	2.875	0.5
c166	c166.a1	sp|P05652|GYRB_BACSU DNA gyrase subunit B OS=Bacillus subtilis GN=gyrB	0.76	1.24	0.64	0.72	0.8	1.12	0.64	1.16
c167	c167.a1	sp|P39814|TOP1_BACSU DNA topoisomerase 1 OS=Bacillus subtilis GN=topA	0.62069	0.413793	0.793103	0.517241	0.827586	1.10345	0.931034	0.896552
c168	c168.a1	sp|P05653|GYRA_BACSU DNA gyrase subunit A OS=Bacillus subtilis GN=gyrA	0.684211	0.447368	0.842105	0.289474	0.763158	0.447368	0.736842	0.447368
c169	c169.a1	sp|O07585|YHDP_BACSU UPF0053 protein yhdP OS=Bacillus subtilis GN=yhdP	0.133333	1.73333	0.333333	1.33333	0.466667	1.8	0.4	1.6
c169	c169.a2	sp|P54428|YRKA_BACSU UPF0053 protein yrkA OS=Bacillus subtilis GN=yrkA	0.125	0.9375		0.75		1.125		1.375
c170	c170.a1	sp|P40871|DHBE_BACSU 2,3-dihydroxybenzoate-AMP ligase OS=Bacillus subtilis GN=dhbE	2.42857	0.952381	2.2381	0.52381	1.04762	0.0952381	1	0.0952381
c171	c171.a1	sp|P42923|RL10_BACSU 50S ribosomal protein L10 OS=Bacillus subtilis GN=rplJ	3.88889	1.44444	3.66667	1.11111	4.11111	0.777778	3.33333	1
c172	c172.a1	sp|P35136|SERA_BACSU D-3-phosphoglycerate dehydrogenase OS=Bacillus subtilis GN=serA	1.04167	1.04167	1.08333	0.666667	0.916667	0.791667	0.875	0.75
c173	c173.a1	sp|P96605|YDBJ_BACSU Uncharacterized ABC transporter ATP-binding protein YdbJ OS=Bacillus subtilis GN=ydbJ	0.333333	1.66667	0.133333	1.26667	0.333333	1.53333	0.133333	1.46667
c173	c173.a2	sp|P54592|YHCH_BACSU Uncharacterized ABC transporter ATP-binding protein YhcH OS=Bacillus subtilis GN=yhcH	0.153846	1.30769	0.0769231	0.769231	0.0769231	1.15385	0.0769231	1.23077
c173	c173.a3	sp|O34631|YVRA_BACSU Uncharacterized ABC transporter ATP-binding protein YvrA OS=Bacillus subtilis GN=yvrA		0.0526316		0.0526316		0.157895		0.157895
c174	c174.a1	sp|P39779|CODY_BACSU GTP-sensing transcriptional pleiotropic repressor CodY OS=Bacillus subtilis GN=codY	3	0.636364	2.36364	0.727273	3.63636	0.636364	3.81818	0.727273
c175	c175.a1	sp|P16971|RECA_BACSU Protein RecA OS=Bacillus subtilis GN=recA	1.5	2.5	1.58333	2	1.33333	1.83333	1.33333	2.16667
c176	c176.a1	sp|P46920|OPUAA_BACSU Glycine betaine transport ATP-binding protein OpuAA OS=Bacillus subtilis GN=opuAA	0.416667	3.41667	0.25	2.66667	0.5	2.66667	0.333333	3.75
c177	c177.a1	sp|O31774|RNY_BACSU Ribonuclease Y OS=Bacillus subtilis GN=rny	0.3	1.75	0.3	1.5	0.35	2	0.2	1.95
c178	c178.a1	sp|P26899|ASPA_BACSU Aspartate ammonia-lyase OS=Bacillus subtilis GN=ansB	2.125	0.5625	2.125	0.375	2.0625	0.3125	2.5625	0.3125
c179	c179.a1	sp|P09339|ACON_BACSU Aconitate hydratase OS=Bacillus subtilis GN=citB	1.02857	0.114286	0.685714	0.0571429	1.08571	0.314286	1.08571	0.314286
c180	c180.a1	sp|P49787|ACCC1_BACSU Biotin carboxylase 1 OS=Bacillus subtilis GN=accC1	1.19048	0.952381	0.952381	0.857143	1.19048	0.857143	1.04762	0.761905
c181	c181.a1	sp|P51834|SMC_BACSU Chromosome partition protein Smc OS=Bacillus subtilis GN=smc	0.218182	0.618182	0.345455	0.6	0.163636	0.454545	0.0727273	0.509091
c182	c182.a1	sp|O32231|RNR_BACSU Ribonuclease R OS=Bacillus subtilis GN=rnr	0.242424	0.606061	0.272727	0.363636	0.454545	1.45455	0.333333	1.18182
c183	c183.a1	sp|P54482|ISPG_BACSU 4-hydroxy-3-methylbut-2-en-1-yl diphosphate synthase OS=Bacillus subtilis GN=ispG	1.5	0.65	1.65	0.45	1.4	0.45	1.45	0.5
c184	c184.a1	sp|P46320|LICH_BACSU Probable 6-phospho-beta-glucosidase OS=Bacillus subtilis GN=licH	0.578947	0.684211	0.631579	0.421053	1.57895	1	2.15789	1.31579
c185	c185.a1	sp|O34443|APT_BACSU Adenine phosphoribosyltransferase OS=Bacillus subtilis GN=apt	3.33333	0.333333	3.33333	0.222222	5.33333	0.555556	4	0.555556
c186	c186.a1	sp|P54423|WPRA_BACSU Cell wall-associated protease OS=Bacillus subtilis GN=wprA	0.0526316	1.07895	0.0263158	0.789474	0.0526316	0.947368	0.0526316	1.13158
c187	c187.a1	sp|O34996|DPO1_BACSU DNA polymerase I OS=Bacillus subtilis GN=polA	0.340426	0.617021	0.297872	0.319149	0.361702	0.489362	0.382979	0.531915
c188	c188.a1	sp|P05306|PTSBC_BACSU PTS system sucrose-specific EIIBC component OS=Bacillus subtilis GN=sacP	0.333333	6.33333	0.5	4	1	6.83333	0.5	6.33333
c189	c189.a1	sp|P53001|AAT1_BACSU Aspartate aminotransferase OS=Bacillus subtilis GN=aspB	1.5	0.777778	1.5	0.388889	1.72222	0.333333	1.77778	0.555556
c190	c190.a1	sp|P17865|FTSZ_BACSU Cell division protein ftsZ OS=Bacillus subtilis GN=ftsZ	1.52941	0.823529	1.23529	0.470588	1.64706	0.823529	1.70588	0.823529
c191	c191.a1	sp|P51777|CSPD_BACSU Cold shock protein CspD OS=Bacillus subtilis GN=cspD	5.33333		9.66667	3.66667	8.66667	8.33333	8.66667	6.66667
c192	c192.a1	sp|Q9R9I1|YVTA_BACSU Uncharacterized serine protease yvtA OS=Bacillus subtilis GN=yvtA	0.3	0.7	0.2	0.7	2.3	4.4	1.8	4.8
c193	c193.a1	sp|O34580|PCRA_BACSU ATP-dependent DNA helicase pcrA OS=Bacillus subtilis GN=pcrA	0.342105	0.684211	0.394737	0.578947	0.342105	0.631579	0.342105	0.657895
c194	c194.a1	sp|P37810|ATPG_BACSU ATP synthase gamma chain OS=Bacillus subtilis GN=atpG	1.08333	1.91667	1.25	2.25	1.58333	1.66667	0.916667	1.58333
c195	c195.a1	sp|P07343|FUMC_BACSU Fumarate hydratase class II OS=Bacillus subtilis GN=fumC	2.5	0.166667	2.33333	0.166667	2.91667	0.416667	3.25	0.416667
c196	c196.a1	sp|Q05852|GTAB_BACSU UTP--glucose-1-phosphate uridylyltransferase OS=Bacillus subtilis GN=gtaB	1.58333	2.08333	1.83333	0.916667	1.5	0.833333	2	1.41667
c197	c197.a1	sp|P20429|RPOA_BACSU DNA-directed RNA polymerase subunit alpha OS=Bacillus subtilis GN=rpoA	1.92308	1.07692	1.84615	1.15385	1.07692	1.38462	1.30769	1.38462
c198	c198.a1	sp|O34784|YOBI_BACSU Uncharacterized membrane protein yobI OS=Bacillus subtilis GN=yobI	0.0151515	0.621212	0.030303	0.5	0.030303	0.515152	0.0151515	0.469697
c199	c199.a1	sp|Q08352|DHA_BACSU Alanine dehydrogenase OS=Bacillus subtilis GN=ald	1.83333		1.55556	0.0555556	1.83333	0.222222	2.11111	0.333333
c200	c200.a1	sp|P39815|TRMFO_BACSU Methylenetetrahydrofolate--tRNA-(uracil-5-)-methyltransferase TrmFO OS=Bacillus subtilis GN=trmFO	0.9	0.15	1	0.15	1.65	0.85	1.6	0.85
c201	c201.a1	sp|P13799|DEGS_BACSU Sensor protein degS OS=Bacillus subtilis GN=degS	0.391304	1.17391	0.652174	0.652174	0.434783	0.869565	0.391304	1
c201	c201.a2	sp|P54459|YQEN_BACSU Uncharacterized protein yqeN OS=Bacillus subtilis GN=yqeN		0.294118	0.235294	0.117647		0.294118		0.235294
c202	c202.a1	sp|O34894|EZRA_BACSU Septation ring formation regulator EzrA OS=Bacillus subtilis GN=ezrA	0.16	1.32	0.04	1.2	0.16	1.32	0.12	1.32
c203	c203.a1	sp|P70974|RL13_BACSU 50S ribosomal protein L13 OS=Bacillus subtilis GN=rplM	2.71429	1.71429	3.57143	2.85714	2.85714	2.42857	2.71429	1.14286
c204	c204.a1	sp|P96583|TOP3_BACSU DNA topoisomerase 3 OS=Bacillus subtilis GN=topB	0.378378	0.675676	0.0810811	0.648649	0.243243	0.972973	0.135135	0.648649
c205	c205.a1	sp|P50620|RIR1_BACSU Ribonucleoside-diphosphate reductase subunit alpha OS=Bacillus subtilis GN=nrdE	1.03571	0.571429	0.892857	0.357143	0.642857	0.321429	0.75	0.392857
c205	c205.a2	sp|O31875|NRDEB_BACSU Ribonucleoside-diphosphate reductase nrdEB subunit alpha OS=Bacillus subtilis GN=nrdEB	0.104167	0.0625	0.104167	0.0833333	0.0416667	0.0833333	0.125	0.0833333
c206	c206.a1	sp|P39912|AROG_BACSU Protein AroA(G) OS=Bacillus subtilis GN=aroA	2.18182	1.63636	2.27273	0.818182	1.54545	1.09091	2.09091	1
c207	c207.a1	sp|O31489|YDCI_BACSU Uncharacterized protein ydcI OS=Bacillus subtilis GN=ydcI	0.416667	0.444444	0.527778	0.388889	0.416667	0.722222	0.444444	0.472222
c208	c208.a1	sp|P40750|PBPD_BACSU Penicillin-binding protein 4 OS=Bacillus subtilis GN=pbpD	0.05	1.85	0.05	1.5	0.05	1.6	0.05	1.7
c209	c209.a1	sp|P37464|SYS_BACSU Seryl-tRNA synthetase OS=Bacillus subtilis GN=serS	1.38889	0.333333	1.27778	0.388889	1.55556	0.611111	1.61111	0.444444
c210	c210.a1	sp|P05648|DNAA_BACSU Chromosomal replication initiator protein DnaA OS=Bacillus subtilis GN=dnaA	0.730769	0.692308	0.807692	0.615385	0.576923	0.615385	0.576923	0.653846
c211	c211.a1	sp|P28264|FTSA_BACSU Cell division protein ftsA OS=Bacillus subtilis GN=ftsA	0.705882	1.17647	0.705882	1.29412	0.647059	1.41176	0.470588	1.64706
c212	c212.a1	sp|O54408|RELA_BACSU GTP pyrophosphokinase OS=Bacillus subtilis GN=relA	0.333333	0.487179	0.282051	0.461538	0.282051	0.666667	0.282051	0.717949
c213	c213.a1	sp|Q06752|SYC_BACSU Cysteinyl-tRNA synthetase OS=Bacillus subtilis GN=cysS	1.2	0.08	1.24		1.36	0.04	1.44	0.12
c214	c214.a1	sp|O06967|BMRA_BACSU Multidrug resistance ABC transporter ATP-binding/permease protein BmrA OS=Bacillus subtilis GN=bmrA		0.689655	0.0344828	0.551724		0.448276		0.689655
c214	c214.a2	sp|P45861|YWJA_BACSU Uncharacterized ABC transporter ATP-binding protein YwjA OS=Bacillus subtilis GN=ywjA		1.04348	0.0434783	0.652174	0.0434783	0.608696		0.521739
c215	c215.a1	sp|P42060|RL22_BACSU 50S ribosomal protein L22 OS=Bacillus subtilis GN=rplV	6	1.75	6.25	4.5	4.75	4	5	1.5
c216	c216.a1	sp|C0SP86|SFTA_BACSU DNA translocase sftA OS=Bacillus subtilis GN=sftA	0.047619	0.52381	0.0952381	0.452381	0.0714286	0.357143	0.0714286	0.452381
c216	c216.a2	sp|P21458|FTSK_BACSU DNA translocase ftsK OS=Bacillus subtilis GN=ftsK	0.03125	0.40625		0.28125	0.03125	0.375	0.03125	0.46875
c217	c217.a1	sp|O34629|YERH_BACSU Uncharacterized lipoprotein yerH OS=Bacillus subtilis GN=yerH	0.111111	1.83333	0.277778	1.5	0.222222	1.61111	0.166667	1.66667
c218	c218.a1	sp|P26901|CATA_BACSU Vegetative catalase OS=Bacillus subtilis GN=katA	1.6	0.4	1.2	0.1	1.35	0.15	1.7	0.15
c219	c219.a1	sp|O34478|YCCF_BACSU Uncharacterized protein yccF OS=Bacillus subtilis GN=yccF	1.26667	0.866667	1	1.4	0.866667	1.6	0.666667	1.13333
c220	c220.a1	sp|P54475|CSHB_BACSU DEAD-box ATP-dependent RNA helicase CshB OS=Bacillus subtilis GN=cshB	0.73913	0.782609	0.391304	1.04348	0.434783	1.08696	0.391304	0.826087
c221	c221.a1	sp|P21469|RS7_BACSU 30S ribosomal protein S7 OS=Bacillus subtilis GN=rpsG	2.71429	1.85714	3.28571	1.71429	2.42857	2.28571	2.42857	1.85714
c222	c222.a1	sp|O31498|DNLJ_BACSU DNA ligase OS=Bacillus subtilis GN=ligA	0.783784	0.27027	0.702703	0.0810811	0.621622	0.189189	0.648649	0.216216
c223	c223.a1	sp|P45743|DHBB_BACSU Isochorismatase OS=Bacillus subtilis GN=dhbB	3.92308	0.230769	2.92308	0.153846	1.38462		1.38462
c224	c224.a1	sp|P36948|RBSC_BACSU Ribose transport system permease protein rbsC OS=Bacillus subtilis GN=rbsC	0.166667	5.83333	0.333333	3.5	1	4.16667	0.666667	6
c225	c225.a1	sp|O31754|RASP_BACSU Zinc metalloprotease rasP OS=Bacillus subtilis GN=rasP	0.2	1.46667	0.133333	1.4	0.2	2.26667	0.0666667	2.86667
c226	c226.a1	sp|P46353|DEOB_BACSU Phosphopentomutase OS=Bacillus subtilis GN=drm	2.07692	0.461538	2.23077	0.230769	2.23077	0.0769231	2.30769	0.307692
c227	c227.a1	sp|Q07868|PBPB_BACSU Penicillin-binding protein 2B OS=Bacillus subtilis GN=pbpB	0.027027	0.72973	0.027027	0.702703	0.0540541	1	0.027027	0.891892
c228	c228.a1	sp|O05240|YUGK_BACSU Probable NADH-dependent butanol dehydrogenase 2 OS=Bacillus subtilis GN=yugK	1.11111	0.166667	0.888889		0.944444		0.944444	0.111111
c228	c228.a2	sp|O05239|YUGJ_BACSU Probable NADH-dependent butanol dehydrogenase 1 OS=Bacillus subtilis GN=yugJ	0.736842	0.105263	0.578947		0.789474		0.842105
c229	c229.a1	sp|P29072|CHEA_BACSU Chemotaxis protein CheA OS=Bacillus subtilis GN=cheA	1.04348	1.08696	0.73913	0.608696	0.347826	0.608696	0.608696	0.521739
c230	c230.a1	sp|P96613|MURF_BACSU UDP-N-acetylmuramoyl-tripeptide--D-alanyl-D-alanine ligase OS=Bacillus subtilis GN=murF	1.5	0.222222	1.38889	0.111111	1.66667	0.111111	1.94444	0.166667
c231	c231.a1	sp|O31743|RBGA_BACSU Ribosome biogenesis GTPase A OS=Bacillus subtilis GN=rbgA	0.9375	1	1.0625	0.6875	1.3125	1.0625	1	0.9375
c232	c232.a1	sp|P37585|MURG_BACSU UDP-N-acetylglucosamine--N-acetylmuramyl-(pentapeptide) pyrophosphoryl-undecaprenol N-acetylglucosamine transferase OS=Bacillus subtilis GN=murG	0.5	0.875	0.375	0.666667	0.458333	0.958333	0.291667	1.08333
c233	c233.a1	sp|O31753|DXR_BACSU 1-deoxy-D-xylulose 5-phosphate reductoisomerase OS=Bacillus subtilis GN=dxr	0.888889	0.666667	0.777778	0.333333	1.33333	0.888889	1.38889	0.666667
c234	c234.a1	sp|O34866|YODJ_BACSU Putative carboxypeptidase yodJ OS=Bacillus subtilis GN=yodJ	0.333333	3	0.333333	2.33333	0.666667	3.55556	0.444444	3.22222
c235	c235.a1	sp|P46918|GGAB_BACSU Minor teichoic acid biosynthesis protein ggaB OS=Bacillus subtilis GN=ggaB		0.735294	0.0294118	0.735294	0.0294118	1.05882		1.05882
c236	c236.a1	sp|P24327|PRSA_BACSU Foldase protein prsA OS=Bacillus subtilis GN=prsA	0.4	1.6	0.6	1.6	0.733333	1.46667	0.466667	1.26667
c237	c237.a1	sp|P37105|SRP54_BACSU Signal recognition particle protein OS=Bacillus subtilis GN=ffh	0.318182	1.63636	0.409091	0.818182	0.318182	0.727273	0.318182	1
c238	c238.a1	sp|Q797B3|LTAS1_BACSU Lipoteichoic acid synthase 1 OS=Bacillus subtilis GN=ltaS1	0.0909091	1.04545	0.136364	0.727273	0.0909091	1.04545		0.954545
c238	c238.a2	sp|O34952|LTAS2_BACSU Lipoteichoic acid synthase 2 OS=Bacillus subtilis GN=ltaS2		0.464286		0.178571		0.107143		0.178571
c238	c238.a3	sp|O32206|YVGJ_BACSU Lipoteichoic acid synthase-like yvgJ OS=Bacillus subtilis GN=yvgJ		0.12		0.04		0.12		0.08
c239	c239.a1	sp|P16524|PATA_BACSU Putative aminotransferase A OS=Bacillus subtilis GN=patA	0.45	1.25	0.3	0.85	0.35	1.05	0.45	1.4
c240	c240.a1	sp|P54488|YQGF_BACSU Uncharacterized protein yqgF OS=Bacillus subtilis GN=yqgF		1.06667	0.0666667	1.03333		0.966667		0.9
c241	c241.a1	sp|P96499|YVHJ_BACSU Putative transcriptional regulator yvhJ OS=Bacillus subtilis GN=yvhJ	0.357143	1.78571	0.428571	1.85714	0.357143	1.78571	0.214286	1.85714
c242	c242.a1	sp|P39142|PDP_BACSU Pyrimidine-nucleoside phosphorylase OS=Bacillus subtilis GN=pdp	1.05882	1.11765	1	0.705882	1	0.705882	0.764706	0.764706
c243	c243.a1	sp|P96612|DDL_BACSU D-alanine--D-alanine ligase OS=Bacillus subtilis GN=ddl	1.53846	1.30769	1.30769	0.615385	1.30769	0.846154	1.38462	0.923077
c244	c244.a1	sp|Q04805|YMXG_BACSU Uncharacterized zinc protease ymxG OS=Bacillus subtilis GN=ymxG	0.789474	0.0526316	0.736842		1.84211	0.421053	2.05263	0.315789
c245	c245.a1	sp|P46898|RL6_BACSU 50S ribosomal protein L6 OS=Bacillus subtilis GN=rplF	3.42857	0.571429	4	1.28571	2.14286	1.28571	3	1.14286
c246	c246.a1	sp|P37580|FHUD_BACSU Iron(3+)-hydroxamate-binding protein fhuD OS=Bacillus subtilis GN=fhuD	0.363636	2.18182	0.545455	1.90909	0.636364	2.18182	0.545455	2.36364
c247	c247.a1	sp|O07608|LPLA_BACSU Putative lipoate-protein ligase A OS=Bacillus subtilis GN=lplA	1.04762	0.238095	1.09524	0.190476	1.28571	0.190476	1.2381	0.285714
c248	c248.a1	sp|P46336|IOLS_BACSU Protein IolS OS=Bacillus subtilis GN=iolS	1.625	0.0625	1.625		1.8125	0.1875	1.8125	0.1875
c249	c249.a1	sp|P94545|MUTS2_BACSU MutS2 protein OS=Bacillus subtilis GN=mutSB	0.275862	0.586207	0.37931	0.448276	0.413793	0.758621	0.517241	0.62069
c250	c250.a1	sp|P39778|CLPY_BACSU ATP-dependent protease ATPase subunit ClpY OS=Bacillus subtilis GN=clpY	0.666667	0.666667	0.666667	0.571429	0.619048	0.761905	0.714286	0.857143
c251	c251.a1	sp|O07605|GLTT_BACSU Proton/sodium-glutamate symport protein OS=Bacillus subtilis GN=gltT	0.166667	2.75	0.0833333	2.16667	0.0833333	2.08333		2.33333
c252	c252.a1	sp|P45744|DHBC_BACSU Isochorismate synthase dhbC OS=Bacillus subtilis GN=dhbC	2.15789	0.210526	1.47368	0.315789	0.894737	0.157895	0.842105
c253	c253.a1	sp|O31605|PEPF_BACSU Oligoendopeptidase F homolog OS=Bacillus subtilis GN=yjbG	0.857143	0.0357143	1	0.0357143	0.964286	0.142857	1	0.0714286
c254	c254.a1	sp|O31571|YFHC_BACSU Putative NAD(P)H nitroreductase yfhC OS=Bacillus subtilis GN=yfhC	3.11111	0.333333	2.88889	0.333333	2.88889	0.111111	3	0.111111
c255	c255.a1	sp|P55872|IF3_BACSU Translation initiation factor IF-3 OS=Bacillus subtilis GN=infC	1.85714	1.57143	2.85714	1.71429	2.14286	2	2.42857	1.71429
c256	c256.a1	sp|O34789|YDJI_BACSU Uncharacterized protein ydjI OS=Bacillus subtilis GN=ydjI	0.533333	2.46667	0.6	1.93333	0.4	0.533333	0.333333	0.8
c257	c257.a1	sp|O32090|PNCB_BACSU Nicotinate phosphoribosyltransferase OS=Bacillus subtilis GN=pncB	0.8	0.32	1	0.24	0.76	0.28	0.96	0.2
c258	c258.a1	sp|P51831|FABG_BACSU 3-oxoacyl-[acyl-carrier-protein] reductase FabG OS=Bacillus subtilis GN=fabG	2.25		1.58333	0.0833333	2.75	0.166667	2.5	0.166667
c259	c259.a1	sp|P71018|PLSX_BACSU Phosphate acyltransferase OS=Bacillus subtilis GN=plsX	0.5625	1.125	0.5625	0.875	0.75	1.125	0.875	1.1875
c260	c260.a1	sp|P54547|G6PD_BACSU Glucose-6-phosphate 1-dehydrogenase OS=Bacillus subtilis GN=zwf	1.08696	0.0869565	1.08696	0.130435	1.13043	0.217391	1.04348	0.130435
c261	c261.a1	sp|P37942|ODB2_BACSU Lipoamide acyltransferase component of branched-chain alpha-keto acid dehydrogenase complex OS=Bacillus subtilis GN=bfmBB	0.5	0.666667	0.722222	0.388889	0.777778	0.888889	1.11111	1.16667
c262	c262.a1	sp|P71084|GSAB_BACSU Glutamate-1-semialdehyde 2,1-aminomutase 2 OS=Bacillus subtilis GN=gsaB	0.833333	0.888889	1	0.333333	0.944444	0.388889	1	0.833333
c263	c263.a1	sp|Q45066|PARC_BACSU DNA topoisomerase 4 subunit A OS=Bacillus subtilis GN=parC	0.333333	0.454545	0.363636	0.636364	0.242424	0.69697	0.212121	0.454545
c264	c264.a1	sp|P37813|ATP6_BACSU ATP synthase subunit a OS=Bacillus subtilis GN=atpB	0.75	6	1.5	5.5	1.75	5.75	1	5.75
c265	c265.a1	sp|O32169|METN_BACSU Methionine import ATP-binding protein MetN OS=Bacillus subtilis GN=metN	0.428571	2.07143	0.285714	1.64286	0.214286	1.57143		1.71429
c266	c266.a1	sp|P80244|CLPP_BACSU ATP-dependent Clp protease proteolytic subunit OS=Bacillus subtilis GN=clpP	3	2.16667	2.66667	0.5	3.66667	1.66667	2.83333	2
c267	c267.a1	sp|Q07836|YXXG_BACSU Uncharacterized protein yxxG OS=Bacillus subtilis GN=yxxG	3.125	1.875	3.125	1.125	1.875	0.625	1.625	0.5
c268	c268.a1	sp|P09122|DPO3X_BACSU DNA polymerase III subunit gamma/tau OS=Bacillus subtilis GN=dnaX	0.32	0.8	0.32	0.4	0.48	0.92	0.44	0.68
c269	c269.a1	sp|O34814|FTSE_BACSU Cell division ATP-binding protein FtsE OS=Bacillus subtilis GN=ftsE	1.1	2	0.9	1.2	1.2	1.6	1.4	1.5
c270	c270.a1	sp|P37814|ATPF_BACSU ATP synthase subunit b OS=Bacillus subtilis GN=atpF	1.44444	1.77778	1.55556	1.66667	1.66667	1.33333	1.11111	1.44444
c271	c271.a1	sp|P54572|MAO1_BACSU Probable NAD-dependent malic enzyme 1 OS=Bacillus subtilis GN=yqkJ	1.76923	0.230769	1.84615	0.153846	1.61538	0.153846	2.15385	0.384615
c272	c272.a1	sp|Q796K8|PBPH_BACSU Penicillin-binding protein H OS=Bacillus subtilis GN=pbpH		0.875	0.03125	0.84375	0.03125	0.75	0.03125	0.78125
c273	c273.a1	sp|P37494|YYBJ_BACSU Uncharacterized ABC transporter ATP-binding protein YybJ OS=Bacillus subtilis GN=yybJ	0.5	1.66667	0.25	1.58333	0.75	1.83333	0.5	1.83333
c274	c274.a1	sp|P42199|TCYA_BACSU L-cystine-binding protein tcyA OS=Bacillus subtilis GN=tcyA	0.5	1.91667	0.416667	1.5	0.25	1.5	0.583333	2.16667
c275	c275.a1	sp|O32210|GR_BACSU Glyoxal reductase OS=Bacillus subtilis GN=yvgN	1.53846	0.153846	2.07692		2.15385		2	0.153846
c276	c276.a1	sp|P39120|CISY2_BACSU Citrate synthase 2 OS=Bacillus subtilis GN=citZ	1.2	0.533333	1.13333	0.333333	1.6	0.333333	1.53333	0.333333
c277	c277.a1	sp|P50863|SALA_BACSU Protein mrp homolog salA OS=Bacillus subtilis GN=salA	1.09091	1.90909	1.09091	0.818182	1.09091	1.18182	0.909091	1.27273
c278	c278.a1	sp|Q7WY78|YWTF_BACSU Putative transcriptional regulator ywtF OS=Bacillus subtilis GN=ywtF	0.384615	2.38462	0.230769	1.84615	0.153846	1.15385	0.307692	1.46154
c279	c279.a1	sp|P54523|DXS_BACSU 1-deoxy-D-xylulose-5-phosphate synthase OS=Bacillus subtilis GN=dxs	0.352941	0.705882	0.470588	0.705882	0.588235	1.41176	0.470588	1.29412
c280	c280.a1	sp|O06478|ALDH5_BACSU Putative aldehyde dehydrogenase yfmT OS=Bacillus subtilis GN=yfmT	0.952381	1.2381	1.2381	0.619048	0.285714	0.190476	0.333333
c281	c281.a1	sp|O32039|SYH_BACSU Histidyl-tRNA synthetase OS=Bacillus subtilis GN=hisS	1.13043	0.347826	0.913043	0.0434783	0.782609	0.173913	0.73913	0.26087
c282	c282.a1	sp|P30949|GSA_BACSU Glutamate-1-semialdehyde 2,1-aminomutase OS=Bacillus subtilis GN=hemL	1.125	0.5	1.125	0.375	0.875	0.4375	1.3125	0.5625
c283	c283.a1	sp|O31773|PBPX_BACSU Putative penicillin-binding protein pbpX OS=Bacillus subtilis GN=pbpX		2.07692	0.0769231	2.15385	0.153846	1.69231		1.61538
c284	c284.a1	sp|Q02115|LYAT_BACSU Transcriptional regulator lytR OS=Bacillus subtilis GN=lytR	0.363636	2.09091	0.272727	1.63636	0.454545	1.72727	0.181818	2.36364
c285	c285.a1	sp|P42973|BGLA_BACSU Aryl-phospho-beta-D-glucosidase BglA OS=Bacillus subtilis GN=bglA	1.78571	0.142857	1.42857		1.64286	0.142857	2
c286	c286.a1	sp|P37472|HPRT_BACSU Hypoxanthine-guanine phosphoribosyltransferase OS=Bacillus subtilis GN=hprT	4.6		5.8		4.8		4.6
c287	c287.a1	sp|P37876|YTXK_BACSU Uncharacterized protein ytxK OS=Bacillus subtilis GN=ytxK	1.38462	1.15385	1.15385	0.538462	1.23077	0.384615	1.15385	0.615385
c288	c288.a1	sp|P17631|DNAJ_BACSU Chaperone protein DnaJ OS=Bacillus subtilis GN=dnaJ	0.642857	1.07143	0.428571	0.928571	0.571429	1.5	0.5	1.35714
c289	c289.a1	sp|O34525|SPPA_BACSU Putative signal peptide peptidase sppA OS=Bacillus subtilis GN=sppA	0.25	2.41667	0.166667	2	0.166667	1.41667		1.75
c290	c290.a1	sp|P06224|RPOD_BACSU RNA polymerase sigma factor rpoD OS=Bacillus subtilis GN=sigA	1.16667	1.41667	1.16667	0.583333	0.916667	0.75	1.08333	1
c291	c291.a1	sp|O31646|MANA1_BACSU Mannose-6-phosphate isomerase manA OS=Bacillus subtilis GN=manA	2	1.05882	1.88235	0.764706
c292	c292.a1	sp|P39149|UPP_BACSU Uracil phosphoribosyltransferase OS=Bacillus subtilis GN=upp	1.25	0.583333	1.75	0.333333	1.75	0.416667	1.58333	0.416667
c293	c293.a1	sp|O34939|YDIO_BACSU Probable BsuMI modification methylase subunit ydiO OS=Bacillus subtilis GN=ydiO	0.444444	0.888889	0.722222	0.555556	0.555556	0.777778	0.666667	0.777778
c294	c294.a1	sp|O06476|YFMR_BACSU Uncharacterized ABC transporter ATP-binding protein YfmR OS=Bacillus subtilis GN=yfmR	0.428571	0.607143	0.428571	0.357143	0.5	0.321429	0.321429	0.464286
c295	c295.a1	sp|O34824|GLMM_BACSU Phosphoglucosamine mutase OS=Bacillus subtilis GN=glmM	1.15	0.1	0.9	0.1	1.3	0.15	1	0.1
c296	c296.a1	sp|Q03523|MURE_BACSU UDP-N-acetylmuramoyl-L-alanyl-D-glutamate--2,6-diaminopimelate ligase OS=Bacillus subtilis GN=murE	1	0.380952	1.04762	0.190476	0.714286	0.190476	0.714286	0.333333
c297	c297.a1	sp|Q45614|YYCG_BACSU Sensor histidine kinase yycG OS=Bacillus subtilis GN=yycG		0.612903		0.580645	0.0322581	0.935484		0.935484
c298	c298.a1	sp|Q59192|PARE_BACSU DNA topoisomerase 4 subunit B OS=Bacillus subtilis GN=parE	0.391304	0.782609	0.217391	0.608696	0.347826	0.782609	0.130435	0.913043
c299	c299.a1	sp|O34751|YLOV_BACSU Uncharacterized protein yloV OS=Bacillus subtilis GN=yloV	1.22222	0.444444	0.888889	0.388889	0.944444	0.388889	0.777778	0.277778
c300	c300.a1	sp|P16336|SECY_BACSU Preprotein translocase subunit secY OS=Bacillus subtilis GN=secY	0.444444	2.88889	0.333333	1.55556	0.666667	2	0.555556	2.22222
c301	c301.a1	sp|P18579|MURB_BACSU UDP-N-acetylenolpyruvoylglucosamine reductase OS=Bacillus subtilis GN=murB	1.18182	1.09091	1.45455	0.727273	1.54545	0.727273	1.45455	0.454545
c302	c302.a1	sp|Q04797|DHAS_BACSU Aspartate-semialdehyde dehydrogenase OS=Bacillus subtilis GN=asd	2.15385	0.0769231	1.69231	0.0769231	1.69231	0.0769231	1.46154	0.0769231
c303	c303.a1	sp|Q03522|MURD_BACSU UDP-N-acetylmuramoylalanine--D-glutamate ligase OS=Bacillus subtilis GN=murD	0.73913	0.217391	0.782609	0.0869565	0.956522	0.0434783	1.04348	0.217391
c304	c304.a1	sp|P39596|YWBM_BACSU UPF0409 protein ywbM OS=Bacillus subtilis GN=ywbM	0.571429	0.809524	0.52381	0.809524	0.571429	0.285714	0.428571	0.47619
c305	c305.a1	sp|P54470|YQFL_BACSU Putative phosphotransferase yqfL OS=Bacillus subtilis GN=yqfL	0.25	1.4375	0.3125	1.1875	0.25	1	0.25	1.125
c306	c306.a1	sp|P46919|GPDA_BACSU Glycerol-3-phosphate dehydrogenase [NAD(P)+] OS=Bacillus subtilis GN=gpsA	0.5625	1	0.75	0.75	0.8125	0.5625	0.8125	0.5625
c307	c307.a1	sp|O34981|DAPH_BACSU 2,3,4,5-tetrahydropyridine-2,6-dicarboxylate N-acetyltransferase OS=Bacillus subtilis GN=dapH	3.75	0.375	2.375		2.125	0.25	2.375	0.25
c308	c308.a1	sp|P71079|FABL_BACSU Enoyl-[acyl-carrier-protein] reductase [NADPH] FabL OS=Bacillus subtilis GN=fabL	0.866667	1	0.733333	0.666667	0.733333	0.666667	0.733333	0.666667
c309	c309.a1	sp|P13267|DPO3_BACSU DNA polymerase III polC-type OS=Bacillus subtilis GN=polC	0.140625	0.203125	0.109375	0.109375	0.140625	0.234375	0.171875	0.3125
c310	c310.a1	sp|P50848|YPWA_BACSU Putative metalloprotease ypwA OS=Bacillus subtilis GN=ypwA	0.96		1	0.08	0.68	0.04	0.88
c311	c311.a1	sp|P39821|PROA_BACSU Gamma-glutamyl phosphate reductase OS=Bacillus subtilis GN=proA	0.608696	0.913043	0.652174	0.695652	0.304348	0.26087	0.26087	0.26087
c312	c312.a1	sp|P23446|FLGG_BACSU Flagellar basal-body rod protein flgG OS=Bacillus subtilis GN=flgG	0.75	2.08333	0.416667	1.75	0.5	1.08333	0.166667	0.75
c313	c313.a1	sp|O32164|CSD_BACSU Probable cysteine desulfurase OS=Bacillus subtilis GN=csd	0.842105	0.263158	0.842105	0.157895	1.05263	0.210526	1.05263	0.315789
c314	c314.a1	sp|P37527|PDXS_BACSU Pyridoxal biosynthesis lyase pdxS OS=Bacillus subtilis GN=pdxS	2.16667	0.0833333	1.75	0.166667	1.41667	0.0833333	1.58333	0.166667
c315	c315.a1	sp|P42182|ERA_BACSU GTPase Era OS=Bacillus subtilis GN=era	0.692308	0.692308	0.846154	0.846154	1	0.846154	1	0.923077
c316	c316.a1	sp|P42954|TAGH_BACSU Teichoic acids export ATP-binding protein TagH OS=Bacillus subtilis GN=tagH	0.111111	1.05556	0.0555556	1.05556	0.166667	1.27778	0.0555556	1.16667
c317	c317.a1	sp|P46344|YQFF_BACSU Uncharacterized protein yqfF OS=Bacillus subtilis GN=yqfF	0.0416667	0.791667	0.0416667	0.708333	0.166667	0.916667		1
c318	c318.a1	sp|P32399|YHGE_BACSU Uncharacterized protein yhgE OS=Bacillus subtilis GN=yhgE	0.0322581	0.645161	0.0322581	0.612903		0.774194		0.741935
c319	c319.a1	sp|O34628|YVLB_BACSU Uncharacterized protein yvlB OS=Bacillus subtilis GN=yvlB	0.916667	1	1.41667	1.08333	0.583333	0.916667	0.416667	1
c320	c320.a1	sp|P51835|FTSY_BACSU Cell division protein ftsY homolog OS=Bacillus subtilis GN=ftsY	1	1.5	0.8	1.7	0.6	1.3	0.6	1.3
c321	c321.a1	sp|Q06795|NUSG_BACSU Transcription antitermination protein nusG OS=Bacillus subtilis GN=nusG	1.8	0.5	1.6		1.5	1.2	1	1.1
c322	c322.a1	sp|O32129|LIPA_BACSU Lipoyl synthase OS=Bacillus subtilis GN=lipA	1.2	1.2	1.33333	0.533333	0.866667	0.266667	0.266667	0.0666667
c323	c323.a1	sp|Q04796|DAPA_BACSU Dihydrodipicolinate synthase OS=Bacillus subtilis GN=dapA	1.4		1.4	0.0666667	1.46667		1.4
c324	c324.a1	sp|P27623|TAGD_BACSU Glycerol-3-phosphate cytidylyltransferase OS=Bacillus subtilis GN=tagD	1.625	1.5	1.625	0.75	1.875	0.75	1.5	1.125
c325	c325.a1	sp|P94391|ROCA2_BACSU 1-pyrroline-5-carboxylate dehydrogenase 2 OS=Bacillus subtilis GN=ycgN	0.64	0.32	0.64	0.04	0.76	0.16	0.72	0.12
c326	c326.a1	sp|Q04795-1|AK1_BACSU Isoform Alpha of Aspartokinase 1 OS=Bacillus subtilis GN=dapG	0.6	1.33333	0.6	0.6	0.4	0.733333	0.6	0.8
c327	c327.a1	sp|P38493|KCY_BACSU Cytidylate kinase OS=Bacillus subtilis GN=cmk	1.5	0.166667	1.66667	0.0833333	1.83333	0.166667	1.5	0.166667
c328	c328.a1	sp|P81102|YODC_BACSU Putative NAD(P)H nitroreductase yodC OS=Bacillus subtilis GN=yodC	2.1		2		2.2		2
c328	c328.a2	sp|P96707|YDGI_BACSU Putative NAD(P)H nitroreductase ydgI OS=Bacillus subtilis GN=ydgI	0.2		0.4		0.3		0.2
c329	c329.a1	sp|O32218|BDBD_BACSU Disulfide bond formation protein D OS=Bacillus subtilis GN=bdbD	0.636364	1.72727	0.545455	1.36364	0.363636	1.36364	0.272727	1.36364
c330	c330.a1	sp|P13800|DEGU_BACSU Transcriptional regulatory protein degU OS=Bacillus subtilis GN=degU	0.785714	0.714286	0.857143	0.5	1.07143	0.714286	0.928571	0.428571
c331	c331.a1	sp|P54542|YQJE_BACSU Uncharacterized protein yqjE OS=Bacillus subtilis GN=yqjE	0.85		1.25		1.1		1
c332	c332.a1	sp|P20691|AROA_BACSU 3-phosphoshikimate 1-carboxyvinyltransferase OS=Bacillus subtilis GN=aroE	0.9	0.15	0.95	0.05	1.1	0.05	0.95	0.05
c333	c333.a1	sp|P55180|GALE_BACSU UDP-glucose 4-epimerase OS=Bacillus subtilis GN=galE	1.21429	0.428571	1.07143	0.214286	1.35714	0.0714286	1.42857	0.214286
c334	c334.a1	sp|O34512|YFMM_BACSU Uncharacterized ABC transporter ATP-binding protein YfmM OS=Bacillus subtilis GN=yfmM	0.388889	1.11111	0.5	0.444444	0.333333	0.666667	0.333333	0.833333
c335	c335.a1	sp|O07021|LUTB_BACSU Lactate utilization protein B OS=Bacillus subtilis GN=lutB	0.7	0.3	0.9	0.2	0.7	0.4	0.6	0.35
c336	c336.a1	sp|P49778|EFP_BACSU Elongation factor P OS=Bacillus subtilis GN=efp	6		4.25		5	0.5	4.75
c337	c337.a1	sp|P37887|CYSK_BACSU Cysteine synthase OS=Bacillus subtilis GN=cysK	1.61538		1.53846	0.153846	1.30769		1.69231
c338	c338.a1	sp|P94463|FMT_BACSU Methionyl-tRNA formyltransferase OS=Bacillus subtilis GN=fmt	0.947368	0.105263	0.842105	0.210526	1	0.210526	0.947368	0.0526316
c339	c339.a1	sp|P08874|ABRB_BACSU Transition state regulatory protein AbrB OS=Bacillus subtilis GN=abrB	4.5	0.5	4	0.25	5	0.25	5.75	0.25
c340	c340.a1	sp|O34617|RLMN_BACSU Ribosomal RNA large subunit methyltransferase N OS=Bacillus subtilis GN=rlmN	0.4375	0.875	0.6875	0.5	0.5	0.875	0.5625	0.625
c341	c341.a1	sp|P68579|SUNT_BACSU SPBc2 prophage-derived sublancin-168-processing and transport ATP-binding protein SunT OS=Bacillus subtilis GN=sunT	0.1875	0.96875	0.125	1.03125		0.09375		0.09375
c342	c342.a1	sp|P54596|TCYP_BACSU L-cystine uptake protein tcyP OS=Bacillus subtilis GN=tcyP	0.166667	1.5	0.166667	1.41667	0.0833333	0.916667	0.25	2.16667
c343	c343.a1	sp|P39597|YWBN_BACSU Putative peroxidase ywbN OS=Bacillus subtilis GN=ywbN	0.444444	0.944444	0.333333	0.722222	0.333333	0.722222	0.333333	0.555556
c344	c344.a1	sp|O31778|MIAB_BACSU (Dimethylallyl)adenosine tRNA methylthiotransferase miaB OS=Bacillus subtilis GN=miaB	0.428571	0.47619	0.52381	0.333333	0.47619	0.52381	0.428571	0.571429
c345	c345.a1	sp|P54462|YQEV_BACSU Putative methylthiotransferase yqeV OS=Bacillus subtilis GN=yqeV	0.681818	0.454545	0.590909	0.181818	0.590909	0.227273	0.681818	0.136364
c346	c346.a1	sp|Q03222|RHO_BACSU Transcription termination factor Rho OS=Bacillus subtilis GN=rho	0.478261	1.47826	0.391304	1.04348
c347	c347.a1	sp|P14802|YOXD_BACSU Uncharacterized oxidoreductase yoxD OS=Bacillus subtilis GN=yoxD	1.41667	0.0833333	1.66667		1.83333		1.5
c348	c348.a1	sp|O34925|DEOD_BACSU Purine nucleoside phosphorylase deoD-type OS=Bacillus subtilis GN=deoD	2.11111	0.444444	1.88889	0.333333	1.66667	0.222222	1.44444	0.444444
c349	c349.a1	sp|O34448|YOPQ_BACSU SPBc2 prophage-derived uncharacterized protein yopQ OS=Bacillus subtilis GN=yopQ	0.344828	0.310345	0.448276	0.172414	0.448276	0.241379	0.37931	0.275862
c350	c350.a1	sp|P37484|YYBT_BACSU Uncharacterized protein yybT OS=Bacillus subtilis GN=yybT	0.0434783	0.565217		0.391304	0.0434783	0.913043		1.34783
c351	c351.a1	sp|P39576|ILVE2_BACSU Branched-chain-amino-acid aminotransferase 2 OS=Bacillus subtilis GN=ilvK	0.736842	0.842105	0.578947	0.368421	0.526316	0.263158	0.421053	0.263158
c352	c352.a1	sp|P25993|CARA_BACSU Carbamoyl-phosphate synthase pyrimidine-specific small chain OS=Bacillus subtilis GN=pyrAA	1	0.529412	0.647059	0.411765	0.647059	0.235294	0.647059	0.352941
c353	c353.a1	sp|P39071|DHBA_BACSU 2,3-dihydro-2,3-dihydroxybenzoate dehydrogenase OS=Bacillus subtilis GN=dhbA	2.55556	1.22222	2.22222	0.666667	0.666667	0.111111	0.777778	0.222222
c354	c354.a1	sp|O31777|BIKB_BACSU Putative 8-amino-7-oxononanoate synthase/2-amino-3-ketobutyrate coenzyme A ligase OS=Bacillus subtilis GN=kbl	0.473684	0.578947	0.473684	0.315789	0.526316	0.421053	0.578947	0.631579
c355	c355.a1	sp|P11998|RISB_BACSU 6,7-dimethyl-8-ribityllumazine synthase OS=Bacillus subtilis GN=ribH	1.33333		1.83333		3.33333	2.16667	2.16667	1.83333
c356	c356.a1	sp|P54453|YQEH_BACSU Uncharacterized protein yqeH OS=Bacillus subtilis GN=yqeH	0.6	0.466667	0.6	0.666667	0.533333	1	0.533333	0.666667
c357	c357.a1	sp|P54531|DHLE_BACSU Leucine dehydrogenase OS=Bacillus subtilis GN=yqiT	0.6875	0.1875	0.875	0.0625	0.8125	0.5	1.125	0.4375
c358	c358.a1	sp|O32054|QUEA_BACSU S-adenosylmethionine:tRNA ribosyltransferase-isomerase OS=Bacillus subtilis GN=queA	0.411765	0.235294	0.941176	0.117647	1.05882	0.235294	1.05882	0.352941
c359	c359.a1	sp|P40778|MURC_BACSU UDP-N-acetylmuramate--L-alanine ligase OS=Bacillus subtilis GN=murC	1	0.125	1	0.0625	1.0625	0.1875	1.125	0.125
c360	c360.a1	sp|P16304|KAD_BACSU Adenylate kinase OS=Bacillus subtilis GN=adk	2		1.66667		1.33333		1.25
c361	c361.a1	sp|O34338|MNTB_BACSU Manganese transport system ATP-binding protein MntB OS=Bacillus subtilis GN=mntB	0.454545	1.72727	0.363636	1.36364	0.363636	1.18182	0.181818	1.18182
c362	c362.a1	sp|P37566|YACD_BACSU Uncharacterized protein yacD OS=Bacillus subtilis GN=yacD	0.0714286	1.21429	0.142857	1	0.142857	1.28571	0.142857	1.28571
c363	c363.a1	sp|P40740|BGLH_BACSU Aryl-phospho-beta-D-glucosidase BglH OS=Bacillus subtilis GN=bglH	0.727273	0.0454545	0.772727	0.0909091	0.772727	0.0454545	0.863636	0.0454545
c364	c364.a1	sp|C0SPB0|YTCI_BACSU Uncharacterized acyl--CoA ligase YtcI OS=Bacillus subtilis GN=ytcI	0.612903	0.0645161	0.451613	0.0322581	0.612903	0.0645161	0.483871	0.0645161
c365	c365.a1	sp|P94474|YEAC_BACSU Uncharacterized protein yeaC OS=Bacillus subtilis GN=yeaC	0.5625	0.6875	0.5625	0.25	0.6875	0.5625	0.6875	0.625
c366	c366.a1	sp|P54394|DING_BACSU Probable ATP-dependent helicase dinG homolog OS=Bacillus subtilis GN=dinG	0.0731707	0.219512	0.146341	0.146341	0.195122	0.487805	0.146341	0.390244
c367	c367.a1	sp|P46323|CINA_BACSU Putative competence-damage inducible protein OS=Bacillus subtilis GN=cinA	1.25	0.416667	1.25	0.0833333	1.25	0.25	1.41667	0.25
c368	c368.a1	sp|P45872|RF1_BACSU Peptide chain release factor 1 OS=Bacillus subtilis GN=prfA	1.05556		1.11111		0.833333		1.05556
c369	c369.a1	sp|P12047|PUR8_BACSU Adenylosuccinate lyase OS=Bacillus subtilis GN=purB	0.76	0.08	0.56	0.08	0.64	0.08	0.68	0.04
c370	c370.a1	sp|P38021|OAT_BACSU Ornithine aminotransferase OS=Bacillus subtilis GN=rocD	0.625	0.5	0.8125	0.25	0.75	0.5	0.875	0.25
c371	c371.a1	sp|Q07876|RSMH_BACSU Ribosomal RNA small subunit methyltransferase H OS=Bacillus subtilis GN=rsmH	1.33333	0.333333	0.833333	0.5	0.833333	0.75	0.833333	0.666667
c372	c372.a1	sp|O34334|YJOA_BACSU Uncharacterized protein yjoA OS=Bacillus subtilis GN=yjoA	1.54545	0.181818	1.63636	0.0909091	1.63636	0.181818	1.36364
c373	c373.a1	sp|P25811|MNME_BACSU tRNA modification GTPase mnmE OS=Bacillus subtilis GN=mnmE	0.833333	0.611111	0.5	0.333333	0.388889	0.333333	0.722222	0.333333
c374	c374.a1	sp|O34385|MNTA_BACSU Manganese-binding lipoprotein mntA OS=Bacillus subtilis GN=mntA	0.352941	1.05882	0.235294	0.764706	0.235294	0.647059	0.176471	0.823529
c375	c375.a1	sp|O32117|YUTJ_BACSU NADH dehydrogenase-like protein yutJ OS=Bacillus subtilis GN=yutJ	1.06667	0.266667	0.666667	0.333333	1.06667	0.266667	1	0.2
c376	c376.a1	sp|Q45600|YYDB_BACSU Uncharacterized metallophosphoesterase-like protein yydB OS=Bacillus subtilis GN=yydB	0.608696	0.608696	0.608696	0.565217	0.304348	0.0869565	0.26087	0.130435
c377	c377.a1	sp|P71019|FABD_BACSU Malonyl CoA-acyl carrier protein transacylase OS=Bacillus subtilis GN=fabD	1.41667		1.25		1.83333		1.58333
c378	c378.a1	sp|P39580|DLTB_BACSU Protein dltB OS=Bacillus subtilis GN=dltB	0.3	2.1	0.4	2	0.2	1		1.3
c379	c379.a1	sp|O34507|PRKC_BACSU Serine/threonine-protein kinase PrkC OS=Bacillus subtilis GN=prkC		0.782609		0.608696		0.869565		0.869565
c380	c380.a1	sp|P39738|FLID_BACSU Flagellar hook-associated protein 2 OS=Bacillus subtilis GN=fliD		1.04762		1	0.380952	0.47619	0.142857	0.380952
c381	c381.a1	sp|P94464|RSMB_BACSU Ribosomal RNA small subunit methyltransferase B OS=Bacillus subtilis GN=rsmB	0.304348	0.391304	0.391304	0.130435	0.391304	0.521739	0.478261	0.521739
c382	c382.a1	sp|P39634|ROCA_BACSU 1-pyrroline-5-carboxylate dehydrogenase OS=Bacillus subtilis GN=rocA	0.888889		0.777778		0.944444	0.333333	0.888889	0.166667
c383	c383.a1	sp|O31689|YKVY_BACSU Putative dipeptidase ykvY OS=Bacillus subtilis GN=ykvY	0.857143	0.285714	0.428571	0.142857	0.5	0.285714	0.642857	0.285714
c383	c383.a2	sp|P54518|YQHT_BACSU Uncharacterized peptidase yqhT OS=Bacillus subtilis GN=yqhT	0.5	0.0833333	0.416667		0.5		0.583333
c384	c384.a1	sp|P19946|RL15_BACSU 50S ribosomal protein L15 OS=Bacillus subtilis GN=rplO	3.4	0.4	3.4	1	2.4	0.8	2.6	0.4
c385	c385.a1	sp|P94535|GLCD_BACSU Glycolate oxidase subunit glcD OS=Bacillus subtilis GN=glcD	0.368421	0.578947	0.578947	0.526316	0.263158	0.684211	0.210526	0.578947
c386	c386.a1	sp|P17731|HIS8_BACSU Histidinol-phosphate aminotransferase OS=Bacillus subtilis GN=hisC	0.75	0.75	1	0.416667	0.833333	0.5	1.08333	0.583333
c387	c387.a1	sp|P21476|RS19_BACSU 30S ribosomal protein S19 OS=Bacillus subtilis GN=rpsS	2.25	0.5	4.5	1.25	3.25	2	3	1
c388	c388.a1	sp|P50743|DER_BACSU GTPase Der OS=Bacillus subtilis GN=der	0.684211	0.578947	0.578947	0.368421	0.526316	0.157895	0.526316	0.315789
c389	c389.a1	sp|P54169|YPGR_BACSU Uncharacterized protein ypgR OS=Bacillus subtilis GN=ypgR	0.684211	0.315789	0.421053	0.210526	0.631579	0.368421	0.736842	0.368421
c390	c390.a1	sp|P26900-1|ASPG1_BACSU Isoform Long of L-asparaginase 1 OS=Bacillus subtilis GN=ansA	1.6	0.2	1.6		1.5	0.3	1.7	0.2
c391	c391.a1	sp|P49849|MUTS_BACSU DNA mismatch repair protein mutS OS=Bacillus subtilis GN=mutS	0.108108	0.351351	0.189189	0.351351	0.243243	0.27027	0.108108	0.297297
c392	c392.a1	sp|O31545|YFJO_BACSU Uncharacterized RNA methyltransferase yfjO OS=Bacillus subtilis GN=yfjO	0.0952381	0.333333	0.190476	0.428571	0.285714	1.2381	0.190476	0.619048
c393	c393.a1	sp|O06973|YVCJ_BACSU UPF0042 nucleotide-binding protein yvcJ OS=Bacillus subtilis GN=yvcJ	0.5	1	0.714286	0.714286	0.5	0.714286	0.357143	0.5
c394	c394.a1	sp|O34469|YEEB_BACSU Putative ATP-dependent helicase yeeB OS=Bacillus subtilis GN=yeeB	0.121212	0.30303	0.0909091	0.181818	0.242424	0.363636	0.363636	0.454545
c395	c395.a1	sp|Q01464|MIND_BACSU Septum site-determining protein minD OS=Bacillus subtilis GN=minD	0.642857	0.857143	0.428571	0.714286	0.357143	0.785714	0.5	0.714286
c396	c396.a1	sp|P50621|RIR2_BACSU Ribonucleoside-diphosphate reductase subunit beta OS=Bacillus subtilis GN=nrdF	1.63636	0.181818	1.72727	0.0909091	1.36364	0.0909091	1.18182
c396	c396.a2	sp|O30601|YOSP_BACSU SPBc2 prophage-derived ribonucleoside-diphosphate reductase subunit beta OS=Bacillus subtilis GN=yosP	0.7	0.1	0.8		0.5		0.4
c397	c397.a1	sp|P37954|UVRB_BACSU UvrABC system protein B OS=Bacillus subtilis GN=uvrB	0.277778	0.305556	0.277778	0.111111	0.194444	0.222222	0.25	0.277778
c398	c398.a1	sp|Q45480|YLYB_BACSU Uncharacterized RNA pseudouridine synthase ylyB OS=Bacillus subtilis GN=ylyB	1.08333	0.416667	0.833333	0.25	0.916667	0.833333	0.583333	0.833333
c399	c399.a1	sp|P23966|MENB_BACSU 1,4-Dihydroxy-2-naphthoyl-CoA synthase OS=Bacillus subtilis GN=menB	1.63636	0.272727	1.45455		1.27273	0.181818	1.27273	0.181818
c400	c400.a1	sp|P35164|RESE_BACSU Sensor histidine kinase resE OS=Bacillus subtilis GN=resE	0.037037	0.62963		0.62963		0.62963		0.62963
c401	c401.a1	sp|O34475|YFKO_BACSU Putative NAD(P)H nitroreductase yfkO OS=Bacillus subtilis GN=yfkO	1	0.181818	1		2.09091	0.0909091	1.72727	0.181818
c402	c402.a1	sp|P39816|PTW3C_BACSU Putative PTS system glucosamine-specific EIICBA component OS=Bacillus subtilis GN=gamP	0.0588235	0.941176	0.0588235	0.823529	0.176471	0.941176		1.05882
c403	c403.a1	sp|O31766|YMFH_BACSU Uncharacterized zinc protease ymfH OS=Bacillus subtilis GN=ymfH	0.888889	0.0555556	0.777778		0.944444	0.0555556	1.05556	0.0555556
c404	c404.a1	sp|P50840|YPSC_BACSU Putative RNA methyltransferase ypsC OS=Bacillus subtilis GN=ypsC	0.529412	0.352941	0.411765	0.411765	0.529412	0.647059	0.470588	0.705882
c405	c405.a1	sp|O31710|YKNX_BACSU Putative efflux system component yknX OS=Bacillus subtilis GN=yknX	0.0666667	1.46667		1.46667		0.733333		0.8
c406	c406.a1	sp|P37478|YYCF_BACSU Transcriptional regulatory protein yycF OS=Bacillus subtilis GN=yycF	0.8	0.6	0.9	0.3	1.3	0.9	1.2	0.8
c407	c407.a1	sp|P54382|FOLD_BACSU Bifunctional protein FolD OS=Bacillus subtilis GN=folD	0.916667	0.416667	0.75	0.5	1	0.583333	0.916667	0.583333
c408	c408.a1	sp|O34758|YRRL_BACSU UPF0755 protein yrrL OS=Bacillus subtilis GN=yrrL		1.25		0.9375		1		1.0625
c409	c409.a1	sp|Q794W0|YYCH_BACSU Two-component system yycF/yycG regulatory protein yycH OS=Bacillus subtilis GN=yycH		0.571429		0.714286	0.047619	0.904762		1
c410	c410.a1	sp|O07543|YHEB_BACSU UPF0754 membrane protein yheB OS=Bacillus subtilis GN=yheB	0.157895	0.947368	0.0526316	0.736842		0.842105		0.789474
c411	c411.a1	sp|O31582|YFHO_BACSU Uncharacterized protein yfhO OS=Bacillus subtilis GN=yfhO		0.484848	0.0606061	0.545455		0.454545		0.484848
c412	c412.a1	sp|P39760|KTRC_BACSU Ktr system potassium uptake protein C OS=Bacillus subtilis GN=ktrC	0.875	1	0.625	0.625	0.75	1.25	1.125	2
c413	c413.a1	sp|P94544|POLX_BACSU DNA polymerase/3'-5' exonuclease PolX OS=Bacillus subtilis GN=polX	0.233333	0.2	0.433333	0.133333	0.433333	0.2	0.4	0.166667
c414	c414.a1	sp|O06714|SBCC_BACSU Nuclease sbcCD subunit C OS=Bacillus subtilis GN=sbcC	0.0681818	0.295455	0.0227273	0.204545	0.0227273	0.386364	0.0681818	0.431818
c415	c415.a1	sp|O34600|NRNA_BACSU Bifunctional oligoribonuclease and PAP phosphatase nrnA OS=Bacillus subtilis GN=nrnA	1.4	0.9	1.2	0.3	1	0.2	1.2	0.4
c416	c416.a1	sp|P25144|CCPA_BACSU Catabolite control protein A OS=Bacillus subtilis GN=ccpA	0.916667	0.583333	1.25	0.5	0.833333	0.416667	0.75	0.25
c417	c417.a1	sp|P36945|RBSK_BACSU Ribokinase OS=Bacillus subtilis GN=rbsK	1.7	0.1	1.5		1.5		1.7	0.1
c418	c418.a1	sp|O34666|CTPA_BACSU Carboxy-terminal processing protease CtpA OS=Bacillus subtilis GN=ctpA	0.05	0.75	0.1	0.75	0.1	0.65		0.85
c419	c419.a1	sp|P20277|RL17_BACSU 50S ribosomal protein L17 OS=Bacillus subtilis GN=rplQ	1.8	0.4	3.2	1	2.4	1	2	1.2
c420	c420.a1	sp|O34746|FABH1_BACSU 3-oxoacyl-[acyl-carrier-protein] synthase 3 protein 1 OS=Bacillus subtilis GN=fabHA	1.13333	0.4	0.8	0.0666667	0.8	0.0666667	1	0.0666667
c421	c421.a1	sp|O31775|YMDB_BACSU Uncharacterized protein ymdB OS=Bacillus subtilis GN=ymdB	0.714286		0.928571	0.214286	0.714286	0.571429	1.21429	0.285714
c422	c422.a1	sp|P21468|RS6_BACSU 30S ribosomal protein S6 OS=Bacillus subtilis GN=rpsF	1.66667	0.333333	2	0.666667	2.33333	0.666667	2.5	0.666667
c423	c423.a1	sp|P71021|DIV4A_BACSU Septum site-determining protein divIVA OS=Bacillus subtilis GN=divIVA	1.2	0.6	0.8	0.6	1.1	0.3	1.4	0.5
c424	c424.a1	sp|P80864|TPX_BACSU Probable thiol peroxidase OS=Bacillus subtilis GN=tpx	1.7	0.1	1.5		1.6		1.6
c425	c425.a1	sp|O31590|TRML_BACSU Putative tRNA (cytidine/uridine-2'-O-)-methyltransferase CspR OS=Bacillus subtilis GN=cspR	3.2		2.6	0.4	3.4	0.2	3	0.2
c426	c426.a1	sp|O34798|YJEA_BACSU Uncharacterized protein yjeA OS=Bacillus subtilis GN=yjeA		0.708333	0.0416667	0.708333		0.666667		0.541667
c427	c427.a1	sp|P14192|GLMU_BACSU Bifunctional protein glmU OS=Bacillus subtilis GN=glmU	1.11765		1.11765		0.705882		0.823529
c428	c428.a1	sp|P54571|MLEN_BACSU Malate-2H(+)/Na(+)-lactate antiporter OS=Bacillus subtilis GN=mleN	0.857143	1.85714	0.714286	1	0.857143	1.71429	0.571429	1.57143
c429	c429.a1	sp|O32167|METQ_BACSU Methionine-binding lipoprotein metQ OS=Bacillus subtilis GN=metQ	0.461538	1.30769	0.384615	0.769231	0.384615	0.538462	0.230769	0.846154
c430	c430.a1	sp|O31662|MTNA_BACSU Methylthioribose-1-phosphate isomerase OS=Bacillus subtilis GN=mtnA	0.588235	0.647059	0.705882	0.352941	0.470588	0.352941	0.411765	0.235294
c431	c431.a1	sp|O32219|CADA_BACSU Cadmium, zinc and cobalt-transporting ATPase OS=Bacillus subtilis GN=cadA		0.708333	0.0416667	0.625	0.0416667	0.583333	0.0416667	0.625
c432	c432.a1	sp|Q03224|GLPX_BACSU Fructose-1,6-bisphosphatase class 2 OS=Bacillus subtilis GN=glpX	0.5	0.666667	0.416667	0.833333	0.583333	0.916667	0.5	0.916667
c433	c433.a1	sp|O34885|YDIS_BACSU Type-2 restriction enzyme BsuMI component ydiS OS=Bacillus subtilis GN=ydiS	0.857143	0.714286	0.642857	0.5	0.428571	0.571429	0.357143	0.5
c434	c434.a1	sp|P70998|SPEE_BACSU Spermidine synthase OS=Bacillus subtilis GN=speE	1.5	0.2	1.4	0.1	1.7		1.4
c435	c435.a1	sp|O32232|EST_BACSU Carboxylesterase OS=Bacillus subtilis GN=est	0.636364	0.636364	0.636364	0.181818	1.36364	0.545455	1.09091	0.636364
c436	c436.a1	sp|P08164|NADE_BACSU NH(3)-dependent NAD(+) synthetase OS=Bacillus subtilis GN=nadE	2.25	0.25	1.75	0.125	1.75		1.625	0.125
c437	c437.a1	sp|P17620|RIBBA_BACSU Riboflavin biosynthesis protein ribBA OS=Bacillus subtilis GN=ribBA	0.333333		0.238095		0.904762	0.190476	1.09524	0.238095
c438	c438.a1	sp|P54383|ISPA_BACSU Farnesyl diphosphate synthase OS=Bacillus subtilis GN=ispA	0.357143	0.357143	0.5	0.214286	0.857143	0.642857	0.785714	0.785714
c439	c439.a1	sp|O34863|UVRA_BACSU UvrABC system protein A OS=Bacillus subtilis GN=uvrA	0.225	0.1	0.275	0.175	0.2	0.2	0.225	0.175
c440	c440.a1	sp|P39121|DEOC_BACSU Deoxyribose-phosphate aldolase OS=Bacillus subtilis GN=deoC	1.28571		0.785714		1.07143		1.28571
c441	c441.a1	sp|P28367|RF2_BACSU Peptide chain release factor 2 OS=Bacillus subtilis GN=prfB	0.647059		1.11765		0.941176		0.941176
c442	c442.a1	sp|P55342|YLLA_BACSU UPF0747 protein yllA OS=Bacillus subtilis GN=yllA	0.464286	0.142857	0.464286	0.0714286	0.464286	0.107143	0.392857	0.107143
c443	c443.a1	sp|C0SP95|YCNJ_BACSU Copper transport protein YcnJ OS=Bacillus subtilis GN=ycnJ		1	0.047619	0.761905	0.0952381	0.47619		0.571429
c444	c444.a1	sp|O34693|YLOA_BACSU Uncharacterized protein yloA OS=Bacillus subtilis GN=yloA	0.310345	0.206897	0.37931	0.241379	0.275862	0.206897	0.310345	0.206897
c445	c445.a1	sp|P23447|FLIF_BACSU Flagellar M-ring protein OS=Bacillus subtilis GN=fliF		1.23529		1.11765		0.588235		0.647059
c446	c446.a1	sp|O34353|YDJN_BACSU Uncharacterized protein ydjN OS=Bacillus subtilis GN=ydjN		0.647059		0.529412	0.235294	1		1.17647
c447	c447.a1	sp|P08066|DHSB_BACSU Succinate dehydrogenase iron-sulfur subunit OS=Bacillus subtilis GN=sdhB	0.454545	1.27273	0.181818	1.18182	0.181818	1	0.0909091	1.18182
c448	c448.a1	sp|P25995|PYRC_BACSU Dihydroorotase OS=Bacillus subtilis GN=pyrC	1.06667	0.266667	1.13333	0.133333	0.733333		0.733333
c449	c449.a1	sp|P81100|SCP2_BACSU Stress response protein SCP2 OS=Bacillus subtilis GN=yceC	0.666667	1.11111	0.888889	1	0.888889	0.888889	0.444444	0.888889
c450	c450.a1	sp|O32033|URK_BACSU Uridine kinase OS=Bacillus subtilis GN=udk	0.636364	0.272727	0.454545	0.181818	2.09091	0.363636	1.45455	0.0909091
c451	c451.a1	sp|P71013|LEPT_BACSU Signal peptidase I T OS=Bacillus subtilis GN=sipT		0.833333		0.75		0.666667		0.583333
c451	c451.a2	sp|P28628|LEPS_BACSU Signal peptidase I S OS=Bacillus subtilis GN=sipS		0.461538		0.384615		0.538462		0.846154
c452	c452.a1	sp|P37941|ODBB_BACSU 2-oxoisovalerate dehydrogenase subunit beta OS=Bacillus subtilis GN=bfmBAB	0.785714	0.428571	0.571429	0.0714286	0.642857	0.5	0.785714	0.5
c453	c453.a1	sp|P80880|TRXB_BACSU Thioredoxin reductase OS=Bacillus subtilis GN=trxB	1.07692		1.15385		1.30769		1.07692
c454	c454.a1	sp|O34442|MGTE_BACSU Magnesium transporter mgtE OS=Bacillus subtilis GN=mgtE		1.13333	0.0666667	0.533333	0.0666667	0.933333		1.26667
c455	c455.a1	sp|O32115|YUTK_BACSU Uncharacterized transporter yutK OS=Bacillus subtilis GN=yutK	0.0909091	1.63636	0.181818	1.18182	0.272727	0.818182	0.0909091	1.18182
c456	c456.a1	sp|O35033|COABC_BACSU Probable coenzyme A biosynthesis bifunctional protein CoaBC OS=Bacillus subtilis GN=coaBC	0.222222	0.444444	0.222222	0.277778	0.444444	0.611111	0.277778	0.777778
c457	c457.a1	sp|P21470|RS9_BACSU 30S ribosomal protein S9 OS=Bacillus subtilis GN=rpsI	4	1.33333	3.66667	2	3.33333	1.66667	2.66667	1
c458	c458.a1	sp|O32037|YRVM_BACSU Uncharacterized protein yrvM OS=Bacillus subtilis GN=yrvM	0.5	0.5	0.6	0.5	0.9	1	0.9	1
c459	c459.a1	sp|Q45598|YYDD_BACSU Uncharacterized protein yydD OS=Bacillus subtilis GN=yydD	0.3	0.466667	0.5	0.266667	0.0666667	0.1	0.1	0.166667
c460	c460.a1	sp|O07603|YHFE_BACSU Putative aminopeptidase yhfE OS=Bacillus subtilis GN=yhfE	0.333333	0.2	0.266667	0.533333	0.4	0.466667	0.2	1.53333
c461	c461.a1	sp|P37556|YABN_BACSU Uncharacterized protein yabN OS=Bacillus subtilis GN=yabN	0.454545	0.363636	0.409091	0.318182	0.363636	0.272727	0.272727	0.227273
c462	c462.a1	sp|P55873|RL20_BACSU 50S ribosomal protein L20 OS=Bacillus subtilis GN=rplT	0.75	1	3.75	1	2.25	2.25	2	1.75
c463	c463.a1	sp|P12011|GNTK_BACSU Gluconokinase OS=Bacillus subtilis GN=gntK	0.565217	0.130435	0.434783	0.0434783	0.608696	0.130435	0.478261	0.130435
c464	c464.a1	sp|P54533|DLDH2_BACSU Dihydrolipoyl dehydrogenase OS=Bacillus subtilis GN=bfmBC	0.368421	0.315789	0.263158	0.0526316	0.631579	0.315789	0.473684	0.631579
c465	c465.a1	sp|P17921|SYFA_BACSU Phenylalanyl-tRNA synthetase alpha chain OS=Bacillus subtilis GN=pheS	1.0625	0.25	0.4375	0.125	0.5625	0.375	0.5625	0.25
c466	c466.a1	sp|O32034|YRRO_BACSU Uncharacterized protease yrrO OS=Bacillus subtilis GN=yrrO	0.666667	0.2	0.666667	0.0666667	0.866667	0.333333	0.866667	0.2
c467	c467.a1	sp|O32053|TGT_BACSU Queuine tRNA-ribosyltransferase OS=Bacillus subtilis GN=tgt	0.526316	0.263158	0.368421	0.105263	0.368421	0.578947	0.473684	0.368421
c468	c468.a1	sp|P70999|SPEB_BACSU Agmatinase OS=Bacillus subtilis GN=speB	1.21429	0.0714286	1	0.0714286	0.928571	0.0714286	0.714286	0.0714286
c469	c469.a1	sp|O34328|KGUA_BACSU Guanylate kinase OS=Bacillus subtilis GN=gmk	1.88889	0.111111	1.22222	0.111111	1.55556		1.55556
c470	c470.a1	sp|P54552|P5CR2_BACSU Pyrroline-5-carboxylate reductase 2 OS=Bacillus subtilis GN=proI	0.142857	0.357143	0.214286	0.357143	0.5	1	0.571429	0.928571
c471	c471.a1	sp|O31663|MTNK_BACSU Methylthioribose kinase OS=Bacillus subtilis GN=mtnK	0.615385	1.30769	0.769231	0.538462	0.230769	0.384615	0.153846	0.384615
c472	c472.a1	sp|C0SPA7|YUKB_BACSU Ftsk domain-containing protein yukB OS=Bacillus subtilis GN=yukB		0.104478		0.208955		0.208955		0.328358
c473	c473.a1	sp|O05519|YDIF_BACSU Uncharacterized ABC transporter ATP-binding protein YdiF OS=Bacillus subtilis GN=ydiF	0.36	0.32	0.24	0.32	0.32	0.16	0.36	0.2
c474	c474.a1	sp|O31771|YMFM_BACSU Uncharacterized membrane protein ymfM OS=Bacillus subtilis GN=ymfM	0.0769231	0.923077	0.153846	0.846154	0.153846	1	0.0769231	1.07692
c475	c475.a1	sp|O34659|YBBR_BACSU YbbR-like domain-containing protein ybbR OS=Bacillus subtilis GN=ybbR		0.727273		0.454545		0.772727		0.590909
c476	c476.a1	sp|P54159|YPBR_BACSU Uncharacterized protein ypbR OS=Bacillus subtilis GN=ypbR	0.0606061	0.181818	0.0454545	0.166667	0.0151515	0.151515	0.0151515	0.212121
c477	c477.a1	sp|P38424|ENGB_BACSU Probable GTP-binding protein EngB OS=Bacillus subtilis GN=engB	0.666667	0.444444	0.777778	0.888889	0.777778	1.22222	0.444444	1
c478	c478.a1	sp|P17894|RECN_BACSU DNA repair protein recN OS=Bacillus subtilis GN=recN	0.384615	0.230769	0.192308	0.0769231	0.307692	0.307692	0.384615	0.269231
c479	c479.a1	sp|P37940|ODBA_BACSU 2-oxoisovalerate dehydrogenase subunit alpha OS=Bacillus subtilis GN=bfmBAA	0.705882	0.176471	0.647059		0.705882		0.941176	0.0588235
c480	c480.a1	sp|O34847|ACCA_BACSU Acetyl-coenzyme A carboxylase carboxyl transferase subunit alpha OS=Bacillus subtilis GN=accA	0.615385	0.384615	0.769231	0.461538	0.692308	0.615385	0.461538	0.230769
c481	c481.a1	sp|P37541|YAAT_BACSU Stage 0 sporulation protein yaaT OS=Bacillus subtilis GN=yaaT	0.25	0.375	0.25	0.625	0.3125	0.625	0.3125	0.6875
c482	c482.a1	sp|O07581|YHDL_BACSU Probable anti-sigma-M factor yhdL OS=Bacillus subtilis GN=yhdL	0.0666667	0.866667	0.0666667	0.866667		0.933333		0.866667
c483	c483.a1	sp|P54418|PCKA_BACSU Phosphoenolpyruvate carboxykinase [ATP] OS=Bacillus subtilis GN=pckA	0.545455	0.181818	0.454545	0.0909091	0.454545	0.0909091	0.590909	0.0909091
c484	c484.a1	sp|P54947|YXEH_BACSU Uncharacterized protein YxeH OS=Bacillus subtilis GN=yxeH	3.25	1	3	0.25	3		3.25
c485	c485.a1	sp|P96648|YDDK_BACSU Uncharacterized protein yddK OS=Bacillus subtilis GN=yddK	1.2	0.9	0.7	0.6	0.8	0.3	0.7	0.3
c486	c486.a1	sp|P42409|RSBRA_BACSU RsbT co-antagonist protein rsbRA OS=Bacillus subtilis GN=rsbRA	1.1	0.3	0.8	0.1	1.1	0.6	1.4	0.1
c487	c487.a1	sp|O35020|MNMA_BACSU tRNA-specific 2-thiouridylase mnmA OS=Bacillus subtilis GN=mnmA	0.764706	0.0588235	0.705882		0.647059	0.0588235	0.823529	0.117647
c488	c488.a1	sp|P46899|RL18_BACSU 50S ribosomal protein L18 OS=Bacillus subtilis GN=rplR	3.25	0.5	2.5	1	2	1.25	2.5	0.5
c489	c489.a1	sp|P46343|PHOL_BACSU PhoH-like protein OS=Bacillus subtilis GN=phoH	0.466667	0.733333	0.6	0.4	0.533333	0.266667	0.4	0.2
c490	c490.a1	sp|P08877|PTHP_BACSU Phosphocarrier protein HPr OS=Bacillus subtilis GN=ptsH	3		3		4		3.25
c491	c491.a1	sp|P35163|RESD_BACSU Transcriptional regulatory protein resD OS=Bacillus subtilis GN=resD	0.909091	0.545455	0.909091	0.181818	0.818182	0.545455	0.636364	0.272727
c492	c492.a1	sp|O31740|RIMM_BACSU Ribosome maturation factor rimM OS=Bacillus subtilis GN=rimM	0.888889	0.222222	0.666667	0.666667	0.777778	1.11111	0.666667	0.888889
c493	c493.a1	sp|O34909|YERA_BACSU Putative adenine deaminase YerA OS=Bacillus subtilis GN=yerA	0.521739	0.0434783	0.565217	0.0434783	0.478261	0.130435	0.434783	0.0869565
c494	c494.a1	sp|P21471|RS10_BACSU 30S ribosomal protein S10 OS=Bacillus subtilis GN=rpsJ	2	0.5	2.66667	0.166667	2		1.5
c495	c495.a1	sp|O32001|YOKF_BACSU SPBc2 prophage-derived endonuclease yokF OS=Bacillus subtilis GN=yokF	0.375	0.75	0.1875	1.125		0.4375		0.3125
c495	c495.a2	sp|P94492|YNCB_BACSU Endonuclease yncB OS=Bacillus subtilis GN=yncB	0.181818	0.545455		0.727273		0.363636		0.181818
c496	c496.a1	sp|P51833|RNC_BACSU Ribonuclease 3 OS=Bacillus subtilis GN=rnc	0.818182	0.909091	0.545455	0.636364	0.272727	0.636364	0.454545	0.454545
c497	c497.a1	sp|O07609|YHFK_BACSU Uncharacterized sugar epimerase yhfK OS=Bacillus subtilis GN=yhfK	1.09091		1.09091		1.36364		1.18182
c498	c498.a1	sp|O05516|YDIC_BACSU Uncharacterized protein YdiC OS=Bacillus subtilis GN=ydiC	0.583333	0.166667	0.416667		1.66667	0.166667	1.08333	0.25
c499	c499.a1	sp|P23545|PHOR_BACSU Alkaline phosphatase synthesis sensor protein phoR OS=Bacillus subtilis GN=phoR		0.428571		0.25	0.0357143	0.571429		0.571429
c500	c500.a1	sp|O32182|YUSP_BACSU Uncharacterized MFS-type transporter yusP OS=Bacillus subtilis GN=yusP	0.2	1.2		1	0.1	1.2		1.5
c501	c501.a1	sp|O31635|YJCM_BACSU Uncharacterized protein yjcM OS=Bacillus subtilis GN=yjcM	0.277778	0.388889	0.222222	0.555556	0.166667	0.611111	0.166667	0.444444
c502	c502.a1	sp|O31457|YBFQ_BACSU UPF0176 protein ybfQ OS=Bacillus subtilis GN=ybfQ	0.590909	0.0909091	0.590909		0.5	0.0454545	0.454545	0.0454545
c503	c503.a1	sp|O07621|HEMAT_BACSU Heme-based aerotactic transducer hemAT OS=Bacillus subtilis GN=hemAT	0.9375	0.8125	0.8125	0.5625		0.0625
c504	c504.a1	sp|P40739|PTV3B_BACSU PTS system beta-glucoside-specific EIIBCA component OS=Bacillus subtilis GN=bglP		1.07692	0.0769231	0.846154		0.769231		1.15385
c505	c505.a1	sp|P54521|EX7L_BACSU Exodeoxyribonuclease 7 large subunit OS=Bacillus subtilis GN=xseA	0.0909091	0.181818	0.0454545	0.0909091	0.136364	0.772727	0.136364	0.863636
c506	c506.a1	sp|P55339|ECSA_BACSU ABC-type transporter ATP-binding protein EcsA OS=Bacillus subtilis GN=ecsA	0.25	1.75	0.25	1.125	0.25	1.25		1.5
c507	c507.a1	sp|P39758|ABH_BACSU Putative transition state regulator Abh OS=Bacillus subtilis GN=abh	4	0.75	3.25	0.25	1.5		2.75	0.25
c508	c508.a1	sp|P07600|TRPB_BACSU Tryptophan synthase beta chain OS=Bacillus subtilis GN=trpB					0.470588	0.882353	0.411765	1.17647
c509	c509.a1	sp|O34499|YKGB_BACSU Uncharacterized protein YkgB OS=Bacillus subtilis GN=ykgB	1.41667		1		0.75		1
c510	c510.a1	sp|Q795Y4|FDHL_BACSU Putative formate dehydrogenase yrhE OS=Bacillus subtilis GN=yrhE	0.210526	0.157895	0.236842	0.0526316	0.157895	0.236842	0.105263	0.157895
c511	c511.a1	sp|P31104|AROC_BACSU Chorismate synthase OS=Bacillus subtilis GN=aroF	0.5625	0.25	0.8125	0.0625	0.625	0.125	0.5625	0.125
c512	c512.a1	sp|P30950|HEM2_BACSU Delta-aminolevulinic acid dehydratase OS=Bacillus subtilis GN=hemB	0.722222		0.722222	0.0555556	0.5	0.0555556	0.722222
c513	c513.a1	sp|O34521|PTWCB_BACSU PTS system N-acetylglucosamine-specific EIICB component OS=Bacillus subtilis GN=nagP	0.111111	1.55556		1.55556		1		1.33333
c514	c514.a1	sp|P94512|YSAA_BACSU Putative uncharacterized hydrolase ysaA OS=Bacillus subtilis GN=ysaA	1.27273	0.272727	1		1		1
c515	c515.a1	sp|P54576|MCPC_BACSU Methyl-accepting chemotaxis protein mcpC OS=Bacillus subtilis GN=mcpC	0.0285714	0.514286		0.457143		0.0857143		0.114286
c515	c515.a2	sp|P39209|TLPC_BACSU Methyl-accepting chemotaxis protein tlpC OS=Bacillus subtilis GN=tlpC		0.263158		0.263158
c516	c516.a1	sp|P37565|HSLO_BACSU 33 kDa chaperonin OS=Bacillus subtilis GN=hslO	1		0.833333		1.08333		1.16667
c517	c517.a1	sp|P54166|UGTP_BACSU Processive diacylglycerol glucosyltransferase OS=Bacillus subtilis GN=ugtP	0.190476	0.761905	0.047619	0.428571		0.380952		0.52381
c518	c518.a1	sp|P07819|SCRB_BACSU Sucrose-6-phosphate hydrolase OS=Bacillus subtilis GN=sacA	0.714286		0.333333		0.619048		0.666667
c519	c519.a1	sp|O32188|YUSV_BACSU Probable siderophore transport system ATP-binding protein YusV OS=Bacillus subtilis GN=yusV	0.6	0.8	0.6	0.7	0.3	0.8	0.2	0.9
c520	c520.a1	sp|P10725|ALR1_BACSU Alanine racemase 1 OS=Bacillus subtilis GN=alr1	0.47619	0.047619	0.619048	0.0952381	0.47619		0.571429	0.047619
c521	c521.a1	sp|P35620|FLHA_BACSU Flagellar biosynthesis protein flhA OS=Bacillus subtilis GN=flhA		0.888889		0.944444		0.444444		0.444444
c522	c522.a1	sp|O32264|TKRA_BACSU Probable 2-ketogluconate reductase OS=Bacillus subtilis GN=yvcT	1.25		0.666667		0.916667	0.0833333	1.16667
c523	c523.a1	sp|P45913|YQAP_BACSU Uncharacterized protein yqaP OS=Bacillus subtilis GN=yqaP	0.6	0.2	0.733333	0.0666667	0.733333	0.0666667	0.666667	0.133333
c524	c524.a1	sp|P42400|YCKB_BACSU Probable ABC transporter extracellular-binding protein yckB OS=Bacillus subtilis GN=yckB	0.222222	1.33333	0.333333	1.22222	0.222222	0.888889		1.11111
c525	c525.a1	sp|O34633|YJLC_BACSU Uncharacterized protein yjlC OS=Bacillus subtilis GN=yjlC	1.85714	0.142857	2.28571	0.142857	1.14286	0.142857	1	0.142857
c526	c526.a1	sp|O31714|K1PF_BACSU 1-phosphofructokinase OS=Bacillus subtilis GN=fruK	1.33333		1.33333		2.5	0.166667	2.5	0.166667
c527	c527.a1	sp|P37455|SSB1_BACSU Single-stranded DNA-binding protein ssb OS=Bacillus subtilis GN=ssb	1.55556	0.111111	1.55556		1.11111		0.888889	0.111111
c528	c528.a1	sp|P39771|PURT_BACSU Phosphoribosylglycinamide formyltransferase 2 OS=Bacillus subtilis GN=purT	1		0.857143		0.785714		0.785714
c529	c529.a1	sp|P0CI80|XYLA_BACSU Xylose isomerase OS=Bacillus subtilis GN=xylA	0.26087	0.130435	0.347826	0.0434783	0.565217	0.130435	0.478261	0.0869565
c530	c530.a1	sp|O31475|FENR1_BACSU Ferredoxin--NADP reductase 1 OS=Bacillus subtilis GN=ycgT	0.75	0.3125	0.6875		0.5		0.6875
c531	c531.a1	sp|P26497|SP0J_BACSU Stage 0 sporulation protein J OS=Bacillus subtilis GN=spo0J	0.444444	0.333333	0.388889	0.277778	0.277778	0.333333	0.333333	0.222222
c532	c532.a1	sp|O31626|YJCD_BACSU Putative ATP-dependent DNA helicase yjcD OS=Bacillus subtilis GN=yjcD		0.15		0.175		0.375		0.475
c533	c533.a1	sp|P50736|YPDA_BACSU Uncharacterized protein ypdA OS=Bacillus subtilis GN=ypdA	0.5625	0.1875	0.5		0.6875	0.125	0.625	0.25
c534	c534.a1	sp|P42976|DAPB_BACSU Dihydrodipicolinate reductase OS=Bacillus subtilis GN=dapB	0.933333		0.733333		0.8		0.666667
c535	c535.a1	sp|P42305|DBPA_BACSU ATP-dependent RNA helicase dbpA OS=Bacillus subtilis GN=dbpA	0.333333	0.333333	0.190476	0.285714	0.142857	0.47619	0.190476	0.285714
c536	c536.a1	sp|O07521|YHAM_BACSU 3'-5' exoribonuclease yhaM OS=Bacillus subtilis GN=yhaM	0.769231	0.153846	0.615385	0.230769	0.538462	0.384615	0.538462	0.384615
c537	c537.a1	sp|P52996|PANB_BACSU 3-methyl-2-oxobutanoate hydroxymethyltransferase OS=Bacillus subtilis GN=panB	1.33333	0.444444	1.11111	0.111111	1	0.222222	0.888889	0.111111
c538	c538.a1	sp|Q06754|YACL_BACSU Uncharacterized protein YacL OS=Bacillus subtilis GN=yacL		1.11111		1		1.44444	0.111111	1.55556
c539	c539.a1	sp|P39645|YWFI_BACSU UPF0447 protein ywfI OS=Bacillus subtilis GN=ywfI	1.27273	0.181818	0.636364	0.181818	0.909091	0.0909091	0.909091	0.0909091
c540	c540.a1	sp|Q45597|F16PC_BACSU Fructose-1,6-bisphosphatase class 3 OS=Bacillus subtilis GN=fbp	0.448276	0.0689655	0.448276	0.0344828	0.206897	0.0344828	0.344828
c541	c541.a1	sp|O31504|YEEA_BACSU Putative DNA methyltransferase yeeA OS=Bacillus subtilis GN=yeeA	0.0952381	0.0238095	0.166667		0.190476	0.142857	0.333333	0.142857
c542	c542.a1	sp|O31657|HTPX_BACSU Protease HtpX homolog OS=Bacillus subtilis GN=htpX	0.5	0.833333	0.666667	1.16667	1	1.33333	0.5	1.5
c543	c543.a1	sp|O05265|YULF_BACSU Uncharacterized oxidoreductase yulF OS=Bacillus subtilis GN=yulF	0.818182	0.363636	0.545455	0.0909091	0.727273	0.363636	0.818182	0.363636
c544	c544.a1	sp|P80865|SUCD_BACSU Succinyl-CoA ligase [ADP-forming] subunit alpha OS=Bacillus subtilis GN=sucD	1.44444		1.22222		1.11111		1.22222
c545	c545.a1	sp|P71082|YGAD_BACSU Putative multidrug export ATP-binding/permease protein YgaD OS=Bacillus subtilis GN=ygaD		0.25	0.0357143	0.178571		0.642857		0.5
c546	c546.a1	sp|P23478|ADDA_BACSU ATP-dependent helicase/nuclease subunit A OS=Bacillus subtilis GN=addA	0.211538	0.0576923	0.173077		0.173077	0.0576923	0.173077	0.0192308
c547	c547.a1	sp|P54608|YHCX_BACSU UPF0012 hydrolase yhcX OS=Bacillus subtilis GN=yhcX	0.222222	0.555556	0.166667	0.5	0.277778	0.277778	0.222222	0.277778
c548	c548.a1	sp|O34483|HPRK_BACSU HPr kinase/phosphorylase OS=Bacillus subtilis GN=hprK	0.823529		0.705882		0.411765	0.0588235	0.647059
c549	c549.a1	sp|P54519|YQHY_BACSU Uncharacterized protein YqhY OS=Bacillus subtilis GN=yqhY	1.75	1	1.5	1	1.5	1.5	1.5	1.5
c550	c550.a1	sp|O34948|YKWC_BACSU Uncharacterized oxidoreductase ykwC OS=Bacillus subtilis GN=ykwC	1.11111	0.555556	1.22222	0.111111	1.11111		0.777778
c551	c551.a1	sp|P55179|PEPT_BACSU Peptidase T OS=Bacillus subtilis GN=pepT	1		0.916667		0.833333		0.916667
c552	c552.a1	sp|P23630|DCDA_BACSU Diaminopimelate decarboxylase OS=Bacillus subtilis GN=lysA	0.5	0.1	0.55	0.05	0.5		0.5
c553	c553.a1	sp|P49938|FHUC_BACSU Iron(3+)-hydroxamate import ATP-binding protein FhuC OS=Bacillus subtilis GN=fhuC	0.416667	0.666667	0.25	0.583333	0.166667	0.75	0.25	0.583333
c554	c554.a1	sp|P12875|RL14_BACSU 50S ribosomal protein L14 OS=Bacillus subtilis GN=rplN	2.8	0.6	1.4	0.6	1	0.6	1.2	0.6
c555	c555.a1	sp|Q795M6|YUGH_BACSU Putative aminotransferase YugH OS=Bacillus subtilis GN=yugH	0.5	0.916667	0.583333	0.416667	0.166667	0.0833333	0.416667	0.583333
c556	c556.a1	sp|O07587|AAT3_BACSU Putative aspartate aminotransferase YhdR OS=Bacillus subtilis GN=yhdR	0.24	0.32	0.2	0.24	0.16	0.2	0.2	0.2
c557	c557.a1	sp|P54511|YQHM_BACSU Uncharacterized protein yqhM OS=Bacillus subtilis GN=yqhM	0.636364	0.181818	0.727273	0.181818	0.727273	0.363636	0.818182	0.363636
c558	c558.a1	sp|P37811|ATPD_BACSU ATP synthase subunit delta OS=Bacillus subtilis GN=atpH	1.14286	0.714286	0.857143	0.428571	1.14286	0.571429	1	0.428571
c559	c559.a1	sp|P28611|MOTA_BACSU Motility protein A OS=Bacillus subtilis GN=motA	0.25	2.625	0.25	1.75	0.125	0.25		0.25
c560	c560.a1	sp|O06974|YVCK_BACSU UPF0052 protein yvcK OS=Bacillus subtilis GN=yvcK	0.333333	0.666667	0.25	0.666667	0.25	0.75		0.75
c561	c561.a1	sp|P54473|ISPH_BACSU 4-hydroxy-3-methylbut-2-enyl diphosphate reductase OS=Bacillus subtilis GN=ispH	0.785714		0.642857		0.857143		0.714286	0.0714286
c562	c562.a1	sp|P19994|AMPM1_BACSU Methionine aminopeptidase 1 OS=Bacillus subtilis GN=map	1.18182	0.181818	0.727273	0.0909091	0.636364	0.181818	0.727273	0.181818
c563	c563.a1	sp|P96706|YDGH_BACSU Putative membrane protein ydgH OS=Bacillus subtilis GN=ydgH		0.409091		0.181818		0.681818		0.681818
c564	c564.a1	sp|P35166|RSIX_BACSU Sigma-X negative effector OS=Bacillus subtilis GN=rsiX	0.142857	0.714286	0.0714286	0.714286	0.0714286	0.642857	0.0714286	0.642857
c565	c565.a1	sp|P42924|RL23_BACSU 50S ribosomal protein L23 OS=Bacillus subtilis GN=rplW	1.2	0.2	1.8	1.6	1.6	0.6	1.4	0.2
c566	c566.a1	sp|P37872|YBXB_BACSU Uncharacterized protein ybxB OS=Bacillus subtilis GN=ybxB	0.222222	0.222222	0.222222	0.222222	0.666667	1.66667	0.555556	1
c567	c567.a1	sp|Q01466|MREC_BACSU Rod shape-determining protein mreC OS=Bacillus subtilis GN=mreC	0.272727	0.909091	0.181818	0.909091	0.181818	0.636364		0.818182
c568	c568.a1	sp|O31764|YMFF_BACSU Probable inactive metalloprotease ymfF OS=Bacillus subtilis GN=ymfF	0.9375		0.4375		0.625		0.6875
c569	c569.a1	sp|P39131|MNAA_BACSU UDP-N-acetylglucosamine 2-epimerase OS=Bacillus subtilis GN=mnaA	0.454545		0.545455		0.454545		0.454545
c570	c570.a1	sp|O05518|GCP_BACSU Probable tRNA threonylcarbamoyladenosine biosynthesis protein Gcp OS=Bacillus subtilis GN=gcp	0.363636	0.0909091	0.272727		1.18182	0.363636	1.09091	0.454545
c571	c571.a1	sp|O31629|YJCG_BACSU UPF0477 protein yjcG OS=Bacillus subtilis GN=yjcG	1.11111		0.888889		1.33333		1.33333
c572	c572.a1	sp|O31509|YEEI_BACSU UPF0082 protein yeeI OS=Bacillus subtilis GN=yeeI	2.5		2.25		2.25		3.5
c573	c573.a1	sp|P31102|AROB_BACSU 3-dehydroquinate synthase OS=Bacillus subtilis GN=aroB	0.272727	0.318182	0.318182	0.181818	0.318182	0.0909091	0.318182	0.0909091
c574	c574.a1	sp|Q99027|COMP_BACSU Sensor histidine kinase ComP OS=Bacillus subtilis GN=comP		0.444444		0.333333		0.333333		0.444444
c575	c575.a1	sp|P54389|YPIA_BACSU TPR repeat-containing protein ypiA OS=Bacillus subtilis GN=ypiA	0.470588	0.352941	0.470588		0.529412	0.117647	0.470588	0.0588235
c576	c576.a1	sp|P39762|AMPS_BACSU Aminopeptidase AmpS OS=Bacillus subtilis GN=ampS	0.6875		0.4375		0.625	0.0625	0.8125
c577	c577.a1	sp|Q01625|OXAA1_BACSU Membrane protein oxaA 1 OS=Bacillus subtilis GN=oxaA1	0.333333	1.11111	0.222222	0.888889	0.111111	0.888889	0.222222	0.888889
c578	c578.a1	sp|P54510|YQHL_BACSU Uncharacterized protein yqhL OS=Bacillus subtilis GN=yqhL	0.6	1.6	0.2	1.4	0.4	1.6	0.4	2
c579	c579.a1	sp|P52998|PANC_BACSU Pantothenate synthetase OS=Bacillus subtilis GN=panC	0.888889	0.333333	0.888889	0.111111	1	0.222222	1	0.111111
c580	c580.a1	sp|P39810|FLGK_BACSU Flagellar hook-associated protein 1 OS=Bacillus subtilis GN=flgK	0.15	0.5	0.1	0.65	0.2	0.1	0.2	0.15
c581	c581.a1	sp|P16616|HEM3_BACSU Porphobilinogen deaminase OS=Bacillus subtilis GN=hemC	0.75		0.75		1		0.916667
c582	c582.a1	sp|O34680|YDIP_BACSU Probable BsuMI modification methylase subunit ydiP OS=Bacillus subtilis GN=ydiP	0.176471	0.470588	0.235294	0.294118	0.117647	0.411765	0.176471	0.529412
c583	c583.a1	sp|P54452|YQEG_BACSU Uncharacterized protein yqeG OS=Bacillus subtilis GN=yqeG	0.444444	0.666667		0.888889	0.111111	1.11111		1.33333
c584	c584.a1	sp|P37572|RADA_BACSU DNA repair protein RadA homolog OS=Bacillus subtilis GN=radA	0.05	0.25	0.05	0.15	0.15	0.5	0.15	0.75
c585	c585.a1	sp|P31105|CHER_BACSU Chemotaxis protein methyltransferase OS=Bacillus subtilis GN=cheR	0.4	0.4	0.4	0.333333	0.333333	0.333333	0.2	0.333333
c586	c586.a1	sp|P39610|PDXK_BACSU Pyridoxine kinase OS=Bacillus subtilis GN=pdxK	1.11111	0.222222	1		1		1.11111
c587	c587.a1	sp|P54484|YQGA_BACSU Cell wall-binding protein yqgA OS=Bacillus subtilis GN=yqgA	0.142857	1.28571	0.142857	1.57143		1.14286		1.42857
c588	c588.a1	sp|P35137|PPIB_BACSU Peptidyl-prolyl cis-trans isomerase B OS=Bacillus subtilis GN=ppiB	1.57143		1.28571		1.28571	0.142857	1.28571	0.142857
c589	c589.a1	sp|Q02113|CWBA_BACSU Amidase enhancer OS=Bacillus subtilis GN=lytB		0.3125		0.3125		0.3125		0.3125
c590	c590.a1	sp|O31446|YBFF_BACSU Uncharacterized protein ybfF OS=Bacillus subtilis GN=ybfF	0.0909091	0.818182	0.0909091	0.636364	0.181818	0.727273	0.0909091	1
c591	c591.a1	sp|O34989|YVRG_BACSU Sensor histidine kinase yvrG OS=Bacillus subtilis GN=yvrG		0.333333		0.3		0.333333		0.366667
c592	c592.a1	sp|P21656|SYW_BACSU Tryptophanyl-tRNA synthetase OS=Bacillus subtilis GN=trpS	0.636364		0.636364	0.363636	0.909091	0.0909091	0.909091	0.0909091
c593	c593.a1	sp|P39764|KINC_BACSU Sporulation kinase C OS=Bacillus subtilis GN=kinC		0.428571		0.428571		0.333333		0.190476
c593	c593.a2	sp|O31661|KINE_BACSU Sporulation kinase E OS=Bacillus subtilis GN=kinE					0.027027	0.0810811		0.162162
c593	c593.a3	sp|P16497|KINA_BACSU Sporulation kinase A OS=Bacillus subtilis GN=kinA						0.0357143		0.0714286
c594	c594.a1	sp|P37573|DISA_BACSU DNA integrity scanning protein disA OS=Bacillus subtilis GN=disA	0.333333	0.333333	0.333333	0.166667	0.277778	0.166667	0.333333	0.277778
c595	c595.a1	sp|P31112|HEPS1_BACSU Heptaprenyl diphosphate synthase component 1 OS=Bacillus subtilis GN=hepS	0.545455	0.181818	0.545455	0.272727	0.454545	0.363636	0.636364	0.636364
c596	c596.a1	sp|O34703|YJOB_BACSU Uncharacterized ATPase YjoB OS=Bacillus subtilis GN=yjoB	0.611111	0.5	0.444444	0.111111	0.111111	0.166667	0.0555556	0.166667
c597	c597.a1	sp|P06534|SP0A_BACSU Stage 0 sporulation protein A OS=Bacillus subtilis GN=spo0A	0.384615	0.384615	0.153846	0.307692	0.384615	0.538462	0.153846	0.692308
c598	c598.a1	sp|Q02114|CWLB_BACSU N-acetylmuramoyl-L-alanine amidase LytC OS=Bacillus subtilis GN=lytC		0.833333		0.5		0.444444		0.388889
c599	c599.a1	sp|O32044|RECJ_BACSU Single-stranded-DNA-specific exonuclease recJ OS=Bacillus subtilis GN=recJ	0.222222	0.166667	0.138889	0.0833333	0.0277778	0.222222	0.0833333	0.138889
c600	c600.a1	sp|O34943|YTPR_BACSU Putative tRNA-binding protein ytpR OS=Bacillus subtilis GN=ytpR	1		1		0.818182		0.727273
c601	c601.a1	sp|P39595|YWBL_BACSU Uncharacterized membrane protein ywbL OS=Bacillus subtilis GN=ywbL		1		1.11111		1		1.22222
c602	c602.a1	sp|P54575|RIBC_BACSU Riboflavin biosynthesis protein ribC OS=Bacillus subtilis GN=ribC	0.461538	0.307692	0.538462	0.0769231	0.615385	0.153846	0.615385	0.230769
c603	c603.a1	sp|O34558|YOPR_BACSU SPBc2 prophage-derived uncharacterized protein yopR OS=Bacillus subtilis GN=yopR	0.352941	0.117647	0.470588	0.117647	0.470588	0.176471	0.352941	0.235294
c604	c604.a1	sp|P42953|TAGG_BACSU Teichoic acid translocation permease protein tagG OS=Bacillus subtilis GN=tagG	0.5	1.16667	0.5	0.833333	0.5	1.33333	0.5	1.16667
c605	c605.a1	sp|P31103|NDK_BACSU Nucleoside diphosphate kinase OS=Bacillus subtilis GN=ndk	1.125		1.5		1.125		1
c606	c606.a1	sp|P21474|RS16_BACSU 30S ribosomal protein S16 OS=Bacillus subtilis GN=rpsP	1.66667	1	3	1	2	1.33333	2	0.666667
c607	c607.a1	sp|O35005|YTRF_BACSU ABC transporter permease ytrF OS=Bacillus subtilis GN=ytrF		1.14286	0.0714286	0.571429		0.571429		0.357143
c608	c608.a1	sp|P13714|LDH_BACSU L-lactate dehydrogenase OS=Bacillus subtilis GN=ldh	1.36364		0.545455		0.454545		0.909091	0.181818
c609	c609.a1	sp|C0SP93|ACCD_BACSU Acetyl-coenzyme A carboxylase carboxyl transferase subunit beta OS=Bacillus subtilis GN=accD	0.666667	0.416667	0.75	0.25	0.416667	0.25	0.333333	0.0833333
c610	c610.a1	sp|P28599|CH10_BACSU 10 kDa chaperonin OS=Bacillus subtilis GN=groS	1.75	0.25	1.25	0.25	2.5	0.25	3	0.25
c611	c611.a1	sp|P70947|YITU_BACSU Putative phosphatase YitU OS=Bacillus subtilis GN=yitU	0.7	0.6	0.4	0.2	0.6	0.2	0.6	0.5
c612	c612.a1	sp|P49850|MUTL_BACSU DNA mismatch repair protein mutL OS=Bacillus subtilis GN=mutL	0.0384615	0.192308	0.0769231	0.384615	0.0769231	0.423077	0.0384615	0.230769
c613	c613.a1	sp|P42298|YXIF_BACSU Uncharacterized protein yxiF OS=Bacillus subtilis GN=yxiF	1.16667	0.666667	1.16667	0.333333	0.833333	0.666667	1	0.5
c614	c614.a1	sp|O31644|MANR_BACSU Probable transcriptional regulator ManR OS=Bacillus subtilis GN=manR	0.1	0.533333	0.133333	0.5
c615	c615.a1	sp|P54534|YQIW_BACSU UPF0403 protein yqiW OS=Bacillus subtilis GN=yqiW	1.11111		0.777778		1.11111		1.11111
c616	c616.a1	sp|Q45068|ALST_BACSU Amino-acid carrier protein AlsT OS=Bacillus subtilis GN=alsT	0.25	0.833333		0.666667		0.583333		0.75
c617	c617.a1	sp|P35159|RLUB_BACSU Ribosomal large subunit pseudouridine synthase B OS=Bacillus subtilis GN=rluB	0.416667	0.333333	0.333333	0.416667	0.333333	0.416667	0.333333	0.5
c618	c618.a1	sp|P81101|RRF_BACSU Ribosome-recycling factor OS=Bacillus subtilis GN=frr	1		0.875		1.5		1.25
c619	c619.a1	sp|O32023|YQZC_BACSU Uncharacterized protein yqzC OS=Bacillus subtilis GN=yqzC	0.75	1.75	0.75	1.25	0.75	2.25	0.25	1.5
c620	c620.a1	sp|O31989|YOLF_BACSU SPBc2 prophage-derived uncharacterized protein yolF OS=Bacillus subtilis GN=yolF	0.4	1.4	0.8	1.2	0.6	1	0.6	1.4
c621	c621.a1	sp|O34876|FTSX_BACSU Cell division protein ftsX OS=Bacillus subtilis GN=ftsX	0.285714	1.14286	0.142857	1	0.142857	1.14286	0.142857	1.28571
c622	c622.a1	sp|P42957|MTLD_BACSU Mannitol-1-phosphate 5-dehydrogenase OS=Bacillus subtilis GN=mtlD	0.333333		0.388889		0.555556		0.777778
c623	c623.a1	sp|P21885|SPEA_BACSU Arginine decarboxylase OS=Bacillus subtilis GN=speA	0.833333		0.666667		0.75		0.833333
c624	c624.a1	sp|P37468|RSMA_BACSU Ribosomal RNA small subunit methyltransferase A OS=Bacillus subtilis GN=rsmA	0.538462	0.0769231	0.692308	0.0769231	0.230769	0.307692	0.538462	0.384615
c625	c625.a1	sp|P39579|DLTC_BACSU D-alanine--poly(phosphoribitol) ligase subunit 2 OS=Bacillus subtilis GN=dltC	5	0.333333	2.66667	0.666667	1	0.666667	1.66667	0.333333
c626	c626.a1	sp|P19947|RL30_BACSU 50S ribosomal protein L30 OS=Bacillus subtilis GN=rpmD	3	0.5	4.5	0.5	3	1	4.5	1
c627	c627.a1	sp|O34484|AMPM2_BACSU Methionine aminopeptidase 2 OS=Bacillus subtilis GN=mapB	0.818182	0.181818	0.454545	0.181818	0.545455	0.181818	0.545455	0.363636
c628	c628.a1	sp|P46922|OPUAC_BACSU Glycine betaine-binding protein OS=Bacillus subtilis GN=opuAC		1		0.636364		0.727273		0.909091
c629	c629.a1	sp|O34470|YLBL_BACSU Uncharacterized protein ylbL OS=Bacillus subtilis GN=ylbL		0.444444		0.333333	0.0555556	0.555556		0.611111
c630	c630.a1	sp|P14949|THIO_BACSU Thioredoxin OS=Bacillus subtilis GN=trxA	1.4		1.4		2.8		1.6
c631	c631.a1	sp|P54550|NAMA_BACSU NADPH dehydrogenase OS=Bacillus subtilis GN=namA	0.714286		0.285714		0.857143		0.714286
c632	c632.a1	sp|Q45460|OPUBA_BACSU Choline transport ATP-binding protein OpuBA OS=Bacillus subtilis GN=opuBA						0.75		0.7
c632	c632.a2	sp|O34992|OPUCA_BACSU Glycine betaine/carnitine/choline transport ATP-binding protein OpuCA OS=Bacillus subtilis GN=opuCA				0.05		0.4		0.3
c633	c633.a1	sp|P19670|MURA2_BACSU UDP-N-acetylglucosamine 1-carboxyvinyltransferase 2 OS=Bacillus subtilis GN=murAB	0.294118	0.0588235	0.411765		0.647059	0.117647	0.411765	0.176471
c634	c634.a1	sp|Q795U4|YTKL_BACSU UPF0173 metal-dependent hydrolase ytkL OS=Bacillus subtilis GN=ytkL	0.7		0.9		1.1		0.9
c635	c635.a1	sp|C0H3X7|MPRF_BACSU Phosphatidylglycerol lysyltransferase OS=Bacillus subtilis GN=mprF		0.423077		0.192308		0.423077		0.346154
c636	c636.a1	sp|P94556|MURI1_BACSU Glutamate racemase 1 OS=Bacillus subtilis GN=racE	0.666667	0.416667	0.583333		0.666667		0.583333
c637	c637.a1	sp|O32259|LUTC_BACSU Lactate utilization protein C OS=Bacillus subtilis GN=lutC	1		0.6		0.9	0.1	0.7	0.2
c638	c638.a1	sp|P50830|YPRA_BACSU Uncharacterized ATP-dependent helicase yprA OS=Bacillus subtilis GN=yprA	0.151515	0.212121	0.121212	0.030303	0.151515	0.151515	0.121212	0.121212
c639	c639.a1	sp|P94521|YSDC_BACSU Putative aminopeptidase ysdC OS=Bacillus subtilis GN=ysdC	0.833333	0.25	0.416667	0.25	0.25	0.25	0.333333	0.333333
c640	c640.a1	sp|P54460|PRMA_BACSU Ribosomal protein L11 methyltransferase OS=Bacillus subtilis GN=prmA	1.16667	0.833333	1.16667		1.16667	0.166667	1	0.333333
c641	c641.a1	sp|P96672|YDEO_BACSU UPF0750 membrane protein ydeO OS=Bacillus subtilis GN=ydeO		1.71429		0.857143		1		1.42857
c642	c642.a1	sp|P19465|GCH1_BACSU GTP cyclohydrolase 1 OS=Bacillus subtilis GN=folE	1.125		1.125		0.875		1.125
c643	c643.a1	sp|P54532|BUK_BACSU Probable butyrate kinase OS=Bacillus subtilis GN=buk	0.111111	0.111111			0.5	0.222222	0.444444	0.5
c644	c644.a1	sp|O32101|YUEB_BACSU Bacteriophage SPP1 adsorption protein yueB OS=Bacillus subtilis GN=yueB		0.106383		0.170213		0.191489		0.255319
c645	c645.a1	sp|O34764|SAT1_BACSU Sulfate adenylyltransferase OS=Bacillus subtilis GN=sat	0.391304		0.347826		0.173913		0.565217
c646	c646.a1	sp|O34812|YFMJ_BACSU Putative NADP-dependent oxidoreductase yfmJ OS=Bacillus subtilis GN=yfmJ	0.384615		0.384615		0.846154		1
c647	c647.a1	sp|O32035|YRRN_BACSU Uncharacterized protease yrrN OS=Bacillus subtilis GN=yrrN	0.636364	0.454545	0.545455	0.0909091	0.545455	0.0909091	0.636364	0.0909091
c648	c648.a1	sp|P37570|YACI_BACSU Putative ATP:guanido phosphotransferase yacI OS=Bacillus subtilis GN=yacI	0.333333	0.2	0.2	0.266667	0.0666667	0.333333	0.333333	0.533333
c649	c649.a1	sp|P13792|PHOP_BACSU Alkaline phosphatase synthesis transcriptional regulatory protein phoP OS=Bacillus subtilis GN=phoP	0.615385	0.0769231	0.384615		0.615385	0.307692	0.461538	0.153846
c650	c650.a1	sp|P96603|DCTA_BACSU C4-dicarboxylate transport protein OS=Bacillus subtilis GN=dctA		0.769231		0.692308	0.0769231	0.461538		0.615385
c651	c651.a1	sp|P39766|PYRP_BACSU Uracil permease OS=Bacillus subtilis GN=pyrP	0.111111	1.44444		0.888889	0.111111	0.555556		0.666667
c652	c652.a1	sp|P08064|DHSC_BACSU Succinate dehydrogenase cytochrome b558 subunit OS=Bacillus subtilis GN=sdhC	0.2	2		1.4	0.2	1.6		1.4
c653	c653.a1	sp|P42956|PTMCB_BACSU PTS system mannitol-specific EIICB component OS=Bacillus subtilis GN=mtlA	0.125	0.625		0.5		1	0.125	1.75
c654	c654.a1	sp|P54454|YQEI_BACSU Probable RNA-binding protein YqeI OS=Bacillus subtilis GN=yqeI	0.833333		1.16667		1.33333	0.666667	0.833333	0.666667
c655	c655.a1	sp|P31847|YPUA_BACSU Uncharacterized protein ypuA OS=Bacillus subtilis GN=ypuA	0.133333	0.733333		0.4	0.2	0.333333	0.0666667	0.333333
c656	c656.a1	sp|P94360|MSMX_BACSU Maltodextrin import ATP-binding protein MsmX OS=Bacillus subtilis GN=msmX	0.142857	0.428571	0.0714286	0.285714	0.142857	0.5	0.142857	0.642857
c657	c657.a1	sp|P25813|RSMG_BACSU Ribosomal RNA small subunit methyltransferase G OS=Bacillus subtilis GN=rsmG	0.818182	0.0909091	0.636364		0.727273	0.0909091	0.545455	0.0909091
c658	c658.a1	sp|P94362|YXKI_BACSU Putative membrane metalloprotease yxkI OS=Bacillus subtilis GN=yxkI		0.227273		0.227273		0.454545		0.590909
c659	c659.a1	sp|P42962|YCSE_BACSU Uncharacterized protein YcsE OS=Bacillus subtilis GN=ycsE	0.818182	0.181818	0.636364		0.545455	0.0909091	0.636364	0.0909091
c660	c660.a1	sp|P32436|DEGV_BACSU Protein degV OS=Bacillus subtilis GN=degV	0.583333	0.0833333	0.666667		0.75	0.166667	0.416667	0.0833333
c661	c661.a1	sp|P37524|NOC_BACSU Nucleoid occlusion protein OS=Bacillus subtilis GN=noc	0.285714	0.285714	0.214286	0.285714	0.214286	0.5	0.285714	0.285714
c662	c662.a1	sp|O34641|YTRB_BACSU ABC transporter ATP-binding protein YtrB OS=Bacillus subtilis GN=ytrB		0.625	0.0625	0.5625	0.125	0.25		0.4375
c663	c663.a1	sp|P71083|YGAE_BACSU UPF0421 protein ygaE OS=Bacillus subtilis GN=ygaE		0.75	0.25	1		0.875		1.125
c664	c664.a1	sp|P42977|CCA_BACSU CCA-adding enzyme OS=Bacillus subtilis GN=cca	0.333333	0.333333	0.111111	0.111111	0.222222	0.166667	0.277778	0.222222
c665	c665.a1	sp|P39575|GALT_BACSU Galactose-1-phosphate uridylyltransferase OS=Bacillus subtilis GN=galT	0.192308		0.230769		0.423077		0.384615
c666	c666.a1	sp|O32028|MTNN_BACSU 5'-methylthioadenosine/S-adenosylhomocysteine nucleosidase OS=Bacillus subtilis GN=mtnN	0.833333	0.5	1.33333	0.166667	1.33333	0.166667	0.833333	0.166667
c667	c667.a1	sp|O34522|TRMB_BACSU tRNA (guanine-N(7)-)-methyltransferase OS=Bacillus subtilis GN=trmB	0.75		0.583333		0.666667		0.666667
c668	c668.a1	sp|P28619|RNPH_BACSU Ribonuclease PH OS=Bacillus subtilis GN=rph	0.888889	0.111111	0.777778	0.111111	0.666667	0.111111	0.777778	0.111111
c669	c669.a1	sp|P29252|HPPK_BACSU 2-amino-4-hydroxy-6-hydroxymethyldihydropteridine pyrophosphokinase OS=Bacillus subtilis GN=folK	1.25	0.375	0.75	0.125	0.625	0.125	0.625	0.125
c670	c670.a1	sp|P37522|SOJ_BACSU Sporulation initiation inhibitor protein soj OS=Bacillus subtilis GN=soj	0.444444	0.777778	0.333333	0.555556	0.333333	0.333333	0.333333	0.444444
c671	c671.a1	sp|O32052|YRBF_BACSU UPF0092 membrane protein yrbF OS=Bacillus subtilis GN=yrbF	2	2	1	2	2	2.5	1	3
c672	c672.a1	sp|P15874|GRPE_BACSU Protein grpE OS=Bacillus subtilis GN=grpE	1.6		1.4		1.6		1.6
c673	c673.a1	sp|O07513|HIT_BACSU Protein hit OS=Bacillus subtilis GN=hit	0.727273		0.909091		0.636364		0.545455
c674	c674.a1	sp|P42982|YPJH_BACSU Uncharacterized glycosyltransferase ypjH OS=Bacillus subtilis GN=ypjH	0.277778		0.5		0.388889		0.555556
c675	c675.a1	sp|O34645|AGAL_BACSU Alpha-galactosidase OS=Bacillus subtilis GN=melA	0.0555556		0.111111		0.611111	0.111111	0.777778	0.0555556
c676	c676.a1	sp|O31751|UPPS_BACSU Undecaprenyl pyrophosphate synthase OS=Bacillus subtilis GN=uppS	0.444444	0.111111	0.444444		0.888889	0.444444	0.777778	0.333333
c677	c677.a1	sp|P70962|RAPB_BACSU Response regulator aspartate phosphatase B OS=Bacillus subtilis GN=rapB	0.45		0.45		0.35		0.3
c678	c678.a1	sp|O06477|YFMS_BACSU Putative sensory transducer protein yfmS OS=Bacillus subtilis GN=yfmS	0.833333	0.25	0.75	0.0833333	0.25		0.416667
c679	c679.a1	sp|O34860|RSBRB_BACSU RsbT co-antagonist protein rsbRB OS=Bacillus subtilis GN=rsbRB	0.769231	0.230769	0.461538	0.153846	0.461538		0.307692
c680	c680.a1	sp|O34768|YDJE_BACSU Uncharacterized sugar kinase ydjE OS=Bacillus subtilis GN=ydjE	0.666667	0.266667	0.333333	0.133333	0.2	0.0666667	0.266667	0.133333
c681	c681.a1	sp|P18156|GLPF_BACSU Glycerol uptake facilitator protein OS=Bacillus subtilis GN=glpF		5		10		8		8
c682	c682.a1	sp|P94478|YNBA_BACSU Putative GTP-binding protein ynbA OS=Bacillus subtilis GN=ynbA	0.411765	0.235294	0.470588	0.0588235	0.294118	0.0588235	0.235294	0.0588235
c683	c683.a1	sp|O35025|YDIR_BACSU Type-2 restriction enzyme BsuMI component ydiR OS=Bacillus subtilis GN=ydiR	0.6	0.133333	0.666667	0.133333	0.0666667	0.0666667	0.266667	0.133333
c684	c684.a1	sp|P96650|YDDM_BACSU Uncharacterized protein yddM OS=Bacillus subtilis GN=yddM		0.5		0.428571		0.714286		0.5
c685	c685.a1	sp|Q03223|RL31_BACSU 50S ribosomal protein L31 OS=Bacillus subtilis GN=rpmE	1.66667		2.33333	0.333333	2	1	2.33333	0.333333
c686	c686.a1	sp|P12042|PURL_BACSU Phosphoribosylformylglycinamidine synthase 2 OS=Bacillus subtilis GN=purL	0.0689655	0.206897	0.206897	0.241379	0.0689655	0.103448		0.137931
c687	c687.a1	sp|O34689|MHQA_BACSU Putative ring-cleaving dioxygenase mhqA OS=Bacillus subtilis GN=mhqA	0.5		0.3		1.2		1
c688	c688.a1	sp|P80240|GREA_BACSU Transcription elongation factor greA OS=Bacillus subtilis GN=greA	1		0.875		0.875		1
c689	c689.a1	sp|P12873|RL29_BACSU 50S ribosomal protein L29 OS=Bacillus subtilis GN=rpmC	1.66667		2.33333	0.666667	2	0.666667	2.33333	0.333333
c690	c690.a1	sp|P71040|CLS2_BACSU Probable cardiolipin synthase 2 OS=Bacillus subtilis GN=ywnE		0.375		0.4375		0.4375		0.625
c691	c691.a1	sp|Q795R8|YTFP_BACSU Uncharacterized protein ytfP OS=Bacillus subtilis GN=ytfP	0.3125	0.375		0.375		0.5	0.0625	0.25
c692	c692.a1	sp|O34949|YKOM_BACSU Uncharacterized HTH-type transcriptional regulator ykoM OS=Bacillus subtilis GN=ykoM	0.222222		0.666667		1.11111	0.444444	0.777778	0.111111
c693	c693.a1	sp|O34774|YOBJ_BACSU Uncharacterized protein yobJ OS=Bacillus subtilis GN=yobJ	0.0769231	0.538462		0.769231		0.461538		0.461538
c694	c694.a1	sp|O34660|ALDH4_BACSU Putative aldehyde dehydrogenase dhaS OS=Bacillus subtilis GN=dhaS	0.4		0.1	0.05	0.3	0.1	0.45	0.1
c695	c695.a1	sp|Q04385|YGXA_BACSU Uncharacterized protein ygxA OS=Bacillus subtilis GN=ygxA	0.533333		0.333333		0.6		0.533333
c696	c696.a1	sp|O34942|RECG_BACSU ATP-dependent DNA helicase recG OS=Bacillus subtilis GN=recG		0.135135		0.0810811	0.0810811	0.216216		0.297297
c697	c697.a1	sp|P54182|YPOP_BACSU Uncharacterized HTH-type transcriptional regulator ypoP OS=Bacillus subtilis GN=ypoP	0.875		1	0.125	0.625	0.25	0.625	0.25
c698	c698.a1	sp|P39141|NUPC_BACSU Pyrimidine nucleoside transport protein OS=Bacillus subtilis GN=nupC	0.125	1.25		0.75	0.25	0.75		0.625
c699	c699.a1	sp|O05392|RUVA_BACSU Holliday junction ATP-dependent DNA helicase ruvA OS=Bacillus subtilis GN=ruvA	0.428571	0.571429	0.857143	0.428571	0.571429	0.571429	0.142857	0.714286
c700	c700.a1	sp|P42200|TCYB_BACSU L-cystine transport system permease protein tcyB OS=Bacillus subtilis GN=tcyB	0.6	0.8	0.2	1.2	0.6	1.4	0.2	1
c701	c701.a1	sp|O32114|DAPF_BACSU Diaminopimelate epimerase OS=Bacillus subtilis GN=dapF	1.14286		0.714286		0.714286	0.142857	1.28571	0.285714
c702	c702.a1	sp|O31503|YEFA_BACSU Uncharacterized RNA methyltransferase yefA OS=Bacillus subtilis GN=yefA	0.0909091	0.181818	0.181818	0.136364	0.136364	0.272727	0.0909091	0.227273
c703	c703.a1	sp|Q45495|DEF2_BACSU Peptide deformylase 2 OS=Bacillus subtilis GN=defB	0.636364	0.0909091	0.636364		0.636364	0.0909091	0.545455
c704	c704.a1	sp|O31534|YETG_BACSU Putative monooxygenase yetG OS=Bacillus subtilis GN=yetG	1.5		1.16667		1.33333		0.833333
c705	c705.a1	sp|O34623|DPO3A_BACSU DNA polymerase III subunit alpha OS=Bacillus subtilis GN=dnaE	0.04	0.08		0.06	0.04	0.2	0.02	0.14
c706	c706.a1	sp|P36944|RBSR_BACSU Ribose operon repressor OS=Bacillus subtilis GN=rbsR	0.142857	0.642857	0.214286	0.285714	0.142857	0.285714		0.357143
c707	c707.a1	sp|O31850|YOJN_BACSU Uncharacterized protein YojN OS=Bacillus subtilis GN=yojN	0.416667	0.5	0.5	0.0833333	0.25	0.0833333	0.416667	0.166667
c708	c708.a1	sp|P35165|SIGX_BACSU RNA polymerase sigma factor sigX OS=Bacillus subtilis GN=sigX		0.888889	0.111111	0.888889		0.555556		0.777778
c709	c709.a1	sp|P28822|DHPS_BACSU Dihydropteroate synthase OS=Bacillus subtilis GN=sul	0.411765		0.411765		0.411765		0.470588
c710	c710.a1	sp|O32083|LYTG_BACSU Exo-glucosaminidase lytG OS=Bacillus subtilis GN=lytG		0.727273		0.727273		0.636364		0.545455
c711	c711.a1	sp|P80862|SERC_BACSU Phosphoserine aminotransferase OS=Bacillus subtilis GN=serC	0.75		0.666667		0.416667		0.583333
c712	c712.a1	sp|P39153|YWLC_BACSU Probable tRNA threonylcarbamoyladenosine biosynthesis protein YwlC OS=Bacillus subtilis GN=ywlC	0.428571		0.357143		0.5		0.785714
c713	c713.a1	sp|P19582|DHOM_BACSU Homoserine dehydrogenase OS=Bacillus subtilis GN=hom	0.411765	0.294118	0.176471	0.294118	0.176471	0.117647	0.117647	0.117647
c714	c714.a1	sp|Q45494|YKRA_BACSU Putative phosphatase YkrA OS=Bacillus subtilis GN=ykrA	0.545455	0.454545	0.545455	0.181818	0.363636		0.272727	0.272727
c715	c715.a1	sp|O05250|MALK_BACSU Sensor histidine kinase malK OS=Bacillus subtilis GN=malK		0.423077		0.307692		0.192308		0.192308
c716	c716.a1	sp|P96741|YWTE_BACSU Uncharacterized protein YwtE OS=Bacillus subtilis GN=ywtE	0.461538	0.230769	0.307692		0.384615	0.153846	0.615385	0.0769231
c717	c717.a1	sp|O31703|MOEA_BACSU Molybdopterin molybdenumtransferase OS=Bacillus subtilis GN=moeA	0.470588	0.0588235	0.470588	0.0588235	0.176471	0.117647	0.352941
c718	c718.a1	sp|O34425|G3P2_BACSU Glyceraldehyde-3-phosphate dehydrogenase 2 OS=Bacillus subtilis GN=gapB	0.384615	0.307692	0.0769231	0.230769	0.153846	0.384615	0.153846	0.538462
c719	c719.a1	sp|O05251|MALR_BACSU Transcriptional regulatory protein malR OS=Bacillus subtilis GN=malR	0.5	0.166667	0.25	0.25	0.416667	0.25	0.333333	0.25
c720	c720.a1	sp|Q08432|CBL_BACSU Cystathionine beta-lyase PatB OS=Bacillus subtilis GN=patB	0.933333		0.266667		0.4		0.333333
c721	c721.a1	sp|P36946|RBSD_BACSU D-ribose pyranase OS=Bacillus subtilis GN=rbsD	1.33333		1.16667	0.166667	1		1	0.166667
c722	c722.a1	sp|P32397|PPOX_BACSU Protoporphyrinogen oxidase OS=Bacillus subtilis GN=hemY	0.05	0.4	0.25	0.25	0.15	0.1	0.1	0.15
c723	c723.a1	sp|O34392|YTRE_BACSU ABC transporter ATP-binding protein YtrE OS=Bacillus subtilis GN=ytrE	0.333333	0.777778	0.555556	0.444444	0.222222	0.444444	0.111111	0.333333
c724	c724.a1	sp|P54472|YQFO_BACSU UPF0135 protein yqfO OS=Bacillus subtilis GN=yqfO	0.75		0.5		0.125		0.4375
c725	c725.a1	sp|P39648|YWFL_BACSU Uncharacterized protein ywfL OS=Bacillus subtilis GN=ywfL	0.285714	0.357143	0.357143	0.214286	0.214286	0.214286	0.214286	0.214286
c726	c726.a1	sp|P12464|RPOE_BACSU DNA-directed RNA polymerase subunit delta OS=Bacillus subtilis GN=rpoE	1.5		1.16667		1		1.16667
c727	c727.a1	sp|O35004|YDJH_BACSU UPF0603 protein ydjH OS=Bacillus subtilis GN=ydjH	0.272727	0.636364		0.636364		0.636364		0.363636
c728	c728.a1	sp|P54380|SYGA_BACSU Glycyl-tRNA synthetase alpha subunit OS=Bacillus subtilis GN=glyQ	0.5625		0.3125		0.375		0.5
c729	c729.a1	sp|O31728|SEPF_BACSU Cell division protein sepF OS=Bacillus subtilis GN=sepF	1.16667	0.833333	0.166667	0.666667	0.5	0.666667	0.333333	0.333333
c730	c730.a1	sp|O32106|AMPA_BACSU Probable cytosol aminopeptidase OS=Bacillus subtilis GN=pepA	0.428571	0.190476	0.190476	0.047619	0.142857		0.190476	0.142857
c731	c731.a1	sp|P25971|PYRF_BACSU Orotidine 5'-phosphate decarboxylase OS=Bacillus subtilis GN=pyrF	0.615385	0.0769231	0.538462		0.384615		0.538462
c732	c732.a1	sp|P31113|UBIE_BACSU Demethylmenaquinone methyltransferase OS=Bacillus subtilis GN=ubiE	0.1	0.9		0.4		0.5		0.9
c733	c733.a1	sp|O34434|YDJG_BACSU Uncharacterized protein ydjG OS=Bacillus subtilis GN=ydjG		0.933333		0.4		0.2		0.333333
c734	c734.a1	sp|P54569|YQKF_BACSU Uncharacterized oxidoreductase YqkF OS=Bacillus subtilis GN=yqkF	0.461538		0.461538	0.0769231	0.538462	0.153846	0.384615	0.0769231
c735	c735.a1	sp|P39761|ADEC_BACSU Adenine deaminase OS=Bacillus subtilis GN=adeC	0.375	0.0625	0.4375		0.3125	0.1875	0.25	0.125
c736	c736.a1	sp|O06006|YRAA_BACSU Putative cysteine protease yraA OS=Bacillus subtilis GN=yraA	1		0.666667		1.5		1.5
c737	c737.a1	sp|P39456|TCYC_BACSU L-cystine import ATP-binding protein TcyC OS=Bacillus subtilis GN=tcyC		0.666667		0.555556	0.111111	0.666667	0.111111	1
c738	c738.a1	sp|P39763|MREBH_BACSU Protein mreBH OS=Bacillus subtilis GN=mreBH	0.230769	0.538462		0.384615	0.0769231	0.461538		0.461538
c739	c739.a1	sp|O34591|ACOB_BACSU Acetoin:2,6-dichlorophenolindophenol oxidoreductase subunit beta OS=Bacillus subtilis GN=acoB	0.176471		0.176471		0.470588	0.176471	0.352941	0.294118
c740	c740.a1	sp|P55340|ECSB_BACSU Protein ecsB OS=Bacillus subtilis GN=ecsB	0.181818	0.545455	0.181818	0.454545	0.272727	0.272727	0.181818	0.454545
c741	c741.a1	sp|O34916|DAPEL_BACSU N-acetyldiaminopimelate deacetylase OS=Bacillus subtilis GN=ykuR	0.875		0.625		1		1
c742	c742.a1	sp|P24073|FLIY_BACSU Flagellar motor switch phosphatase FliY OS=Bacillus subtilis GN=fliY	0.454545	0.454545	0.545455	0.363636	0.0909091	0.272727	0.181818	0.181818
c743	c743.a1	sp|P94422|YCNB_BACSU Uncharacterized MFS-type transporter ycnB OS=Bacillus subtilis GN=ycnB		0.6		1.2	0.4	1.4	0.2	1.6
c744	c744.a1	sp|O31458|GAMA_BACSU Probable glucosamine-6-phosphate deaminase 2 OS=Bacillus subtilis GN=gamA	0.545455	0.272727	0.363636		0.636364		0.454545	0.181818
c745	c745.a1	sp|C0SPB4|YHAQ_BACSU Uncharacterized ABC transporter ATP-binding protein YhaQ OS=Bacillus subtilis GN=yhaQ		0.733333		0.266667		0.4		0.4
c746	c746.a1	sp|P50831|YPVA_BACSU Probable ATP-dependent helicase ypvA OS=Bacillus subtilis GN=ypvA	0.1	0.25	0.1		0.1	0.35	0.15	0.3
c747	c747.a1	sp|O35022|AZOR1_BACSU FMN-dependent NADH-azoreductase 1 OS=Bacillus subtilis GN=azoR1	0.6	0.1	0.7		0.6		0.7
c748	c748.a1	sp|P42958|TTUC_BACSU Probable tartrate dehydrogenase/decarboxylase OS=Bacillus subtilis GN=ycsA	0.272727	0.272727	0.454545	0.181818	0.363636	0.181818	0.454545	0.272727
c749	c749.a1	sp|Q45539|CSBB_BACSU Putative glycosyltransferase CsbB OS=Bacillus subtilis GN=csbB		0.9		0.8		0.5		0.5
c750	c750.a1	sp|P42175|NARG_BACSU Nitrate reductase alpha chain OS=Bacillus subtilis GN=narG		0.0847458		0.20339		0.101695		0.0677966
c751	c751.a1	sp|P37528|PDXT_BACSU Glutamine amidotransferase subunit pdxT OS=Bacillus subtilis GN=pdxT	0.727273		0.545455		0.545455		0.545455	0.0909091
c752	c752.a1	sp|O34805|YVRC_BACSU Uncharacterized ABC transporter substrate-binding lipoprotein yvrC OS=Bacillus subtilis GN=yvrC	0.0666667	0.6		0.4	0.0666667	0.266667		0.4
c753	c753.a1	sp|P94428|GABD_BACSU Succinate-semialdehyde dehydrogenase [NADP+] OS=Bacillus subtilis GN=gabD	0.352941		0.235294		0.411765		0.588235
c754	c754.a1	sp|P39604|YWCF_BACSU Uncharacterized membrane protein ywcF OS=Bacillus subtilis GN=ywcF	0.166667	1.5		0.833333		0.833333		1.16667
c755	c755.a1	sp|Q02169|MAF_BACSU Septum formation protein Maf OS=Bacillus subtilis GN=maf	0.5		0.625		1.125	0.25	0.875
c756	c756.a1	sp|O34538|YCDA_BACSU Uncharacterized lipoprotein ycdA OS=Bacillus subtilis GN=ycdA		0.05		0.1		0.5		0.65
c757	c757.a1	sp|O34944|PEPVL_BACSU Putative dipeptidase ytjP OS=Bacillus subtilis GN=ytjP	0.44		0.12		0.2		0.28
c758	c758.a1	sp|O34358|HTRA_BACSU Probable serine protease do-like htrA OS=Bacillus subtilis GN=htrA	0.111111	0.444444	0.0555556	0.388889		0.277778		0.166667
c759	c759.a1	sp|P96589|YDAO_BACSU Uncharacterized amino acid permease YdaO OS=Bacillus subtilis GN=ydaO		0.285714		0.142857		0.714286		0.714286
c760	c760.a1	sp|P71070|YUKC_BACSU Uncharacterized protein yukC OS=Bacillus subtilis GN=yukC		0.333333		0.444444		0.277778		0.388889
c761	c761.a1	sp|O34476|CYSM_BACSU Probable cysteine synthase OS=Bacillus subtilis GN=ytkP	0.428571		0.5		0.357143		0.571429
c762	c762.a1	sp|P94475|YEAD_BACSU Uncharacterized protein yeaD OS=Bacillus subtilis GN=yeaD		0.277778		0.277778		0.444444		0.444444
c763	c763.a1	sp|P23973|MENF_BACSU Menaquinone-specific isochorismate synthase OS=Bacillus subtilis GN=menF	0.307692		0.230769		0.192308		0.269231
c764	c764.a1	sp|P54464|YQEY_BACSU Uncharacterized protein yqeY OS=Bacillus subtilis GN=yqeY	1.33333		1		1		1
c765	c765.a1	sp|Q45499|SUHB_BACSU Inositol-1-monophosphatase OS=Bacillus subtilis GN=suhB	0.692308	0.0769231	0.461538		0.307692		0.461538
c766	c766.a1	sp|O34496|YTPQ_BACSU UPF0354 protein ytpQ OS=Bacillus subtilis GN=ytpQ	0.7		0.5		0.5	0.1	0.6	0.2
c767	c767.a1	sp|O05394|MCCB_BACSU Cystathionine gamma-lyase OS=Bacillus subtilis GN=mccB	0.642857		0.5		0.0714286		0.642857
c768	c768.a1	sp|O31656|YKRK_BACSU Uncharacterized protein ykrK OS=Bacillus subtilis GN=ykrK	0.545455		0.545455		0.727273	0.181818	0.363636
c769	c769.a1	sp|O07584|PLSC_BACSU 1-acyl-sn-glycerol-3-phosphate acyltransferase OS=Bacillus subtilis GN=plsC	0.222222	0.666667	0.333333	0.444444		0.555556	0.111111	0.444444
c770	c770.a1	sp|P05651|RECF_BACSU DNA replication and repair protein recF OS=Bacillus subtilis GN=recF	0.0526316	0.421053		0.210526		0.263158	0.0526316	0.315789
c771	c771.a1	sp|O05389|YRBE_BACSU Uncharacterized oxidoreductase yrbE OS=Bacillus subtilis GN=yrbE	0.0588235	0.117647	0.117647	0.117647	0.0588235	0.470588	0.0588235	0.470588
c772	c772.a1	sp|P21475|RS18_BACSU 30S ribosomal protein S18 OS=Bacillus subtilis GN=rpsR	1.5	1	3	1	1	2	1.5	1.5
c773	c773.a1	sp|P40767|CWLO_BACSU Peptidoglycan DL-endopeptidase CwlO OS=Bacillus subtilis GN=cwlO	0.0625	0.25	0.0625	0.1875	0.1875	0.3125	0.1875	0.3125
c774	c774.a1	sp|O31776|TDH_BACSU L-threonine 3-dehydrogenase OS=Bacillus subtilis GN=tdh	0.3	0.2	0.2	0.3	0.4	0.3	0.4	0.4
c775	c775.a1	sp|O05269|GUAC_BACSU GMP reductase OS=Bacillus subtilis GN=guaC	0.5		0.357143		0.428571		0.5
c776	c776.a1	sp|O31615|YJBQ_BACSU Putative Na(+)/H(+) antiporter yjbQ OS=Bacillus subtilis GN=yjbQ		0.4		0.333333		0.533333		0.4
c777	c777.a1	sp|O34809|YCEG_BACSU Uncharacterized protein yceG OS=Bacillus subtilis GN=yceG	0.0344828	0.0344828	0.0689655		0.137931	0.172414	0.172414	0.241379
c778	c778.a1	sp|O32246|YVBI_BACSU Uncharacterized protein yvbI OS=Bacillus subtilis GN=yvbI		1	0.25	1.5	0.25	1.75		1.5
c779	c779.a1	sp|O05508|GMUD_BACSU 6-phospho-beta-glucosidase gmuD OS=Bacillus subtilis GN=gmuD	0.153846		0.153846		0.269231		0.384615
c780	c780.a1	sp|O31717|YKPB_BACSU Uncharacterized oxidoreductase ykpB OS=Bacillus subtilis GN=ykpB	0.222222	0.222222	0.111111		0.222222	0.166667	0.222222	0.222222
c781	c781.a1	sp|P55189|YBAR_BACSU Putative sulfate transporter ybaR OS=Bacillus subtilis GN=ybaR		0.25		0.125	0.25	0.75	0.25	1.5
c782	c782.a1	sp|O32220|COPA_BACSU Copper-exporting P-type ATPase A OS=Bacillus subtilis GN=copA		0.4		0.35		0.3		0.2
c783	c783.a1	sp|P21473|RS15_BACSU 30S ribosomal protein S15 OS=Bacillus subtilis GN=rpsO	1	0.666667	2	0.333333	1.33333	0.666667	1.66667	0.666667
c784	c784.a1	sp|P11044|TYSY2_BACSU Thymidylate synthase 2 OS=Bacillus subtilis GN=thyA2	0.2	0.4	0.3	0.3	0.4	0.3	0.3	0.3
c785	c785.a1	sp|P80871|GS14_BACSU General stress protein 14 OS=Bacillus subtilis GN=ywrO	0.636364		0.545455		0.363636		0.727273
c786	c786.a1	sp|O34782|YVRD_BACSU Uncharacterized oxidoreductase yvrD OS=Bacillus subtilis GN=yvrD	1		0.666667		0.444444		0.666667
c787	c787.a1	sp|P40737|YXXD_BACSU Uncharacterized protein yxxD OS=Bacillus subtilis GN=yxxD	1		0.75		1		0.375
c788	c788.a1	sp|Q45549|NRDR_BACSU Transcriptional repressor NrdR OS=Bacillus subtilis GN=nrdR	0.25	0.375	0.5	0.375	0.5	0.25	0.375	0.5
c789	c789.a1	sp|O32223|YVAA_BACSU Uncharacterized oxidoreductase yvaA OS=Bacillus subtilis GN=yvaA	0.166667	0.25	0.5		0.416667		0.666667
c790	c790.a1	sp|O34586|YLBC_BACSU Uncharacterized membrane protein ylbC OS=Bacillus subtilis GN=ylbC		0.3125		0.4375		0.375		0.375
c791	c791.a1	sp|Q796Y8|BCP_BACSU Putative peroxiredoxin ygaF OS=Bacillus subtilis GN=ygaF	0.4		0.6		0.8		0.6
c792	c792.a1	sp|P21472|RS12_BACSU 30S ribosomal protein S12 OS=Bacillus subtilis GN=rpsL	1	1.33333	1	1.33333	0.666667	1	0.666667	1
c793	c793.a1	sp|P46317|PTJC_BACSU Lichenan permease IIC component OS=Bacillus subtilis GN=licC		0.2		0.2		1		1
c794	c794.a1	sp|O34481|YRRC_BACSU Uncharacterized protein yrrC OS=Bacillus subtilis GN=yrrC		0.0571429		0.0571429	0.0571429	0.285714	0.0857143	0.142857
c795	c795.a1	sp|O34803|YEAA_BACSU Uncharacterized protein yeaA OS=Bacillus subtilis GN=yeaA	0.166667	0.333333	0.277778	0.222222		0.166667	0.0555556	0.111111
c796	c796.a1	sp|P32396|HEMH_BACSU Ferrochelatase OS=Bacillus subtilis GN=hemH	0.727273		0.454545		0.454545		0.545455
c797	c797.a1	sp|O31546|DUS2_BACSU Probable tRNA-dihydrouridine synthase 2 OS=Bacillus subtilis GN=dus2	0.3		0.3		0.25		0.35
c798	c798.a1	sp|P39813|SMF_BACSU Protein smf OS=Bacillus subtilis GN=smf					0.210526	0.473684	0.105263	0.473684
c799	c799.a1	sp|P54524|YQIG_BACSU Probable NADH-dependent flavin oxidoreductase yqiG OS=Bacillus subtilis GN=yqiG	0.5		0.416667		0.5		0.583333
c800	c800.a1	sp|O31677|QUEE_BACSU 7-carboxy-7-deazaguanine synthase OS=Bacillus subtilis GN=queE	0.727273	0.0909091	0.363636	0.0909091	0.454545		0.454545
c801	c801.a1	sp|P32395|DCUP_BACSU Uroporphyrinogen decarboxylase OS=Bacillus subtilis GN=hemE	0.75		0.583333		0.333333		0.333333
c802	c802.a1	sp|Q08788|SRFAD_BACSU Surfactin synthase thioesterase subunit OS=Bacillus subtilis GN=srfAD	1.2	1	1.2	0.2	0.6		0.6
c803	c803.a1	sp|P42105|YXAF_BACSU Uncharacterized HTH-type transcriptional regulator yxaF OS=Bacillus subtilis GN=yxaF	0.857143		0.857143		1		0.714286
c804	c804.a1	sp|O31849|YOJO_BACSU Uncharacterized protein yojO OS=Bacillus subtilis GN=yojO		0.129032	0.0322581	0.193548		0.16129		0.258065
c805	c805.a1	sp|P37552|YABJ_BACSU RutC family protein yabJ OS=Bacillus subtilis GN=yabJ	4		1.33333		2		0.666667
c806	c806.a1	sp|O32082|YUBF_BACSU Uncharacterized membrane protein yubF OS=Bacillus subtilis GN=yubF	1	1	1	1.33333	1	1	0.333333	1
c807	c807.a1	sp|P54617|PSPA_BACSU Phage shock protein A homolog OS=Bacillus subtilis GN=ydjF		0.909091		0.727273	0.272727			0.181818
c808	c808.a1	sp|O34595|THII_BACSU Probable tRNA sulfurtransferase OS=Bacillus subtilis GN=thiI	0.428571		0.428571		0.357143	0.0714286	0.285714	0.0714286
c809	c809.a1	sp|O31502|DAGK_BACSU Diacylglycerol kinase OS=Bacillus subtilis GN=dagK	0.375		0.375		0.3125		0.375
c810	c810.a1	sp|O06968|YVCD_BACSU TPR repeat-containing protein yvcD OS=Bacillus subtilis GN=yvcD		0.5625		0.3125		0.1875		0.375
c811	c811.a1	sp|O34607|SDHA_BACSU Probable L-serine dehydratase, alpha chain OS=Bacillus subtilis GN=sdaAA	0.181818	0.272727	0.272727	0.181818	0.363636	0.272727	0.272727	0.272727
c812	c812.a1	sp|P06574|RPSB_BACSU RNA polymerase sigma-B factor OS=Bacillus subtilis GN=sigB	0.333333		0.25		0.416667	0.0833333	0.583333	0.25
c813	c813.a1	sp|O34946|ADCC_BACSU Probable zinc transport system ATP-binding protein AdcC OS=Bacillus subtilis GN=adcC		0.555556		0.444444		0.666667		0.888889
c814	c814.a1	sp|O34553|YTSP_BACSU Protein ytsP OS=Bacillus subtilis GN=ytsP	1.16667		1		0.666667		1
c815	c815.a1	sp|P54574|FUR_BACSU Ferric uptake regulation protein OS=Bacillus subtilis GN=fur	1		0.666667		1.16667		1
c816	c816.a1	sp|O34599|ISCS1_BACSU Putative cysteine desulfurase IscS 1 OS=Bacillus subtilis GN=iscS1	0.454545		0.545455		0.363636		0.727273
c817	c817.a1	sp|O07607|YHFI_BACSU Uncharacterized protein yhfI OS=Bacillus subtilis GN=yhfI	1		0.714286		1		0.571429
c818	c818.a1	sp|O05521|REX_BACSU Redox-sensing transcriptional repressor rex OS=Bacillus subtilis GN=rex	0.545455	0.181818	0.454545		0.454545	0.181818	0.272727
c819	c819.a1	sp|P37529|DCK_BACSU Deoxyadenosine/deoxycytidine kinase OS=Bacillus subtilis GN=dck	0.444444	0.222222	0.444444	0.111111	0.444444	0.111111	0.444444	0.333333
c820	c820.a1	sp|P94584|FABZ_BACSU (3R)-hydroxymyristoyl-[acyl-carrier-protein] dehydratase OS=Bacillus subtilis GN=fabZ	0.833333	0.166667	0.666667	0.166667	0.333333	0.5	0.666667	0.5
c821	c821.a1	sp|O32212|NHAK_BACSU Sodium, potassium, lithium and rubidium/H(+) antiporter OS=Bacillus subtilis GN=nhaK		0.26087		0.173913		0.217391		0.347826
c822	c822.a1	sp|P37599|CHEV_BACSU Chemotaxis protein CheV OS=Bacillus subtilis GN=cheV	0.352941	0.411765	0.294118	0.176471	0.0588235		0.0588235
c823	c823.a1	sp|O31584|YFHQ_BACSU Probable A/G-specific adenine glycosylase YfhQ OS=Bacillus subtilis GN=yfhQ	0.222222	0.166667	0.277778		0.166667	0.0555556	0.277778	0.111111
c824	c824.a1	sp|O32000|YOKG_BACSU SPBc2 prophage-derived pesticidal crystal protein-like YokG OS=Bacillus subtilis GN=yokG	0.333333		0.4		0.533333		0.266667
c825	c825.a1	sp|P96574|MTLR_BACSU Transcriptional regulator MtlR OS=Bacillus subtilis GN=mtlR				0.107143	0.0714286	0.321429	0.0357143	0.285714
c826	c826.a1	sp|P25499|HRCA_BACSU Heat-inducible transcription repressor hrcA OS=Bacillus subtilis GN=hrcA		0.45	0.05	0.25	0.05	0.1		0.25
c827	c827.a1	sp|O32099|BZRD_BACSU Benzil reductase OS=Bacillus subtilis GN=yueD	0.416667		0.333333		0.416667	0.166667	0.5	0.0833333
c828	c828.a1	sp|P94549|FADB_BACSU Probable enoyl-CoA hydratase OS=Bacillus subtilis GN=fadB	0.285714		0.357143		0.428571		0.5	0.0714286
c829	c829.a1	sp|P94408|YCLF_BACSU Uncharacterized transporter yclF OS=Bacillus subtilis GN=yclF		0.571429		0.571429	0.142857	0.857143	0.142857	1
c830	c830.a1	sp|P94548|FADR_BACSU Fatty acid metabolism regulator protein OS=Bacillus subtilis GN=fadR	0.75		0.75		0.625		0.75
c831	c831.a1	sp|P94551|ETFA_BACSU Electron transfer flavoprotein subunit alpha OS=Bacillus subtilis GN=etfA	0.4		0.333333		0.4		0.4
c832	c832.a1	sp|P17904|RSBW_BACSU Serine-protein kinase rsbW OS=Bacillus subtilis GN=rsbW	0.444444		0.333333		0.777778		0.777778	0.111111
c833	c833.a1	sp|O32031|YRRS_BACSU Uncharacterized membrane protein yrrS OS=Bacillus subtilis GN=yrrS		1		1.2		1		1.2
c834	c834.a1	sp|P54396|YPMB_BACSU Uncharacterized protein ypmB OS=Bacillus subtilis GN=ypmB		1		0.8	0.2	1.2		1.2
c835	c835.a1	sp|P39115|EXPZ_BACSU Nucleotide-binding protein ExpZ OS=Bacillus subtilis GN=expZ					0.0357143	0.357143	0.0357143	0.357143
c836	c836.a1	sp|P20458|IF1_BACSU Translation initiation factor IF-1 OS=Bacillus subtilis GN=infA	1.33333	0.333333	1.66667	0.666667	1.66667	0.333333	1.33333
c837	c837.a1	sp|P54607|YHCW_BACSU Uncharacterized protein YhcW OS=Bacillus subtilis GN=yhcW	0.636364	0.0909091	0.272727		0.545455	0.0909091	0.363636
c838	c838.a1	sp|P54570|ADPP_BACSU ADP-ribose pyrophosphatase OS=Bacillus subtilis GN=nudF	1.28571		0.714286		0.428571		0.714286
c839	c839.a1	sp|P37550|ISPE_BACSU 4-diphosphocytidyl-2-C-methyl-D-erythritol kinase OS=Bacillus subtilis GN=ispE	0.214286	0.428571	0.0714286	0.214286	0.0714286	0.214286	0.142857	0.214286
c840	c840.a1	sp|P46337|IOLR_BACSU HTH-type transcriptional regulator iolR OS=Bacillus subtilis GN=iolR	0.7		0.7		0.4		0.4
c841	c841.a1	sp|O34987|PBUG_BACSU Guanine/hypoxanthine permease pbuG OS=Bacillus subtilis GN=pbuG	0.333333	1.66667	0.333333	1	0.333333	1.66667	0.333333	1.66667
c842	c842.a1	sp|O34934|PPNK2_BACSU Probable inorganic polyphosphate/ATP-NAD kinase 2 OS=Bacillus subtilis GN=ppnK2	0.5	0.3	0.3		0.3		0.8
c843	c843.a1	sp|O34827|YKUM_BACSU Uncharacterized HTH-type transcriptional regulator ykuM OS=Bacillus subtilis GN=ykuM	0.133333	0.2	0.2	0.0666667	0.266667	0.133333	0.4	0.0666667
c844	c844.a1	sp|P37543|YABB_BACSU Uncharacterized protein yabB OS=Bacillus subtilis GN=yabB	0.1875	0.1875	0.125	0.0625	0.25	0.125	0.1875	0.25
c845	c845.a1	sp|C0H423|YOZV_BACSU Uncharacterized membrane protein yozV OS=Bacillus subtilis GN=yozV		3	0.5	3	2	1	0.5	1
c846	c846.a1	sp|P05654|PYRB_BACSU Aspartate carbamoyltransferase OS=Bacillus subtilis GN=pyrB	0.4	0.133333	0.4	0.133333	0.133333		0.2
c847	c847.a1	sp|O34309|PPS_BACSU Putative phosphoenolpyruvate synthase OS=Bacillus subtilis GN=pps	0.0487805	0.0487805	0.0487805	0.0487805	0.097561	0.0731707	0.097561	0.0487805
c848	c848.a1	sp|P39820|PROB_BACSU Glutamate 5-kinase 1 OS=Bacillus subtilis GN=proB	0.25	0.625	0.25	0.1875
c849	c849.a1	sp|O34394|YJJA_BACSU Uncharacterized protein yjjA OS=Bacillus subtilis GN=yjjA	0.375		0.25	0.0625	0.375		0.25
c850	c850.a1	sp|Q06756|ISPF_BACSU 2-C-methyl-D-erythritol 2,4-cyclodiphosphate synthase OS=Bacillus subtilis GN=ispF	0.75		0.625		0.625		0.625
c851	c851.a1	sp|P54530|PTB_BACSU Probable phosphate butyryltransferase OS=Bacillus subtilis GN=yqiS	0.285714		0.142857		0.357143		0.5	0.214286
c852	c852.a1	sp|P42085|XPT_BACSU Xanthine phosphoribosyltransferase OS=Bacillus subtilis GN=xpt	0.444444		0.555556		0.777778		0.555556
c853	c853.a1	sp|O34635|SDHB_BACSU Probable L-serine dehydratase, beta chain OS=Bacillus subtilis GN=sdaAB	0.333333	0.0833333	0.25		0.333333	0.166667	0.416667	0.166667
c854	c854.a1	sp|P54457|YQEL_BACSU Uncharacterized protein yqeL OS=Bacillus subtilis GN=yqeL	0.5	0.166667	0.5	0.333333	0.5	0.5	0.666667	0.333333
c855	c855.a1	sp|O32086|YUBA_BACSU UPF0118 membrane protein yubA OS=Bacillus subtilis GN=yubA	0.0714286	0.357143	0.142857	0.142857	0.0714286	0.428571		0.285714
c856	c856.a1	sp|Q9K2S2|MRPA_BACSU Na(+)/H(+) antiporter subunit A OS=Bacillus subtilis GN=mrpA		0.583333		0.25		0.5		0.416667
c857	c857.a1	sp|P12012|GNTP_BACSU Gluconate permease OS=Bacillus subtilis GN=gntP		0.888889		0.444444	0.222222	0.444444		0.333333
c858	c858.a1	sp|P71009|ALBC_BACSU Putative ABC transporter ATP-binding protein AlbC OS=Bacillus subtilis GN=albC		0.428571		0.214286		0.357143		0.5
c859	c859.a1	sp|P0CI79|TYSY1_BACSU Thymidylate synthase 1 OS=Bacillus subtilis GN=thyA1	0.545455		0.363636		0.454545		0.545455
c860	c860.a1	sp|P37967|PNBA_BACSU Para-nitrobenzyl esterase OS=Bacillus subtilis GN=pnbA	0.3		0.3		0.15		0.3
c861	c861.a1	sp|P07601|TRPA_BACSU Tryptophan synthase alpha chain OS=Bacillus subtilis GN=trpA					0.615385	0.230769	0.615385	0.153846
c862	c862.a1	sp|P49786|BCCP_BACSU Biotin carboxyl carrier protein of acetyl-CoA carboxylase OS=Bacillus subtilis GN=accB	1.6	0.2	0.8		0.6		0.8	0.2
c863	c863.a1	sp|O32002|YOKE_BACSU SPBc2 prophage-derived uncharacterized protein yokE OS=Bacillus subtilis GN=yokE	0.625	0.375	0.25	0.375	0.25	0.25	0.25	0.25
c864	c864.a1	sp|P54170|YPHP_BACSU UPF0403 protein yphP OS=Bacillus subtilis GN=yphP	0.5		0.4		0.5		0.6
c865	c865.a1	sp|P54476|END4_BACSU Probable endonuclease 4 OS=Bacillus subtilis GN=nfo	0.571429	0.142857	0.857143		0.571429		0.714286
c866	c866.a1	sp|P34958|QOX3_BACSU Quinol oxidase subunit 3 OS=Bacillus subtilis GN=qoxC		3.5		1.5		1.5		3.5
c867	c867.a1	sp|P06567|DNAI_BACSU Primosomal protein DnaI OS=Bacillus subtilis GN=dnaI	0.142857	0.214286	0.214286	0.0714286	0.357143	0.142857	0.142857	0.142857
c868	c868.a1	sp|P39914|YTXJ_BACSU Uncharacterized protein ytxJ OS=Bacillus subtilis GN=ytxJ	0.4		1		1.4		1.2
c869	c869.a1	sp|O05496|YDHE_BACSU Uncharacterized UDP-glucosyltransferase ydhE OS=Bacillus subtilis GN=ydhE	0.3		0.25		0.2		0.2	0.05
c870	c870.a1	sp|O34725|YJHA_BACSU Uncharacterized lipoprotein yjhA OS=Bacillus subtilis GN=yjhA		0.625		0.5		0.5		0.875
c871	c871.a1	sp|P32731|RBFA_BACSU Ribosome-binding factor A OS=Bacillus subtilis GN=rbfA	0.666667		0.833333	0.333333	0.666667		0.833333
c872	c872.a1	sp|P94532|CSTA_BACSU Carbon starvation protein A homolog OS=Bacillus subtilis GN=cstA		0.444444		0.555556		0.444444		0.777778
c873	c873.a1	sp|P37544|RSMI_BACSU Ribosomal RNA small subunit methyltransferase I OS=Bacillus subtilis GN=rsmI	0.2	0.2	0.1	0.1	0.2	0.5	0.3	0.4
c874	c874.a1	sp|P54167|META_BACSU Homoserine O-succinyltransferase OS=Bacillus subtilis GN=metA	0.357143	0.0714286	0.357143		0.428571		0.214286
c875	c875.a1	sp|O34375|SWRAB_BACSU Swarming motility protein swrAB OS=Bacillus subtilis GN=swrAB		0.454545		0.454545		0.454545		0.454545
c876	c876.a1	sp|O32102|BESA_BACSU Ferri-bacillibactin esterase BesA OS=Bacillus subtilis GN=besA	0.307692	0.384615	0.538462	0.153846	0.0769231		0.0769231
c877	c877.a1	sp|P94476|YEBA_BACSU Uncharacterized protein yebA OS=Bacillus subtilis GN=yebA		0.153846		0.230769		0.230769		0.153846
c878	c878.a1	sp|O05236|YUGG_BACSU Uncharacterized HTH-type transcriptional regulator yugG OS=Bacillus subtilis GN=yugG	0.5		0.6	0.1	0.4		0.4
c879	c879.a1	sp|P39802|CHEW_BACSU Chemotaxis protein CheW OS=Bacillus subtilis GN=cheW	0.777778	0.222222	0.444444		0.444444	0.111111	0.222222
c880	c880.a1	sp|P49851|YKHA_BACSU Uncharacterized acyl-CoA thioester hydrolase YkhA OS=Bacillus subtilis GN=ykhA	0.777778		0.777778	0.111111	0.222222		0.333333
c881	c881.a1	sp|P24137|OPPF_BACSU Oligopeptide transport ATP-binding protein OppF OS=Bacillus subtilis GN=oppF		0.333333		0.0666667		0.4		0.4
c881	c881.a2	sp|P42065|APPF_BACSU Oligopeptide transport ATP-binding protein AppF OS=Bacillus subtilis GN=appF		0.0714286				0.0714286		0.142857
c882	c882.a1	sp|P71043|YWNH_BACSU Putative phosphinothricin acetyltransferase YwnH OS=Bacillus subtilis GN=ywnH	0.625		0.375		0.75		0.75
c883	c883.a1	sp|P14951|UVRC_BACSU UvrABC system protein C OS=Bacillus subtilis GN=uvrC	0.04	0.08		0.08		0.32		0.28
c884	c884.a1	sp|O34471|YTLQ_BACSU Uncharacterized protein ytlQ OS=Bacillus subtilis GN=ytlQ	0.0714286	0.142857	0.142857		0.285714	0.357143	0.285714	0.142857
c885	c885.a1	sp|P39587|YWBD_BACSU Putative ribosomal RNA large subunit methyltransferase ywbD OS=Bacillus subtilis GN=ywbD	0.157895		0.157895	0.157895	0.105263	0.263158	0.0526316	0.157895
c886	c886.a1	sp|Q45585|SIGW_BACSU RNA polymerase sigma factor sigW OS=Bacillus subtilis GN=sigW		0.714286		1.28571		0.285714		0.571429
c887	c887.a1	sp|P94504|YVRH_BACSU Transcriptional regulatory protein yvrH OS=Bacillus subtilis GN=yvrH	0.555556	0.222222	0.444444		0.444444	0.111111	0.333333	0.111111
c888	c888.a1	sp|P37551|PURR_BACSU Pur operon repressor OS=Bacillus subtilis GN=purR	0.5	0.0833333	0.416667		0.333333		0.25	0.0833333
c889	c889.a1	sp|O31550|ACOC_BACSU Dihydrolipoyllysine-residue acetyltransferase component of acetoin cleaving system OS=Bacillus subtilis GN=acoC	0.0833333	0.166667			0.333333	0.416667	0.333333	0.333333
c890	c890.a1	sp|O34589|FLAW_BACSU Probable flavodoxin-2 OS=Bacillus subtilis GN=ykuP	1.5		1.25		1		1.25
c891	c891.a1	sp|O34447|YCEF_BACSU Uncharacterized membrane protein yceF OS=Bacillus subtilis GN=yceF	0.222222	0.888889	0.111111	0.444444		0.333333		0.222222
c892	c892.a1	sp|P94571|BCRC_BACSU Undecaprenyl-diphosphatase BcrC OS=Bacillus subtilis GN=bcrC	0.25	1.5	0.25	1.25		1		0.75
c893	c893.a1	sp|P21477|RS20_BACSU 30S ribosomal protein S20 OS=Bacillus subtilis GN=rpsT	3		6	1	3		6
c894	c894.a1	sp|P54593|YHCI_BACSU Uncharacterized protein yhcI OS=Bacillus subtilis GN=yhcI		1.4		0.6		0.8		1
c895	c895.a1	sp|O31727|YLME_BACSU UPF0001 protein ylmE OS=Bacillus subtilis GN=ylmE	0.666667		0.833333		0.5	0.166667	0.833333	0.166667
c896	c896.a1	sp|P54471|TRMK_BACSU tRNA (adenine-N(1)-)-methyltransferase TrmK OS=Bacillus subtilis GN=trmK	0.625		0.625		0.5		0.625
c897	c897.a1	sp|O34618|YTNA_BACSU Uncharacterized amino acid permease YtnA OS=Bacillus subtilis GN=ytnA		0.625		0.5	0.125	0.375	0.125	0.625
c898	c898.a1	sp|O34436|PIT_BACSU Probable low-affinity inorganic phosphate transporter OS=Bacillus subtilis GN=pit		2	0.333333	1	0.333333	1	0.333333	1.33333
c899	c899.a1	sp|P0CI75|BIRA_BACSU Bifunctional protein BirA OS=Bacillus subtilis GN=birA	0.176471		0.294118		0.411765		0.235294
c900	c900.a1	sp|O06975|WHIA_BACSU Putative sporulation transcription regulator whiA OS=Bacillus subtilis GN=whiA	0.117647	0.0588235	0.235294	0.0588235	0.117647	0.294118	0.0588235	0.176471
c901	c901.a1	sp|P19672|YQXC_BACSU Uncharacterized protein yqxC OS=Bacillus subtilis GN=yqxC	0.111111	0.222222	0.222222	0.222222	0.222222	0.555556	0.333333	0.222222
c902	c902.a1	sp|P39138|ARGI_BACSU Arginase OS=Bacillus subtilis GN=rocF	0.444444	0.111111	0.444444		0.444444		0.666667
c903	c903.a1	sp|O34305|YTOQ_BACSU Uncharacterized protein ytoQ OS=Bacillus subtilis GN=ytoQ	0.666667		0.333333		0.555556		0.555556
c904	c904.a1	sp|P23453|FLIM_BACSU Flagellar motor switch protein FliM OS=Bacillus subtilis GN=fliM	0.0909091	0.363636	0.545455	0.272727	0.0909091	0.181818	0.0909091	0.0909091
c905	c905.a1	sp|O34990|PURU_BACSU Formyltetrahydrofolate deformylase OS=Bacillus subtilis GN=purU	0.555556	0.555556	0.444444		0.222222		0.333333
c906	c906.a1	sp|P39605|NFRA1_BACSU NADPH-dependent nitro/flavin reductase OS=Bacillus subtilis GN=nfrA1	0.545455		0.181818		0.454545		0.545455
c907	c907.a1	sp|Q45612|YYCI_BACSU Two-component system yycFG regulatory protein OS=Bacillus subtilis GN=yycI		0.142857		0.285714		0.5		0.428571
c908	c908.a1	sp|O31856|RSBRC_BACSU RsbT co-antagonist protein rsbRC OS=Bacillus subtilis GN=rsbRC	0.307692	0.153846	0.384615	0.0769231	0.230769	0.0769231	0.153846	0.0769231
c909	c909.a1	sp|P50733|YPBG_BACSU Uncharacterized protein ypbG OS=Bacillus subtilis GN=ypbG		0.333333		0.25		0.583333		0.416667
c910	c910.a1	sp|P42412|IOLA_BACSU Methylmalonate semialdehyde dehydrogenase [acylating] OS=Bacillus subtilis GN=iolA	0.315789		0.263158		0.157895		0.263158
c911	c911.a1	sp|O07542|YHEA_BACSU UPF0342 protein yheA OS=Bacillus subtilis GN=yheA	0.444444		0.444444		0.666667		0.555556
c912	c912.a1	sp|P27620|TAGA_BACSU Putative N-acetylmannosaminyltransferase OS=Bacillus subtilis GN=tagA	0.0909091	0.454545	0.0909091	0.272727	0.0909091	0.363636		0.363636
c913	c913.a1	sp|O06746|YITK_BACSU UPF0234 protein yitk OS=Bacillus subtilis GN=yitK	0.714286		1		0.428571		0.571429
c914	c914.a1	sp|P94388|CAH_BACSU Cephalosporin C deacetylase OS=Bacillus subtilis GN=cah	0.444444		0.277778		0.166667		0.166667
c915	c915.a1	sp|P12946|CTAA_BACSU Heme A synthase OS=Bacillus subtilis GN=ctaA	0.166667	0.5	0.5	0.5	0.166667	0.5	0.333333	0.5
c916	c916.a1	sp|O34737|FLAV_BACSU Probable flavodoxin-1 OS=Bacillus subtilis GN=ykuN	1		1		1		0.8
c917	c917.a1	sp|P21203|PHEA_BACSU Prephenate dehydratase OS=Bacillus subtilis GN=pheA	0.625		0.25		0.75		0.75
c918	c918.a1	sp|P17903|RSBV_BACSU Anti-sigma-B factor antagonist OS=Bacillus subtilis GN=rsbV	0.333333	0.166667	0.5		1	0.166667	0.666667	0.333333
c919	c919.a1	sp|P39070|CLPQ_BACSU ATP-dependent protease subunit ClpQ OS=Bacillus subtilis GN=clpQ	1		0.6		0.8	0.2	1.2
c920	c920.a1	sp|P39614|YWDF_BACSU Uncharacterized glycosyltransferase ywdF OS=Bacillus subtilis GN=ywdF	0.363636	0.272727	0.272727	0.0909091	0.272727		0.363636	0.0909091
c921	c921.a1	sp|O31418|MRNC_BACSU Putative ribonuclease mrnC OS=Bacillus subtilis GN=mrnC	1		0.8	0.4	1	0.2	0.4
c922	c922.a1	sp|P39156|YWLF_BACSU Putative sugar phosphate isomerase ywlF OS=Bacillus subtilis GN=ywlF	0.428571		0.857143		0.714286		0.571429
c923	c923.a1	sp|P54374|AROE_BACSU Shikimate dehydrogenase OS=Bacillus subtilis GN=aroD	0.454545		0.272727		0.454545		0.454545
c924	c924.a1	sp|P54512|MNTR_BACSU Transcriptional regulator mntR OS=Bacillus subtilis GN=mntR	0.714286		0.571429		0.571429		0.714286
c925	c925.a1	sp|O31488|YDAN_BACSU Uncharacterized protein ydaN OS=Bacillus subtilis GN=ydaN	0.037037	0.111111		0.185185		0.0740741		0.259259
c926	c926.a1	sp|P54538|YQJA_BACSU Uncharacterized protein yqjA OS=Bacillus subtilis GN=yqjA		0.5		0.416667		0.25		0.333333
c927	c927.a1	sp|P17869|RPSH_BACSU RNA polymerase sigma-H factor OS=Bacillus subtilis GN=sigH		0.357143	0.214286	0.0714286	0.142857	0.214286	0.142857	0.142857
c928	c928.a1	sp|P42312|NUPG_BACSU Purine nucleoside transport protein nupG OS=Bacillus subtilis GN=nupG		1.4		0.6	0.2	0.4		1
c929	c929.a1	sp|P35146|AROD_BACSU 3-dehydroquinate dehydratase OS=Bacillus subtilis GN=aroC	0.333333		0.25		0.5		0.416667
c930	c930.a1	sp|O31672|MHQR_BACSU HTH-type transcriptional regulator mhqR OS=Bacillus subtilis GN=mhqR	0.833333		1		0.666667		0.5
c931	c931.a1	sp|P14204|CMPA_BACSU Transcriptional regulatory protein ComA OS=Bacillus subtilis GN=comA	0.2	0.2	0.3		0.5	0.1	0.4	0.1
c932	c932.a1	sp|O32125|YUTF_BACSU Uncharacterized hydrolase yutF OS=Bacillus subtilis GN=yutF	0.444444		0.444444		0.444444		0.666667
c933	c933.a1	sp|O34924|YTOP_BACSU Putative aminopeptidase ytoP OS=Bacillus subtilis GN=ytoP	0.538462		0.384615	0.0769231	0.153846	0.0769231	0.153846
c934	c934.a1	sp|O35014|YKUI_BACSU Uncharacterized EAL-domain containing protein ykuI OS=Bacillus subtilis GN=ykuI	0.125		0.125		0.375	0.125	0.375
c935	c935.a1	sp|O34752|LGT_BACSU Prolipoprotein diacylglyceryl transferase OS=Bacillus subtilis GN=lgt	0.111111	0.444444	0.111111	0.333333	0.222222	0.333333	0.111111	0.333333
c936	c936.a1	sp|O34510|YFMF_BACSU Fe(3+)-citrate import ATP-binding protein YfmF OS=Bacillus subtilis GN=yfmF	0.285714	0.714286	0.142857	0.285714		0.428571	0.142857	0.571429
c937	c937.a1	sp|O34979|YVRO_BACSU Uncharacterized ABC transporter ATP-binding protein YvrO OS=Bacillus subtilis GN=yvrO	0.153846	0.307692	0.153846	0.230769	0.0769231	0.230769		0.230769
c938	c938.a1	sp|O34318|YLOU_BACSU Uncharacterized protein YloU OS=Bacillus subtilis GN=yloU	0.75		1		0.5	0.5	0.75	1
c939	c939.a1	sp|P96616|YDBT_BACSU UPF0699 transmembrane protein ydbT OS=Bacillus subtilis GN=ydbT		0.363636		0.0909091		0.136364		0.181818
c940	c940.a1	sp|O07624|YWIB_BACSU Uncharacterized beta-barrel protein ywiB OS=Bacillus subtilis GN=ywiB	0.5		0.625		0.5		0.5
c941	c941.a1	sp|P42980|MGSA_BACSU Methylglyoxal synthase OS=Bacillus subtilis GN=mgsA	0.428571		0.571429		0.714286		0.714286
c942	c942.a1	sp|P94357|YXKD_BACSU UPF0750 membrane protein yxkD OS=Bacillus subtilis GN=yxkD		0.4		0.4	0.1	0.4		0.4
c943	c943.a1	sp|P54377|GCSPB_BACSU Probable glycine dehydrogenase [decarboxylating] subunit 2 OS=Bacillus subtilis GN=gcvPB	0.2		0.4		0.266667		0.266667
c944	c944.a1	sp|O34341|YEBC_BACSU Uncharacterized protein yebC OS=Bacillus subtilis GN=yebC	0.2	1		0.6		1		0.6
c945	c945.a1	sp|O34797|COAD_BACSU Phosphopantetheine adenylyltransferase OS=Bacillus subtilis GN=coaD	0.166667	0.833333	0.5	0.166667	0.333333	0.166667	0.333333	0.333333
c946	c946.a1	sp|P37812|ATPE_BACSU ATP synthase epsilon chain OS=Bacillus subtilis GN=atpC	0.4	0.4	0.4	0.6		0.6	0.2	0.8
c947	c947.a1	sp|P25983|PYRK_BACSU Dihydroorotate dehydrogenase B (NAD(+)), electron transfer subunit OS=Bacillus subtilis GN=pyrK	0.461538		0.307692		0.230769		0.307692
c948	c948.a1	sp|P24072|CHEY_BACSU Chemotaxis protein CheY homolog OS=Bacillus subtilis GN=cheY	1.33333		1.66667	0.333333	1.33333		1
c949	c949.a1	sp|P38050|PBPF_BACSU Penicillin-binding protein 1F OS=Bacillus subtilis GN=pbpF		0.0769231		0.128205		0.128205		0.102564
c950	c950.a1	sp|P17618|RIBD_BACSU Riboflavin biosynthesis protein RibD OS=Bacillus subtilis GN=ribD					0.333333		0.47619
c951	c951.a1	sp|O34474|YOEA_BACSU Probable multidrug resistance protein yoeA OS=Bacillus subtilis GN=yoeA		1.25		0.75	0.25	1		1
c952	c952.a1	sp|Q45065|YNET_BACSU Uncharacterized protein yneT OS=Bacillus subtilis GN=yneT	0.75		1		1.25		1.25
c953	c953.a1	sp|P39765|PYRR_BACSU Bifunctional protein pyrR OS=Bacillus subtilis GN=pyrR	0.2	0.3	0.2	0.2	0.1	0.2	0.1	0.4
c954	c954.a1	sp|O32176|FADE_BACSU Probable acyl-CoA dehydrogenase OS=Bacillus subtilis GN=fadE	0.0769231	0.0769231	0.0769231		0.269231		0.153846
c955	c955.a1	sp|P49936|FHUB_BACSU Iron(3+)-hydroxamate import system permease protein fhuB OS=Bacillus subtilis GN=fhuB		0.538462		0.153846		0.307692		0.307692
c956	c956.a1	sp|P94431|YCNI_BACSU Uncharacterized protein ycnI OS=Bacillus subtilis GN=ycnI	0.5	1		1		0.75	0.25	0.75
c957	c957.a1	sp|P97030|YHBA_BACSU Putative electron transport protein yhbA OS=Bacillus subtilis GN=yhbA					0.315789	0.263158	0.157895	0.157895
c958	c958.a1	sp|P94424|NFRA2_BACSU NAD(P)H-dependent nitro/flavin reductase OS=Bacillus subtilis GN=nfrA2	0.8		0.8		1		0.8
c959	c959.a1	sp|P94538|YSGA_BACSU Uncharacterized tRNA/rRNA methyltransferase YsgA OS=Bacillus subtilis GN=ysgA	0.4		0.4	0.8	0.6	0.2	0.8	0.2
c960	c960.a1	sp|O31671|KIND_BACSU Sporulation kinase D OS=Bacillus subtilis GN=kinD		0.230769		0.153846		0.153846		0.115385
c961	c961.a1	sp|P39803|YITT_BACSU UPF0750 membrane protein yitT OS=Bacillus subtilis GN=yitT		0.666667		0.444444		0.333333		0.444444
c962	c962.a1	sp|P54455|NADD_BACSU Nicotinate-nucleotide adenylyltransferase OS=Bacillus subtilis GN=nadD	0.375		0.375		0.75		0.625
c963	c963.a1	sp|P94585|MSCL_BACSU Large-conductance mechanosensitive channel OS=Bacillus subtilis GN=mscL		1		1	0.666667	1	0.666667	1.33333
c964	c964.a1	sp|O32158|YURQ_BACSU Uncharacterized protein yurQ OS=Bacillus subtilis GN=yurQ	0.142857	0.285714	0.428571	0.285714	0.285714	0.428571	0.142857	0.285714
c965	c965.a1	sp|Q06753|YACO_BACSU Putative TrmH family tRNA/rRNA methyltransferase YacO OS=Bacillus subtilis GN=yacO	0.181818		0.272727	0.181818	0.181818	0.181818	0.272727	0.181818
c966	c966.a1	sp|O31612|PPNK1_BACSU Probable inorganic polyphosphate/ATP-NAD kinase 1 OS=Bacillus subtilis GN=ppnK1	0.272727	0.0909091	0.272727	0.181818	0.272727	0.0909091	0.181818	0.0909091
c967	c967.a1	sp|P37469|DNAC_BACSU Replicative DNA helicase OS=Bacillus subtilis GN=dnaC	0.0909091	0.318182	0.0454545			0.136364	0.0454545	0.0909091
c968	c968.a1	sp|P71067|LUTP_BACSU L-lactate permease OS=Bacillus subtilis GN=lutP		0.266667		0.266667		0.266667		0.266667
c969	c969.a1	sp|O34542|YFLK_BACSU Uncharacterized protein yflK OS=Bacillus subtilis GN=yflK	0.363636		0.363636		0.363636		0.363636
c970	c970.a1	sp|P37470|PTH_BACSU Peptidyl-tRNA hydrolase OS=Bacillus subtilis GN=spoVC	0.3	0.1	0.4		0.4		0.3	0.1
c971	c971.a1	sp|P94507|UPPP_BACSU Undecaprenyl-diphosphatase OS=Bacillus subtilis GN=uppP		0.5		0.3		0.4		0.4
c972	c972.a1	sp|P54952|YXEM_BACSU Probable amino-acid-binding protein yxeM OS=Bacillus subtilis GN=yxeM		0.384615		0.461538				0.384615
c973	c973.a1	sp|O31986|SUNS_BACSU SPBc2 prophage-derived glycosyltransferase SunS OS=Bacillus subtilis GN=sunS	0.210526	0.315789	0.315789
c974	c974.a1	sp|O34557|RPE_BACSU Ribulose-phosphate 3-epimerase OS=Bacillus subtilis GN=rpe	1.2		0.8		0.4		0.8
c975	c975.a1	sp|O07597|DAAA_BACSU D-alanine aminotransferase OS=Bacillus subtilis GN=dat	0.461538		0.230769		0.307692		0.230769
c976	c976.a1	sp|O34667|LUXS_BACSU S-ribosylhomocysteine lyase OS=Bacillus subtilis GN=luxS	0.666667		0.666667		0.5		0.833333
c977	c977.a1	sp|P37537|KTHY_BACSU Thymidylate kinase OS=Bacillus subtilis GN=tmk	0.181818		0.272727		0.363636	0.181818	0.363636	0.0909091
c978	c978.a1	sp|Q45577|YBEC_BACSU Probable amino acid-proton symporter YbeC OS=Bacillus subtilis GN=ybeC		0.555556	0.111111	0.555556		0.333333		0.222222
c979	c979.a1	sp|P54179|YPMS_BACSU Uncharacterized protein ypmS OS=Bacillus subtilis GN=ypmS		0.428571		0.571429	0.142857	0.571429		0.571429
c980	c980.a1	sp|P80879|G20U_BACSU General stress protein 20U OS=Bacillus subtilis GN=dps	0.857143		0.714286		0.142857		0.571429
c981	c981.a1	sp|O31611|YJBM_BACSU GTP pyrophosphokinase yjbM OS=Bacillus subtilis GN=yjbM	0.333333		0.416667		0.25		0.333333
c982	c982.a1	sp|P54950|YXEK_BACSU Putative monooxygenase yxeK OS=Bacillus subtilis GN=yxeK	0.130435		0.304348				0.26087
c983	c983.a1	sp|O07081|YRDC_BACSU Uncharacterized isochorismatase family protein yrdC OS=Bacillus subtilis GN=yrdC	0.5		0.25		0.625		0.625
c984	c984.a1	sp|P30300|GLPP_BACSU Glycerol uptake operon antiterminator regulatory protein OS=Bacillus subtilis GN=glpP	0.222222	0.222222	0.444444	0.111111	0.333333	0.111111	0.222222	0.111111
c985	c985.a1	sp|P70970|ECFA2_BACSU Energy-coupling factor transporter ATP-binding protein EcfA2 OS=Bacillus subtilis GN=ecfAB		0.461538		0.153846		0.230769		0.384615
c986	c986.a1	sp|O34707|YTPB_BACSU Uncharacterized protein ytpB OS=Bacillus subtilis GN=ytpB	0.0714286	0.142857	0.0714286	0.214286		0.428571		0.214286
c987	c987.a1	sp|P37519|YYAE_BACSU Probable oxidoreductase yyaE OS=Bacillus subtilis GN=yyaE	0.1		0.15		0.25		0.3
c988	c988.a1	sp|P20668|GLTC_BACSU HTH-type transcriptional regulator gltC OS=Bacillus subtilis GN=gltC	0.117647	0.117647	0.235294		0.294118	0.0588235	0.0588235	0.0588235
c989	c989.a1	sp|P96593|MNTH_BACSU Manganese transport protein mntH OS=Bacillus subtilis GN=mntH		1.75		1				1.25
c990	c990.a1	sp|P54515|YQHQ_BACSU Uncharacterized protein yqhQ OS=Bacillus subtilis GN=yqhQ		0.3125		0.1875		0.1875	0.125	0.1875
c991	c991.a1	sp|O31711|YKNY_BACSU Uncharacterized ABC transporter ATP-binding protein YknY OS=Bacillus subtilis GN=yknY	0.125	0.375	0.375	0.375	0.125	0.375		0.25
c992	c992.a1	sp|O34664|THIN_BACSU Thiamine pyrophosphokinase OS=Bacillus subtilis GN=thiN	0.375	0.125	0.25		0.375	0.25	0.375	0.25
c993	c993.a1	sp|O34357|YTPP_BACSU Thioredoxin-like protein ytpP OS=Bacillus subtilis GN=ytpP	1.66667		0.666667		1.66667		1.33333
c994	c994.a1	sp|O32126|YUTE_BACSU UPF0331 protein yutE OS=Bacillus subtilis GN=yutE	0.8		0.8		1		0.6
c995	c995.a1	sp|O32119|YUTI_BACSU Putative nitrogen fixation protein yutI OS=Bacillus subtilis GN=yutI	1		0.6		0.8		0.8
c996	c996.a1	sp|P42955|YSLB_BACSU Uncharacterized protein yslB OS=Bacillus subtilis GN=yslB	1		1		0.5	0.5	1
c997	c997.a1	sp|P37815|ATPL_BACSU ATP synthase subunit c OS=Bacillus subtilis GN=atpE		2	1	3	1	5	1	3
c998	c998.a1	sp|P31080|LEXA_BACSU LexA repressor OS=Bacillus subtilis GN=lexA	1		1		0.75		1.25
c999	c999.a1	sp|P70976|YBAJ_BACSU Uncharacterized methyltransferase ybaJ OS=Bacillus subtilis GN=ybaJ	0.25		0.375		0.625	0.125	0.5	0.125
d1000	d1000.a1	sp|P14203|YUXH_BACSU Uncharacterized protein yuxH OS=Bacillus subtilis GN=yuxH	0.0588235	0.117647	0.235294	0.117647	0.176471	0.117647		0.117647
d1001	d1001.a1	sp|O31658|KTRD_BACSU Ktr system potassium uptake protein D OS=Bacillus subtilis GN=ktrD		0.5		0.5	0.125	0.5		0.375
d1002	d1002.a1	sp|P45708|YNEF_BACSU UPF0154 protein yneF OS=Bacillus subtilis GN=yneF	1	0.666667	0.666667	0.666667	0.666667	0.333333	0.333333	0.666667
d1003	d1003.a1	sp|O34592|YDJP_BACSU AB hydrolase superfamily protein ydjP OS=Bacillus subtilis GN=ydjP	0.714286	0.285714	0.571429		0.428571		0.142857
d1004	d1004.a1	sp|O34994|CCPN_BACSU Transcriptional repressor CcpN OS=Bacillus subtilis GN=ccpN	0.166667		0.25		0.333333		0.5
d1005	d1005.a1	sp|O32022|YQZD_BACSU Uncharacterized protein yqzD OS=Bacillus subtilis GN=yqzD	0.6	0.2	0.6	0.4	0.2	0.2	0.4	0.4
d1006	d1006.a1	sp|P25996|PYRDB_BACSU Dihydroorotate dehydrogenase B (NAD(+)), catalytic subunit OS=Bacillus subtilis GN=pyrD	0.833333	0.333333	0.333333	0.166667	0.333333		0.333333	0.166667
d1007	d1007.a1	sp|P28612|MOTB_BACSU Motility protein B OS=Bacillus subtilis GN=motB	0.111111	0.444444		0.777778				0.333333
d1008	d1008.a1	sp|P16655|DIVIB_BACSU Division initiation protein OS=Bacillus subtilis GN=divIB		0.666667		0.333333		0.222222		0.444444
d1009	d1009.a1	sp|O34588|YKUJ_BACSU Uncharacterized protein ykuJ OS=Bacillus subtilis GN=ykuJ	0.6		0.6		0.8		1
d1010	d1010.a1	sp|P54378|GCST_BACSU Aminomethyltransferase OS=Bacillus subtilis GN=gcvT	0.235294		0.176471		0.235294		0.235294
d1011	d1011.a1	sp|P94420|YCLP_BACSU Uncharacterized ABC transporter ATP-binding protein YclP OS=Bacillus subtilis GN=yclP		0.5		0.4		0.1		0.5
d1012	d1012.a1	sp|O31857|YOJG_BACSU Uncharacterized deacetylase yojG OS=Bacillus subtilis GN=yojG	0.375		0.25		0.5	0.25	0.375	0.125
d1013	d1013.a1	sp|O07001|YVDT_BACSU Uncharacterized HTH-type transcriptional regulator yvdT OS=Bacillus subtilis GN=yvdT	0.6		0.3		0.2	0.1	0.3
d1014	d1014.a1	sp|Q05865|FOLC_BACSU Folylpolyglutamate synthase OS=Bacillus subtilis GN=folC	0.266667	0.133333	0.133333		0.133333		0.133333	0.2
d1015	d1015.a1	sp|Q796V8|HEMZ_BACSU Oxygen-independent coproporphyrinogen-III oxidase 2 OS=Bacillus subtilis GN=hemZ	0.173913		0.0869565	0.0434783	0.0869565	0.0869565	0.0869565	0.0869565
d1016	d1016.a1	sp|P94592|YWPJ_BACSU Uncharacterized phosphatase YwpJ OS=Bacillus subtilis GN=ywpJ	0.1	0.4		0.1	0.2	0.3	0.1	0.3
d1017	d1017.a1	sp|P23477|ADDB_BACSU ATP-dependent helicase/deoxyribonuclease subunit B OS=Bacillus subtilis GN=addB	0.0545455	0.0181818	0.0545455		0.0727273		0.0363636	0.0363636
d1018	d1018.a1	sp|P94593|YWQA_BACSU Uncharacterized ATP-dependent helicase ywqA OS=Bacillus subtilis GN=ywqA		0.294118		0.0588235		0.0882353
d1019	d1019.a1	sp|P54161|EX53_BACSU 5'-3' exonuclease OS=Bacillus subtilis GN=ypcP		0.428571		0.142857		0.214286		0.285714
d1020	d1020.a1	sp|P39822|PSD_BACSU Phosphatidylserine decarboxylase proenzyme OS=Bacillus subtilis GN=psd		0.3		0.4		0.4		0.4
d1021	d1021.a1	sp|O32055|RUVB_BACSU Holliday junction ATP-dependent DNA helicase ruvB OS=Bacillus subtilis GN=ruvB		0.3125		0.1875		0.25		0.1875
d1022	d1022.a1	sp|O31705|MOAE_BACSU Molybdopterin synthase catalytic subunit OS=Bacillus subtilis GN=moaE	0.571429		0.571429		0.714286		0.285714
d1023	d1023.a1	sp|P39574|GAL1_BACSU Galactokinase OS=Bacillus subtilis GN=galK	0.117647	0.117647	0.0588235		0.235294		0.235294	0.117647
d1024	d1024.a1	sp|O08336|CYPE_BACSU Probable bifunctional P-450/NADPH-P450 reductase 2 OS=Bacillus subtilis GN=cypE	0.0714286	0.0178571	0.0535714	0.0178571	0.0535714	0.0178571	0.0178571	0.0178571
d1025	d1025.a1	sp|Q06750|CYSE_BACSU Serine acetyltransferase OS=Bacillus subtilis GN=cysE		0.5		0.5		0.375		0.5
d1026	d1026.a1	sp|O07523|YHAP_BACSU Uncharacterized protein yhaP OS=Bacillus subtilis GN=yhaP		0.4		0.4	0.1	0.3		0.3
d1027	d1027.a1	sp|O34739|STET_BACSU Serine/threonine exchanger SteT OS=Bacillus subtilis GN=steT		0.4		0.4		0.4		0.3
d1028	d1028.a1	sp|P37946|THD1_BACSU Threonine dehydratase biosynthetic OS=Bacillus subtilis GN=ilvA	0.210526	0.0526316	0.210526		0.157895		0.157895
d1029	d1029.a1	sp|Q00828|RAPA_BACSU Response regulator aspartate phosphatase A OS=Bacillus subtilis GN=rapA					0.285714	0.285714	0.285714	0.214286
d1030	d1030.a1	sp|O06747|YITL_BACSU Uncharacterized protein yitL OS=Bacillus subtilis GN=yitL	0.307692		0.307692		0.153846		0.230769	0.153846
d1031	d1031.a1	sp|O31729|YLMG_BACSU Uncharacterized membrane protein ylmG OS=Bacillus subtilis GN=ylmG		1		1.33333	0.333333	1.33333		1
d1032	d1032.a1	sp|O34832|YFME_BACSU Fe(3+)-citrate import system permease protein yfmE OS=Bacillus subtilis GN=yfmE		0.666667		0.5	0.166667	0.833333		0.333333
d1033	d1033.a1	sp|P35154|SCPA_BACSU Segregation and condensation protein A OS=Bacillus subtilis GN=scpA	0.230769	0.153846	0.153846	0.153846	0.153846	0.0769231	0.0769231	0.153846
d1034	d1034.a1	sp|P39132|YHBE_BACSU Uncharacterized protein yhbE OS=Bacillus subtilis GN=yhbE	0.333333	0.333333	0.111111	0.111111	0.111111	0.222222	0.222222	0.111111
d1035	d1035.a1	sp|P06629|YWJG_BACSU Uncharacterized protein ywjG OS=Bacillus subtilis GN=ywjG	0.222222		0.333333		0.333333	0.111111	0.555556
d1036	d1036.a1	sp|P24281|YAAK_BACSU UPF0133 protein yaaK OS=Bacillus subtilis GN=yaaK	0.833333		0.333333		0.5		0.666667
d1037	d1037.a1	sp|Q45064|PLSY_BACSU Glycerol-3-phosphate acyltransferase OS=Bacillus subtilis GN=plsY	0.333333	1		1	0.333333	1		1
d1038	d1038.a1	sp|P28015|SP5G_BACSU Putative septation protein spoVG OS=Bacillus subtilis GN=spoVG	0.428571		0.571429		0.428571		0.571429
d1039	d1039.a1	sp|P37437|RL9_BACSU 50S ribosomal protein L9 OS=Bacillus subtilis GN=rplI	0.2		0.5		0.2		0.5
d1040	d1040.a1	sp|O07516|YHAH_BACSU Uncharacterized membrane protein yhaH OS=Bacillus subtilis GN=yhaH	0.333333		0.666667	0.166667	0.833333	0.166667	0.166667
d1041	d1041.a1	sp|P39594|THIE_BACSU Thiamine-phosphate pyrophosphorylase OS=Bacillus subtilis GN=thiE	0.3		0.4		0.4		0.3
d1042	d1042.a1	sp|P94366|CYDC_BACSU ATP-binding/permease protein CydC OS=Bacillus subtilis GN=cydC		0.130435		0.173913		0.130435		0.173913
d1043	d1043.a1	sp|P70996|YWHD_BACSU Uncharacterized protein ywhD OS=Bacillus subtilis GN=ywhD	0.428571		0.571429		0.428571		0.571429
d1044	d1044.a1	sp|O32076|YUAG_BACSU Uncharacterized protein yuaG OS=Bacillus subtilis GN=yuaG		0.148148		0.148148		0.148148		0.0740741
d1045	d1045.a1	sp|P94393|YCGP_BACSU Uncharacterized protein YcgP OS=Bacillus subtilis GN=ycgP					0.2	0.2	0.2	0.1
d1046	d1046.a1	sp|P54456|YQEK_BACSU Uncharacterized protein yqeK OS=Bacillus subtilis GN=yqeK	0.272727		0.272727		0.363636		0.363636
d1047	d1047.a1	sp|O34400|YFKA_BACSU Putative protein yfkA OS=Bacillus subtilis GN=yfkA	0.0833333	0.166667	0.166667	0.0833333	0.166667	0.166667	0.166667	0.166667
d1048	d1048.a1	sp|P70948|YITV_BACSU Putative esterase yitV OS=Bacillus subtilis GN=yitV	0.363636		0.181818		0.363636		0.363636
d1049	d1049.a1	sp|P40399|RSBU_BACSU Phosphoserine phosphatase rsbU OS=Bacillus subtilis GN=rsbU	0.111111					0.166667	0.333333	0.166667
d1050	d1050.a1	sp|Q01960|FLHF_BACSU Flagellar biosynthesis protein flhF OS=Bacillus subtilis GN=flhF		0.157895	0.0526316	0.157895		0.210526		0.157895
d1051	d1051.a1	sp|O34335|MSME_BACSU Putative binding protein msmE OS=Bacillus subtilis GN=msmE						0.35		0.35
d1052	d1052.a1	sp|O34457|MOAB_BACSU Molybdenum cofactor biosynthesis protein B OS=Bacillus subtilis GN=moaB	0.4		0.2		0.4		0.4
d1053	d1053.a1	sp|O31636|YJCN_BACSU Uncharacterized protein yjcN OS=Bacillus subtilis GN=yjcN	0.25	0.75	0.25	0.75		0.75		0.75
d1054	d1054.a1	sp|P37958|MECA1_BACSU Adapter protein mecA 1 OS=Bacillus subtilis GN=mecA	0.4	0.1	0.2		0.1	0.1	0.4	0.1
d1055	d1055.a1	sp|Q45498|YKTB_BACSU UPF0637 protein yktB OS=Bacillus subtilis GN=yktB	0.142857		0.571429		0.428571		0.857143
d1056	d1056.a1	sp|Q7BVT7|YERC_BACSU Uncharacterized protein yerC OS=Bacillus subtilis GN=yerC	0.714286		0.714286		0.285714		0.285714
d1057	d1057.a1	sp|O31847|YOZO_BACSU Uncharacterized protein yozO OS=Bacillus subtilis GN=yozO	0.333333	0.833333		0.333333		0.5		0.333333
d1058	d1058.a1	sp|O31404|ACOA_BACSU Acetoin:2,6-dichlorophenolindophenol oxidoreductase subunit alpha OS=Bacillus subtilis GN=acoA	0.142857		0.0714286		0.357143	0.0714286	0.214286	0.142857
d1059	d1059.a1	sp|P54495|GLK_BACSU Glucokinase OS=Bacillus subtilis GN=glcK	0.2	0.5	0.2		0.1	0.2		0.2
d1060	d1060.a1	sp|P27621|TAGB_BACSU Putative CDP-glycerol:glycerophosphate glycerophosphotransferase OS=Bacillus subtilis GN=tagB		0.277778		0.277778		0.166667		0.0555556
d1061	d1061.a1	sp|Q9JMQ2|PPAX_BACSU Pyrophosphatase ppaX OS=Bacillus subtilis GN=ppaX	0.2	0.2	0.3		0.4	0.1	0.2
d1062	d1062.a1	sp|P39577|DLTE_BACSU Uncharacterized oxidoreductase dltE OS=Bacillus subtilis GN=dltE	0.4	0.2	0.2	0.1	0.2		0.3
d1063	d1063.a1	sp|C0SP98|YKFD_BACSU Putative oligopeptide transport ATP-binding protein YkfD OS=Bacillus subtilis GN=ykfD		0.111111		0.0555556		0.222222		0.388889
d1064	d1064.a1	sp|O34527|CYMR_BACSU HTH-type transcriptional regulator CymR OS=Bacillus subtilis GN=cymR	0.6		0.8		0.6		0.8
d1065	d1065.a1	sp|O31745|YLQG_BACSU Uncharacterized protein ylqG OS=Bacillus subtilis GN=ylqG		0.0625	0.03125	0.09375		0.09375	0.0625	0.09375
d1066	d1066.a1	sp|P54156|YPLP_BACSU Putative sigma L-dependent transcriptional regulator yplP OS=Bacillus subtilis GN=yplP		0.2		0.0666667		0.2		0.466667
d1067	d1067.a1	sp|P12045|PURK_BACSU N5-carboxyaminoimidazole ribonucleotide synthase OS=Bacillus subtilis GN=purK	0.0833333	0.333333	0.0833333	0.0833333		0.25	0.0833333	0.25
d1068	d1068.a1	sp|O34441|YLOC_BACSU UPF0701 protein yloC OS=Bacillus subtilis GN=yloC	0.315789		0.210526		0.105263		0.105263
d1069	d1069.a1	sp|O06978|YVCP_BACSU Uncharacterized transcriptional regulatory protein yvcP OS=Bacillus subtilis GN=yvcP	0.230769	0.153846	0.0769231	0.153846	0.0769231	0.0769231	0.153846	0.153846
d1070	d1070.a1	sp|O05507|PTEC_BACSU Oligo-beta-mannoside permease IIC component OS=Bacillus subtilis GN=gmuC		0.4		0.4		0.8	0.2	0.8
d1071	d1071.a1	sp|O34899|PDUO_BACSU Cob(I)yrinic acid a,c-diamide adenosyltransferase OS=Bacillus subtilis GN=yvqK	0.285714		0.428571		0.571429		0.571429
d1072	d1072.a1	sp|P55910|LCTP_BACSU L-lactate permease OS=Bacillus subtilis GN=lctP		0.555556		0.111111		0.222222		0.555556
d1073	d1073.a1	sp|O05494|YDHC_BACSU Uncharacterized HTH-type transcriptional regulator ydhC OS=Bacillus subtilis GN=ydhC	0.181818		0.545455		0.181818		0.272727
d1074	d1074.a1	sp|P25972|PYRE_BACSU Orotate phosphoribosyltransferase OS=Bacillus subtilis GN=pyrE	0.333333	0.5	0.166667	0.166667	0.166667	0.333333	0.166667	0.333333
d1075	d1075.a1	sp|C0H3V2|PTMA_BACSU Mannitol-specific phosphotransferase enzyme IIA component OS=Bacillus subtilis GN=mtlF	0.75		0.5		1.25		0.75
d1076	d1076.a1	sp|O08455|YHAN_BACSU Uncharacterized protein yhaN OS=Bacillus subtilis GN=yhaN		0.128205		0.0512821		0.102564		0.0512821
d1077	d1077.a1	sp|O07638|YLAN_BACSU UPF0358 protein ylaN OS=Bacillus subtilis GN=ylaN	1		0.75		0.75		0.75
d1078	d1078.a1	sp|P94588|YWPF_BACSU Uncharacterized protein ywpF OS=Bacillus subtilis GN=ywpF	0.571429		0.428571		0.571429		0.285714
d1079	d1079.a1	sp|O31581|YFHM_BACSU AB hydrolase superfamily protein yfhM OS=Bacillus subtilis GN=yfhM	0.125	0.125		0.125		0.25		0.1875
d1080	d1080.a1	sp|P28823|FOLB_BACSU Dihydroneopterin aldolase OS=Bacillus subtilis GN=folB	0.5		0.5		0.5		0.125
d1081	d1081.a1	sp|P32728|YLXR_BACSU Uncharacterized protein ylxR OS=Bacillus subtilis GN=ylxR	0.666667		1.33333		1	0.333333	1
d1082	d1082.a1	sp|P46347|RRMF_BACSU Probable rRNA maturation factor OS=Bacillus subtilis GN=yqfG	0.666667		0.166667		0.833333		0.5
d1083	d1083.a1	sp|P37542|YABA_BACSU Initiation-control protein yabA OS=Bacillus subtilis GN=yabA	0.833333		0.166667		0.833333		0.333333
d1084	d1084.a1	sp|O31562|YFIT_BACSU Putative metal-dependent hydrolase yfiT OS=Bacillus subtilis GN=yfiT	0.25	0.25	0.375		0.25		0.375	0.125
d1085	d1085.a1	sp|O32224|AZOR2_BACSU FMN-dependent NADH-azoreductase 2 OS=Bacillus subtilis GN=azoR2	0.3		0.1		0.4		0.5
d1086	d1086.a1	sp|O34977|YTHP_BACSU Uncharacterized ABC transporter ATP-binding protein YthP OS=Bacillus subtilis GN=ythP		0.333333	0.0833333	0.333333		0.0833333		0.25
d1087	d1087.a1	sp|O35024|MNTC_BACSU Manganese transport system membrane protein mntC OS=Bacillus subtilis GN=mntC		0.857143		0.428571		0.285714		0.285714
d1088	d1088.a1	sp|O34872|YTIB_BACSU Putative carbonic anhydrase YtiB OS=Bacillus subtilis GN=ytiB	0.25		0.375		0.375		0.625
d1089	d1089.a1	sp|P94550|ETFB_BACSU Electron transfer flavoprotein subunit beta OS=Bacillus subtilis GN=etfB	0.25		0.166667		0.333333		0.333333
d1090	d1090.a1	sp|P37960|MRGA_BACSU Metalloregulation DNA-binding stress protein OS=Bacillus subtilis GN=mrgA	0.8		0.6		0.6		0.6
d1091	d1091.a1	sp|P38049|YHGC_BACSU Uncharacterized protein yhgC OS=Bacillus subtilis GN=yhgC	0.4		0.2	0.2	0.8	0.2	0.6	0.2
d1092	d1092.a1	sp|P46321|LICR_BACSU Probable licABCH operon regulator OS=Bacillus subtilis GN=licR					0.0588235	0.205882	0.0294118	0.0882353
d1093	d1093.a1	sp|P54501|YQGX_BACSU Uncharacterized protein yqgX OS=Bacillus subtilis GN=yqgX	0.75	0.25	0.75		0.75		0.75
d1094	d1094.a1	sp|O31752|CDSA_BACSU Phosphatidate cytidylyltransferase OS=Bacillus subtilis GN=cdsA		0.166667		0.333333		0.666667		1
d1095	d1095.a1	sp|P71066|YVFG_BACSU Uncharacterized protein yvfG OS=Bacillus subtilis GN=yvfG			0.6		1		1
d1096	d1096.a1	sp|O32168|METI_BACSU Methionine import system permease protein metI OS=Bacillus subtilis GN=metI	0.666667		0.333333	0.666667	0.666667	0.666667	0.666667	0.666667
d1097	d1097.a1	sp|O34634|RUVX_BACSU Putative Holliday junction resolvase OS=Bacillus subtilis GN=yrrK	0.333333		0.333333		0.222222	0.111111	0.444444
d1098	d1098.a1	sp|P39155|YWLE_BACSU Low molecular weight protein-tyrosine-phosphatase ywlE OS=Bacillus subtilis GN=ywlE	0.375		0.375		0.5		0.375
d1099	d1099.a1	sp|O05514|THIL_BACSU Thiamine-monophosphate kinase OS=Bacillus subtilis GN=thiL	0.0833333	0.166667	0.0833333	0.0833333	0.0833333	0.25	0.0833333	0.25
d1100	d1100.a1	sp|P54439|YRKL_BACSU Uncharacterized NAD(P)H oxidoreductase yrkL OS=Bacillus subtilis GN=yrkL	0.857143		0.142857		0.285714		0.571429
d1101	d1101.a1	sp|Q04777|ALDC_BACSU Alpha-acetolactate decarboxylase OS=Bacillus subtilis GN=alsD	0.230769		0.307692		0.307692		0.153846
d1102	d1102.a1	sp|P16618|HEM1_BACSU Glutamyl-tRNA reductase OS=Bacillus subtilis GN=hemA	0.0454545	0.136364	0.0909091	0.227273	0.0454545		0.0454545
d1103	d1103.a1	sp|Q00777|P5CR3_BACSU Pyrroline-5-carboxylate reductase 3 OS=Bacillus subtilis GN=proG	0.111111	0.333333	0.333333	0.222222	0.111111		0.333333
d1104	d1104.a1	sp|P54493|GLUP_BACSU Rhomboid protease gluP OS=Bacillus subtilis GN=gluP		0.307692		0.230769		0.230769		0.230769
d1105	d1105.a1	sp|O32006|YOKA_BACSU Resolvase homolog yokA OS=Bacillus subtilis GN=yokA		0.1			0.0666667	0.166667	0.0333333	0.0666667
d1106	d1106.a1	sp|P42419|IOLI_BACSU Inosose isomerase OS=Bacillus subtilis GN=iolI	0.25		0.25		0.25		0.25	0.0833333
d1107	d1107.a1	sp|P54154|MSRA_BACSU Peptide methionine sulfoxide reductase MsrA OS=Bacillus subtilis GN=msrA	0.2		0.3		0.4		0.4
d1108	d1108.a1	sp|O05264|RHAA_BACSU L-rhamnose isomerase OS=Bacillus subtilis GN=rhaA					0.285714	0.0952381	0.190476	0.047619
d1109	d1109.a1	sp|Q01620|JAG_BACSU Protein jag OS=Bacillus subtilis GN=jag			0.214286	0.0714286	0.142857	0.142857	0.0714286	0.285714
d1110	d1110.a1	sp|O34792|YVJA_BACSU UPF0750 membrane protein yvjA OS=Bacillus subtilis GN=yvjA		0.285714		0.285714		0.571429		0.714286
d1111	d1111.a1	sp|O32068|YTZG_BACSU Uncharacterized RNA pseudouridine synthase ytzG OS=Bacillus subtilis GN=ytzG	0.142857				0.214286	0.142857	0.285714	0.0714286
d1112	d1112.a1	sp|P54604|YHCT_BACSU Uncharacterized RNA pseudouridine synthase yhcT OS=Bacillus subtilis GN=yhcT				0.0833333		0.583333		0.333333
d1113	d1113.a1	sp|P42414|IOLC_BACSU 5-dehydro-2-deoxygluconokinase OS=Bacillus subtilis GN=iolC	0.166667		0.222222		0.166667		0.111111
d1114	d1114.a1	sp|P39848|LYTD_BACSU Beta-N-acetylglucosaminidase OS=Bacillus subtilis GN=lytD		0.125		0.125				0.05
d1115	d1115.a1	sp|Q03221|KITH_BACSU Thymidine kinase OS=Bacillus subtilis GN=tdk	0.333333		0.166667		0.833333		0.666667
d1116	d1116.a1	sp|P32393|COMEB_BACSU ComE operon protein 2 OS=Bacillus subtilis GN=comEB	0.444444		0.444444		0.333333		0.111111
d1117	d1117.a1	sp|P39062|ACSA_BACSU Acetyl-coenzyme A synthetase OS=Bacillus subtilis GN=acsA	0.0869565		0.130435		0.173913		0.130435
d1118	d1118.a1	sp|P46917|GGAA_BACSU Minor teichoic acid biosynthesis protein ggaA OS=Bacillus subtilis GN=ggaA		0.0833333		0.125		0.166667		0.125
d1119	d1119.a1	sp|O32294|RAPG_BACSU Response regulator aspartate phosphatase G OS=Bacillus subtilis GN=rapG	0.2	0.133333	0.133333	0.0666667	0.0666667		0.2
d1120	d1120.a1	sp|P94559|YSNB_BACSU Putative metallophosphoesterase ysnB OS=Bacillus subtilis GN=ysnB	0.363636		0.181818		0.272727		0.272727
d1121	d1121.a1	sp|P94558|NTPA_BACSU Nucleoside-triphosphatase OS=Bacillus subtilis GN=ysnA	0.714286		0.285714		0.285714		0.428571
d1122	d1122.a1	sp|P05096|PRIM_BACSU DNA primase OS=Bacillus subtilis GN=dnaG	0.0645161	0.0645161		0.0322581		0.129032		0.0967742
d1123	d1123.a1	sp|O32163|NIFU_BACSU NifU-like protein OS=Bacillus subtilis GN=nifU	0.375		0.375		0.375		0.375
d1124	d1124.a1	sp|O32095|YUEF_BACSU UPF0118 membrane protein yueF OS=Bacillus subtilis GN=yueF	0.5	1	0.5	1	0.5	1	0.5	1
d1125	d1125.a1	sp|O05248|YUGP_BACSU Putative membrane protease yugP OS=Bacillus subtilis GN=yugP		0.125		0.375		0.625		0.375
d1126	d1126.a1	sp|O34450|NAGA_BACSU N-acetylglucosamine-6-phosphate deacetylase OS=Bacillus subtilis GN=nagA	0.25		0.0625		0.1875	0.0625	0.1875
d1127	d1127.a1	sp|P54954|YXEO_BACSU Probable amino-acid import ATP-binding protein YxeO OS=Bacillus subtilis GN=yxeO		0.333333		0.444444				0.555556
d1128	d1128.a1	sp|O32078|YUAE_BACSU Uncharacterized protein yuaE OS=Bacillus subtilis GN=yuaE	0.3		0.2		0.3		0.4
d1129	d1129.a1	sp|O34969|YFJR_BACSU Uncharacterized oxidoreductase yfjR OS=Bacillus subtilis GN=yfjR	0.4		0.2		0.3		0.3
d1130	d1130.a1	sp|O31942|YONS_BACSU SPBc2 prophage-derived uncharacterized lipoprotein yonS OS=Bacillus subtilis GN=yonS	0.166667	0.333333	0.333333	0.5	0.166667	0.5
d1131	d1131.a1	sp|P37535|YAAN_BACSU Uncharacterized protein yaaN OS=Bacillus subtilis GN=yaaN	0.047619	0.047619			0.047619	0.190476	0.047619	0.190476
d1132	d1132.a1	sp|O31827|PPSE_BACSU Plipastatin synthase subunit E OS=Bacillus subtilis GN=ppsE					0.0196078	0.0980392	0.0588235	0.0588235
d1133	d1133.a1	sp|P35161|RESB_BACSU Cytochrome c biogenesis protein resB OS=Bacillus subtilis GN=resB		0.181818		0.136364		0.0909091		0.136364
d1134	d1134.a1	sp|P45693|SP5S_BACSU Stage V sporulation protein S OS=Bacillus subtilis GN=spoVS	1		1		2		2
d1135	d1135.a1	sp|O35007|YVRP_BACSU Putative efflux system protein yvrP OS=Bacillus subtilis GN=yvrP		0.333333		0.444444		0.333333		0.222222
d1136	d1136.a1	sp|P14205|COMA2_BACSU Putative esterase ComA2 OS=Bacillus subtilis GN=yuxO	0.75		0.75		0.75		0.75
d1137	d1137.a1	sp|P94569|YSOA_BACSU TPR repeat-containing protein ysoA OS=Bacillus subtilis GN=ysoA	0.230769	0.0769231	0.230769	0.0769231	0.153846		0.153846
d1138	d1138.a1	sp|P06535|SP0B_BACSU Sporulation initiation phosphotransferase B OS=Bacillus subtilis GN=spo0B	0.222222		0.111111		0.444444		0.555556
d1139	d1139.a1	sp|O07548|YHEG_BACSU Uncharacterized protein yheG OS=Bacillus subtilis GN=yheG	0.25	0.125	0.125	0.125	0.375	0.125	0.25	0.125
d1140	d1140.a1	sp|P54421|LYTE_BACSU Probable endopeptidase lytE OS=Bacillus subtilis GN=lytE	0.0666667	0.133333	0.0666667	0.133333	0.0666667	0.133333		0.2
d1141	d1141.a1	sp|O32049|YRZD_BACSU Uncharacterized protein yrzD OS=Bacillus subtilis GN=yrzD	0.8		0.4		0.8		0.4
d1142	d1142.a1	sp|O34403|FPG_BACSU Formamidopyrimidine-DNA glycosylase OS=Bacillus subtilis GN=mutM	0.25		0.25		0.166667	0.166667	0.0833333
d1143	d1143.a1	sp|P37557|YABO_BACSU Uncharacterized protein yabO OS=Bacillus subtilis GN=yabO	0.25		0.5	0.25	0.75	0.25	0.5	0.25
d1144	d1144.a1	sp|O32133|YUND_BACSU Uncharacterized metallophosphoesterase yunD OS=Bacillus subtilis GN=yunD	0.0952381		0.142857		0.142857		0.142857
d1145	d1145.a1	sp|P39063|YTXD_BACSU Uncharacterized protein YtxD OS=Bacillus subtilis GN=ytxD		0.25		0.25		0.375		0.5
d1146	d1146.a1	sp|P39064|YTXE_BACSU Uncharacterized protein YtxE OS=Bacillus subtilis GN=ytxE		0.125		0.25		0.5		0.5
d1147	d1147.a1	sp|P0CI78|RL24_BACSU 50S ribosomal protein L24 OS=Bacillus subtilis GN=rplX	1		2.5		1		1
d1148	d1148.a1	sp|P54554|YQJQ_BACSU Uncharacterized oxidoreductase yqjQ OS=Bacillus subtilis GN=yqjQ		0.3		0.4		0.2		0.2
d1149	d1149.a1	sp|P54716|GLVA_BACSU Maltose-6'-phosphate glucosidase OS=Bacillus subtilis GN=glvA	0.2	0.1	0.1		0.1		0.05
d1150	d1150.a1	sp|P37502|YYBB_BACSU Uncharacterized protein yybB OS=Bacillus subtilis GN=yybB	0.153846		0.0769231		0.384615		0.230769
d1151	d1151.a1	sp|P71086|PERR_BACSU Peroxide operon regulator OS=Bacillus subtilis GN=perR	0.4		0.6		0.6		0.6
d1152	d1152.a1	sp|P96716|YWQD_BACSU Tyrosine-protein kinase YwqD OS=Bacillus subtilis GN=ywqD		0.0909091	0.0909091			0.454545		0.363636
d1153	d1153.a1	sp|P54447|YQEB_BACSU Uncharacterized protein yqeB OS=Bacillus subtilis GN=yqeB		0.2		0.1		0.4		0.4
d1154	d1154.a1	sp|O05515|YDIB_BACSU UPF0079 ATP-binding protein ydiB OS=Bacillus subtilis GN=ydiB	0.142857		0.285714		0.571429		0.571429
d1155	d1155.a1	sp|P05657|RL27_BACSU 50S ribosomal protein L27 OS=Bacillus subtilis GN=rpmA	0.8		0.8				0.6
d1156	d1156.a1	sp|O34452|YRRB_BACSU TPR repeat-containing protein yrrB OS=Bacillus subtilis GN=yrrB	0.25		0.25		0.25		0.5	0.125
d1157	d1157.a1	sp|P39812|GLTA_BACSU Glutamate synthase [NADPH] large chain OS=Bacillus subtilis GN=gltA	0.0657895		0.0657895		0.0131579
d1158	d1158.a1	sp|P37545|YABD_BACSU Uncharacterized deoxyribonuclease yabD OS=Bacillus subtilis GN=yabD	0.5		0.2		0.2		0.2
d1159	d1159.a1	sp|P54719|YFIC_BACSU Uncharacterized ABC transporter ATP-binding protein YfiC OS=Bacillus subtilis GN=yfiC		0.153846		0.0769231		0.115385		0.0769231
d1160	d1160.a1	sp|O34678|YTBE_BACSU Uncharacterized oxidoreductase YtbE OS=Bacillus subtilis GN=ytbE			0.133333		0.2		0.4
d1161	d1161.a1	sp|O06724|YISK_BACSU Uncharacterized protein yisK OS=Bacillus subtilis GN=yisK	0.142857		0.0714286		0.285714		0.285714
d1162	d1162.a1	sp|P0CI77|P5CR1_BACSU Pyrroline-5-carboxylate reductase 1 OS=Bacillus subtilis GN=proH					0.2	0.2	0.133333	0.2
d1163	d1163.a1	sp|P23448|FLIG_BACSU Flagellar motor switch protein FliG OS=Bacillus subtilis GN=fliG	0.153846	0.153846	0.153846		0.0769231	0.0769231	0.0769231	0.153846
d1164	d1164.a1	sp|O31576|YFHH_BACSU Uncharacterized protein yfhH OS=Bacillus subtilis GN=yfhH	0.5		0.5		1		0.75
d1165	d1165.a1	sp|O32248|YVBK_BACSU Uncharacterized N-acetyltransferase YvbK OS=Bacillus subtilis GN=yvbK	0.25		0.25	0.125	0.375	0.125	0.125	0.125
d1166	d1166.a1	sp|P12046|PUR7_BACSU Phosphoribosylaminoimidazole-succinocarboxamide synthase OS=Bacillus subtilis GN=purC	0.0714286	0.142857	0.142857	0.0714286	0.142857	0.0714286		0.142857
d1167	d1167.a1	sp|Q45593|YYDI_BACSU Probable peptide export ATP-binding protein YydI OS=Bacillus subtilis GN=yydI		0.166667		0.25		0.25		0.25
d1168	d1168.a1	sp|P35156|YPUI_BACSU Uncharacterized protein ypuI OS=Bacillus subtilis GN=ypuI	0.428571	0.285714	0.285714		0.285714		0.285714
d1169	d1169.a1	sp|P39615|UNG_BACSU Uracil-DNA glycosylase OS=Bacillus subtilis GN=ung	0.4		0.4		0.1		0.2
d1170	d1170.a1	sp|P54478|YQFU_BACSU UPF0750 membrane protein yqfU OS=Bacillus subtilis GN=yqfU		0.428571		0.285714		0.428571		0.428571
d1171	d1171.a1	sp|P45868|MAO2_BACSU Probable NAD-dependent malic enzyme 2 OS=Bacillus subtilis GN=maeA	0.04		0.12		0.08		0.2
d1172	d1172.a1	sp|P94415|RAPC_BACSU Response regulator aspartate phosphatase C OS=Bacillus subtilis GN=rapC	0.115385	0.0769231		0.0384615	0.0384615		0.0769231	0.0769231
d1173	d1173.a1	sp|P20692|TYRA_BACSU Prephenate dehydrogenase OS=Bacillus subtilis GN=tyrA	0.0714286	0.0714286	0.357143		0.142857		0.142857
d1174	d1174.a1	sp|O31678|QUEF_BACSU NADPH-dependent 7-cyano-7-deazaguanine reductase OS=Bacillus subtilis GN=queF	0.5		0.666667		0.166667		0.333333	0.166667
d1175	d1175.a1	sp|O34325|YTRP_BACSU Uncharacterized protein ytrP OS=Bacillus subtilis GN=ytrP	0.0416667	0.0833333	0.0416667	0.0416667	0.0416667	0.0833333	0.0416667	0.0833333
d1176	d1176.a1	sp|P37530|DGK_BACSU Deoxyguanosine kinase OS=Bacillus subtilis GN=dgk	0.230769		0.230769		0.153846		0.230769
d1177	d1177.a1	sp|P54479|ZUR_BACSU Zinc-specific metallo-regulatory protein OS=Bacillus subtilis GN=zur	0.25		0.375		0.375		0.375
d1178	d1178.a1	sp|P80877|METE_BACSU 5-methyltetrahydropteroyltriglutamate--homocysteine methyltransferase OS=Bacillus subtilis GN=metE	0.0769231		0.0512821		0.0512821		0.102564
d1179	d1179.a1	sp|P40747|YUXG_BACSU Uncharacterized oxidoreductase yuxG OS=Bacillus subtilis GN=yuxG	0.0277778		0.0833333		0.111111		0.0833333
d1180	d1180.a1	sp|P38022|ROCR_BACSU Arginine utilization regulatory protein rocR OS=Bacillus subtilis GN=rocR	0.0625	0.125	0.0625	0.0625	0.0625	0.1875	0.0625	0.0625
d1181	d1181.a1	sp|P94516|LRGB_BACSU Antiholin-like protein LrgB OS=Bacillus subtilis GN=lrgB		0.8		0.6		0.2		0.6
d1182	d1182.a1	sp|O32174|GCSH_BACSU Glycine cleavage system H protein OS=Bacillus subtilis GN=gcvH	0.5		0.75	0.25	0.75		0.5
d1183	d1183.a1	sp|O34874|ISCS2_BACSU Putative cysteine desulfurase IscS 2 OS=Bacillus subtilis GN=iscS2	0.214286	0.214286			0.0714286		0.214286
d1184	d1184.a1	sp|P32437|YVYE_BACSU IMPACT family member yvyE OS=Bacillus subtilis GN=yvyE	0.333333		0.166667		0.166667		0.166667
d1185	d1185.a1	sp|P96667|YDEJ_BACSU Uncharacterized lipoprotein ydeJ OS=Bacillus subtilis GN=ydeJ		0.272727	0.0909091	0.181818	0.0909091	0.181818		0.0909091
d1186	d1186.a1	sp|O32239|YVAQ_BACSU Putative sensory transducer protein yvaQ OS=Bacillus subtilis GN=yvaQ		0.235294		0.235294		0.117647
d1187	d1187.a1	sp|P24011|COX2_BACSU Cytochrome c oxidase subunit 2 OS=Bacillus subtilis GN=ctaC		0.142857		0.142857		0.285714		0.142857
d1188	d1188.a1	sp|P54465|YQEZ_BACSU Uncharacterized protein yqeZ OS=Bacillus subtilis GN=yqeZ	0.0666667	0.2		0.133333		0.133333		0.133333
d1189	d1189.a1	sp|P24136|OPPD_BACSU Oligopeptide transport ATP-binding protein OppD OS=Bacillus subtilis GN=oppD		0.111111				0.166667		0.277778
d1190	d1190.a1	sp|P19466|MTRB_BACSU Transcription attenuation protein mtrB OS=Bacillus subtilis GN=mtrB	0.25		0.25		1		1
d1191	d1191.a1	sp|O32041|YRVJ_BACSU Putative N-acetylmuramoyl-L-alanine amidase YrvJ OS=Bacillus subtilis GN=yrvJ	0.0416667				0.166667		0.208333
d1192	d1192.a1	sp|P96704|YDGF_BACSU Uncharacterized transporter YdgF OS=Bacillus subtilis GN=ydgF		0.375		0.25		0.5		0.125
d1193	d1193.a1	sp|P94534|GLCF_BACSU Probable glycolate oxidase iron-sulfur subunit OS=Bacillus subtilis GN=glcF	0.0526316	0.105263	0.0526316	0.105263		0.105263		0.105263
d1194	d1194.a1	sp|P26935|IOLG_BACSU Inositol 2-dehydrogenase/D-chiro-inositol 3-dehydrogenase OS=Bacillus subtilis GN=iolG	0.2		0.133333		0.133333		0.2
d1195	d1195.a1	sp|P40780|YTXH_BACSU Uncharacterized protein ytxH OS=Bacillus subtilis GN=ytxH					0.75	0.125	0.25	0.125
d1196	d1196.a1	sp|P50619|YMAB_BACSU Uncharacterized protein ymaB OS=Bacillus subtilis GN=ymaB			0.153846		0.461538		0.153846
d1197	d1197.a1	sp|Q04778|ALSR_BACSU HTH-type transcriptional regulator AlsR OS=Bacillus subtilis GN=alsR						0.230769	0.0769231	0.461538
d1198	d1198.a1	sp|O32193|CSSS_BACSU Sensor histidine kinase CssS OS=Bacillus subtilis GN=cssS		0.25		0.25		0.125
d1199	d1199.a1	sp|P12048|PUR9_BACSU Bifunctional purine biosynthesis protein purH OS=Bacillus subtilis GN=purH	0.166667		0.125		0.0833333		0.0416667
d1200	d1200.a1	sp|O34688|YBCC_BACSU UPF0753 protein ybcC OS=Bacillus subtilis GN=ybcC		0.0588235		0.0294118		0.117647		0.0882353
d1201	d1201.a1	sp|P32726|RIMP_BACSU Ribosome maturation factor rimP OS=Bacillus subtilis GN=rimP	0.571429			0.142857		0.428571		0.285714
d1202	d1202.a1	sp|O05502|YDHJ_BACSU Uncharacterized protein ydhJ OS=Bacillus subtilis GN=ydhJ					0.454545		0.363636	0.0909091
d1203	d1203.a1	sp|O34545|BRAB_BACSU Branched-chain amino acid transport system carrier protein BraB OS=Bacillus subtilis GN=braB		0.285714		0.428571		0.285714		0.428571
d1204	d1204.a1	sp|P46322|PGSA_BACSU CDP-diacylglycerol--glycerol-3-phosphate 3-phosphatidyltransferase OS=Bacillus subtilis GN=pgsA	0.166667	0.5		0.333333		0.333333		0.333333
d1205	d1205.a1	sp|O31507|YEEG_BACSU Uncharacterized protein yeeG OS=Bacillus subtilis GN=yeeG						0.428571		0.285714
d1206	d1206.a1	sp|P24010|COX1_BACSU Cytochrome c oxidase subunit 1 OS=Bacillus subtilis GN=ctaD		0.3		0.3		0.2		0.2
d1207	d1207.a1	sp|P54173|YPJQ_BACSU Uncharacterized protein ypjQ OS=Bacillus subtilis GN=ypjQ	0.2		0.6		0.6		0.6
d1208	d1208.a1	sp|P06628|SP0F_BACSU Sporulation initiation phosphotransferase F OS=Bacillus subtilis GN=spo0F	0.333333		0.111111		0.333333		0.333333
d1209	d1209.a1	sp|Q01463|MINC_BACSU Septum site-determining protein minC OS=Bacillus subtilis GN=minC	0.363636	0.0909091	0.272727					0.181818
d1210	d1210.a1	sp|P96652|LRPA_BACSU HTH-type transcriptional regulator lrpA OS=Bacillus subtilis GN=lrpA	0.428571		0.142857		0.714286		0.142857
d1211	d1211.a1	sp|O34528|YRVN_BACSU Uncharacterized AAA domain-containing protein YrvN OS=Bacillus subtilis GN=yrvN		0.222222		0.166667		0.111111		0.0555556
d1212	d1212.a1	sp|P08495-1|AK2_BACSU Isoform Alpha of Aspartokinase 2 OS=Bacillus subtilis GN=lysC	0.181818	0.0909091	0.0909091				0.0454545
d1212	d1212.a2	sp|P08495-2|AK2_BACSU Isoform Beta of Aspartokinase 2 OS=Bacillus subtilis GN=lysC	0.0909091		0.181818				0.181818
d1213	d1213.a1	sp|P96611|YDBP_BACSU Thioredoxin-like protein ydbP OS=Bacillus subtilis GN=ydbP	0.166667		0.5		0.666667		0.333333
d1214	d1214.a1	sp|P54556|COAA_BACSU Pantothenate kinase OS=Bacillus subtilis GN=coaA	0.2		0.133333	0.0666667	0.133333		0.133333
d1215	d1215.a1	sp|P54174|YPKP_BACSU Uncharacterized protein ypkP OS=Bacillus subtilis GN=ypkP		0.166667		0.166667		0.333333		0.166667
d1216	d1216.a1	sp|P39583|YWAC_BACSU GTP pyrophosphokinase ywaC OS=Bacillus subtilis GN=ywaC	0.0769231	0.230769	0.153846	0.0769231	0.0769231	0.0769231	0.0769231
d1217	d1217.a1	sp|P54162|RNHL_BACSU 14.7 kDa ribonuclease H-like protein OS=Bacillus subtilis GN=rnhA	0.166667		0.166667		0.666667		0.666667
d1218	d1218.a1	sp|O34921|YTOI_BACSU Uncharacterized protein ytoI OS=Bacillus subtilis GN=ytoI	0.0588235	0.117647	0.0588235	0.117647	0.0588235	0.0588235	0.0588235	0.0588235
d1219	d1219.a1	sp|P32398|YHGD_BACSU Uncharacterized HTH-type transcriptional regulator yhgD OS=Bacillus subtilis GN=yhgD	0.0714286	0.0714286	0.142857		0.142857	0.0714286	0.142857	0.0714286
d1220	d1220.a1	sp|P37944|AROK_BACSU Shikimate kinase OS=Bacillus subtilis GN=aroK	0.272727	0.0909091	0.181818		0.181818		0.181818
d1221	d1221.a1	sp|P70972|ECFT_BACSU Energy-coupling factor transporter transmembrane protein EcfT OS=Bacillus subtilis GN=ecfT		0.272727		0.272727		0.181818		0.181818
d1222	d1222.a1	sp|P96621|ENDAI_BACSU Antitoxin EndoAI OS=Bacillus subtilis GN=ndoAI	0.5		0.75		0.5		0.5
d1223	d1223.a1	sp|P37538|YAAQ_BACSU Uncharacterized protein yaaQ OS=Bacillus subtilis GN=yaaQ	0.5		0.25		0.75	0.25	0.25	0.25
d1224	d1224.a1	sp|O07009|CYCB_BACSU Cyclodextrin-binding protein OS=Bacillus subtilis GN=cycB		0.166667		0.0833333		0.25		0.25
d1225	d1225.a1	sp|O06972|YVCI_BACSU Uncharacterized Nudix hydrolase yvcI OS=Bacillus subtilis GN=yvcI	0.428571		0.285714		0.285714		0.285714
d1226	d1226.a1	sp|P33189|YHXA_BACSU Uncharacterized aminotransferase YhxA OS=Bacillus subtilis GN=yhxA	0.227273		0.181818
d1227	d1227.a1	sp|P96712|BMR3_BACSU Multidrug resistance protein 3 OS=Bacillus subtilis GN=bmr3		0.375		0.25		0.25		0.25
d1228	d1228.a1	sp|O05405|YRHO_BACSU Uncharacterized protein yrhO OS=Bacillus subtilis GN=yrhO	0.230769		0.153846		0.153846		0.153846
d1229	d1229.a1	sp|O07596|YHEN_BACSU Putative polysaccharide deacetylase yheN OS=Bacillus subtilis GN=yheN		0.230769		0.307692				0.153846
d1230	d1230.a1	sp|P94462|DEF1_BACSU Peptide deformylase 1 OS=Bacillus subtilis GN=defA	0.142857		0.285714		0.285714	0.142857	0.142857	0.285714
d1231	d1231.a1	sp|P42415|IOLD_BACSU 3D-(3,5/4)-trihydroxycyclohexane-1,2-dione hydrolase OS=Bacillus subtilis GN=iolD	0.15		0.15		0.15
d1232	d1232.a1	sp|Q03521|MRAY_BACSU Phospho-N-acetylmuramoyl-pentapeptide-transferase OS=Bacillus subtilis GN=mraY				1		1.5		2
d1233	d1233.a1	sp|O34908|YKOX_BACSU Uncharacterized membrane protein ykoX OS=Bacillus subtilis GN=ykoX		0.75		0.75		0.25		0.5
d1234	d1234.a1	sp|P17906|RSBX_BACSU Phosphoserine phosphatase rsbX OS=Bacillus subtilis GN=rsbX	0.1		0.1		0.3	0.1	0.3
d1235	d1235.a1	sp|P46911|QCRA_BACSU Menaquinol-cytochrome c reductase iron-sulfur subunit OS=Bacillus subtilis GN=qcrA		0.375		0.125		0.25		0.375
d1236	d1236.a1	sp|P39840|GALM_BACSU Aldose 1-epimerase OS=Bacillus subtilis GN=galM			0.0666667		0.266667		0.266667
d1237	d1237.a1	sp|P42246|YCBN_BACSU Uncharacterized ABC transporter ATP-binding protein YcbN OS=Bacillus subtilis GN=ycbN		0.214286		0.214286		0.142857		0.0714286
d1238	d1238.a1	sp|P39593|THIM_BACSU Hydroxyethylthiazole kinase OS=Bacillus subtilis GN=thiM	0.2	0.2	0.1		0.2		0.2
d1239	d1239.a1	sp|O06490|YETN_BACSU Uncharacterized protein yetN OS=Bacillus subtilis GN=yetN	0.105263		0.105263		0.157895		0.105263
d1240	d1240.a1	sp|P37485|YYBS_BACSU Uncharacterized protein yybS OS=Bacillus subtilis GN=yybS		0.4				0.8		0.6
d1241	d1241.a1	sp|O07529|AZR_BACSU FMN-dependent NADPH-azoreductase OS=Bacillus subtilis GN=azr	0.375		0.125		0.25		0.375
d1242	d1242.a1	sp|O05229|MRPD_BACSU Na(+)/H(+) antiporter subunit D OS=Bacillus subtilis GN=mrpD		0.428571		0.428571		0.285714		0.142857
d1243	d1243.a1	sp|O31650|YJDI_BACSU Uncharacterized protein yjdI OS=Bacillus subtilis GN=yjdI	0.125	0.25	0.375		0.125	0.125	0.125
d1244	d1244.a1	sp|P39616|ALDH2_BACSU Probable aldehyde dehydrogenase ywdH OS=Bacillus subtilis GN=ywdH		0.125				0.1875		0.25
d1245	d1245.a1	sp|Q45589|YBBP_BACSU Uncharacterized protein ybbP OS=Bacillus subtilis GN=ybbP		0.428571		0.428571		0.142857		0.285714
d1246	d1246.a1	sp|P39739|FLIS_BACSU Flagellar protein fliS OS=Bacillus subtilis GN=fliS	0.6		0.4		0.2		0.6
d1247	d1247.a1	sp|O31638|YJCP_BACSU Uncharacterized protein yjcP OS=Bacillus subtilis GN=yjcP	0.142857	0.285714		0.571429	0.142857			0.142857
d1248	d1248.a1	sp|P37564|COAX_BACSU Type III pantothenate kinase OS=Bacillus subtilis GN=coaX	0.571429		0.142857		0.285714		0.285714
d1249	d1249.a1	sp|O32178|FADN_BACSU Probable 3-hydroxyacyl-CoA dehydrogenase OS=Bacillus subtilis GN=fadN				0.025641		0.0512821		0.153846
d1250	d1250.a1	sp|O34932|COAE_BACSU Dephospho-CoA kinase OS=Bacillus subtilis GN=coaE	0.25		0.0833333		0.166667		0.25
d1251	d1251.a1	sp|P39586|YWBC_BACSU Uncharacterized protein ywbC OS=Bacillus subtilis GN=ywbC	0.4		0.6		0.2		0.6
d1252	d1252.a1	sp|P94419|YCLO_BACSU Uncharacterized ABC transporter permease protein yclO OS=Bacillus subtilis GN=yclO	0.5	1	0.5	0.5	0.5	0.5	0.5	0.5
d1253	d1253.a1	sp|O31702|MOEB_BACSU Sulfur carrier protein moaD adenylyltransferase OS=Bacillus subtilis GN=moeB	0.142857		0.0714286	0.0714286	0.0714286	0.0714286	0.142857	0.0714286
d1254	d1254.a1	sp|P54496|YQGS_BACSU Lipoteichoic acid synthase-like yqgS OS=Bacillus subtilis GN=yqgS		0.166667		0.0416667		0.125		0.0416667
d1255	d1255.a1	sp|O05256|MAEN_BACSU Na(+)-malate symporter OS=Bacillus subtilis GN=maeN		0.5		0.2				0.2
d1256	d1256.a1	sp|P54720|CATD_BACSU Putative oxidoreductase CatD OS=Bacillus subtilis GN=catD	0.25	0.5		0.75		0.5		0.25
d1257	d1257.a1	sp|P23445|FLII_BACSU Flagellum-specific ATP synthase OS=Bacillus subtilis GN=fliI	0.0952381	0.0952381	0.0952381	0.047619	0.047619		0.047619
d1258	d1258.a1	sp|P96622|ENDOA_BACSU mRNA interferase EndoA OS=Bacillus subtilis GN=ndoA	0.285714		0.285714		0.428571		0.285714
d1259	d1259.a1	sp|P96670|YDEM_BACSU Uncharacterized protein ydeM OS=Bacillus subtilis GN=ydeM	0.5		0.333333		0.333333		0.333333
d1260	d1260.a1	sp|Q45588|RSIW_BACSU Anti-sigma-W factor rsiW OS=Bacillus subtilis GN=rsiW		0.5		0.666667		0.166667
d1261	d1261.a1	sp|O34593|YJQA_BACSU Uncharacterized protein yjqA OS=Bacillus subtilis GN=yjqA	0.333333		0.166667		0.333333		0.5
d1262	d1262.a1	sp|O07615|YHFP_BACSU Putative quinone oxidoreductase YhfP OS=Bacillus subtilis GN=yhfP	0.117647		0.117647		0.117647		0.117647
d1263	d1263.a1	sp|P23479|SBCD_BACSU Nuclease sbcCD subunit D OS=Bacillus subtilis GN=sbcD		0.0588235	0.0588235		0.0588235	0.0588235	0.0588235	0.176471
d1264	d1264.a1	sp|O32159|YURR_BACSU Uncharacterized oxidoreductase YurR OS=Bacillus subtilis GN=yurR	0.2		0.133333				0.133333	0.0666667
d1265	d1265.a1	sp|Q08793|YCXB_BACSU Uncharacterized protein ycxB OS=Bacillus subtilis GN=ycxB		0.333333		0.333333		0.333333		0.333333
d1266	d1266.a1	sp|P54458|YQEM_BACSU Putative methyltransferase yqeM OS=Bacillus subtilis GN=yqeM	0.3		0.1		0.2		0.2
d1267	d1267.a1	sp|P39157|YWLG_BACSU UPF0340 protein ywlG OS=Bacillus subtilis GN=ywlG	0.125		0.25		0.5		0.125
d1268	d1268.a1	sp|P24139|OPPC_BACSU Oligopeptide transport system permease protein oppC OS=Bacillus subtilis GN=oppC		0.166667		0.166667		0.5		0.5
d1269	d1269.a1	sp|P42411|RSBT_BACSU Serine/threonine-protein kinase rsbT OS=Bacillus subtilis GN=rsbT	0.222222		0.222222		0.111111	0.111111	0.222222
d1270	d1270.a1	sp|P94414|YCLK_BACSU Sensor histidine kinase yclK OS=Bacillus subtilis GN=yclK		0.176471		0.117647		0.0588235		0.117647
d1271	d1271.a1	sp|O31669|MTND_BACSU Acireductone dioxygenase OS=Bacillus subtilis GN=mtnD			0.1		0.3		0.4
d1272	d1272.a1	sp|P46318|PTJB_BACSU Lichenan-specific phosphotransferase enzyme IIB component OS=Bacillus subtilis GN=licB					0.5		0.833333
d1273	d1273.a1	sp|O34857|ROK_BACSU Repressor rok OS=Bacillus subtilis GN=rok	0.333333		0.333333				0.666667
d1274	d1274.a1	sp|O32113|YUTM_BACSU Uncharacterized protein yutM OS=Bacillus subtilis GN=yutM	0.6		0.2		0.4		0.4
d1275	d1275.a1	sp|P96678|YDFA_BACSU Putative arsenical pump membrane protein YdfA OS=Bacillus subtilis GN=ydfA		0.285714		0.285714		0.285714		0.285714
d1276	d1276.a1	sp|O31785|PKSS_BACSU Polyketide biosynthesis cytochrome P450 PksS OS=Bacillus subtilis GN=pksS	0.173913		0.0434783				0.130435
d1277	d1277.a1	sp|O31741|TRMD_BACSU tRNA (guanine-N(1)-)-methyltransferase OS=Bacillus subtilis GN=trmD	0.1		0.1		0.4		0.2
d1278	d1278.a1	sp|P45873|HEMK_BACSU Protein methyltransferase hemK homolog OS=Bacillus subtilis GN=ywkE			0.133333		0.2		0.133333	0.0666667
d1279	d1279.a1	sp|O31712|YKNZ_BACSU Uncharacterized ABC transporter permease yknZ OS=Bacillus subtilis GN=yknZ		0.375		0.5		0.125
d1280	d1280.a1	sp|P42297|YXIE_BACSU Universal stress protein YxiE OS=Bacillus subtilis GN=yxiE	0.285714		0.142857	0.142857	0.285714		0.285714
d1281	d1281.a1	sp|O32253|CGGR_BACSU Central glycolytic genes regulator OS=Bacillus subtilis GN=cggR		0.117647	0.176471	0.117647		0.0588235
d1282	d1282.a1	sp|O34424|YTEJ_BACSU Uncharacterized membrane protein yteJ OS=Bacillus subtilis GN=yteJ	0.2	0.6		0.2		0.2		0.4
d1283	d1283.a1	sp|O31709|YKNW_BACSU Uncharacterized protein yknW OS=Bacillus subtilis GN=yknW		0.5	0.25	0.5		0.5		0.25
d1284	d1284.a1	sp|P54955|YXEP_BACSU Uncharacterized hydrolase YxeP OS=Bacillus subtilis GN=yxeP	0.307692		0.230769				0.0769231
d1285	d1285.a1	sp|P42176|NARH_BACSU Nitrate reductase beta chain OS=Bacillus subtilis GN=narH		0.1		0.1		0.1		0.1
d1286	d1286.a1	sp|P37482|YYCB_BACSU Uncharacterized transporter YycB OS=Bacillus subtilis GN=yycB		0.125		0.25		0.25		0.375
d1287	d1287.a1	sp|O31610|YJBL_BACSU UPF0738 protein yjbL OS=Bacillus subtilis GN=yjbL	0.75		0.75		0.25		0.25
d1288	d1288.a1	sp|P96717|YWQE_BACSU Tyrosine-protein phosphatase YwqE OS=Bacillus subtilis GN=ywqE				0.0769231	0.0769231	0.153846	0.0769231	0.230769
d1289	d1289.a1	sp|P70945|YITS_BACSU DegV domain-containing protein yitS OS=Bacillus subtilis GN=yitS	0.181818		0.181818		0.181818		0.181818
d1290	d1290.a1	sp|P23970|MEND_BACSU 2-succinyl-5-enolpyruvyl-6-hydroxy-3-cyclohexene-1-carboxylate synthase OS=Bacillus subtilis GN=menD	0.107143		0.0714286		0.0357143		0.0714286
d1291	d1291.a1	sp|O34440|YFMI_BACSU Uncharacterized MFS-type transporter yfmI OS=Bacillus subtilis GN=yfmI						0.75		1.25
d1292	d1292.a1	sp|P94427|GABT_BACSU Probable 4-aminobutyrate aminotransferase OS=Bacillus subtilis GN=gabT	0.214286		0.0714286		0.0714286		0.214286
d1293	d1293.a1	sp|P96715|YWQC_BACSU Probable capsular polysaccharide biosynthesis protein YwqC OS=Bacillus subtilis GN=ywqC		0.111111				0.222222		0.555556
d1294	d1294.a1	sp|P54390|YPIB_BACSU UPF0302 protein ypiB OS=Bacillus subtilis GN=ypiB	0.181818		0.181818		0.0909091		0.272727
d1295	d1295.a1	sp|P12039|PUR2_BACSU Phosphoribosylamine--glycine ligase OS=Bacillus subtilis GN=purD	0.235294	0.0588235	0.0588235		0.0588235		0.0588235
d1296	d1296.a1	sp|P54529|YQIR_BACSU Putative sigma L-dependent transcriptional regulator yqiR OS=Bacillus subtilis GN=yqiR	0.0294118	0.0588235	0.0294118	0.0294118		0.0294118		0.0588235
d1297	d1297.a1	sp|P49937|FHUG_BACSU Iron(3+)-hydroxamate import system permease protein fhuG OS=Bacillus subtilis GN=fhuG		0.5		0.25		0.75		0.5
d1298	d1298.a1	sp|P39789|YPOC_BACSU Uncharacterized protein ypoC OS=Bacillus subtilis GN=ypoC	0.111111		0.222222		0.222222		0.333333
d1299	d1299.a1	sp|P39119|CISY_BACSU Citrate synthase 1 OS=Bacillus subtilis GN=citA		0.0526316	0.105263		0.105263	0.0526316	0.0526316	0.0526316
d1300	d1300.a1	sp|P54461|RSME_BACSU Ribosomal RNA small subunit methyltransferase E OS=Bacillus subtilis GN=rsmE	0.142857		0.214286		0.0714286		0.142857
d1301	d1301.a1	sp|P70995|YWHC_BACSU Putative zinc metalloprotease ywhC OS=Bacillus subtilis GN=ywhC	0.333333	0.333333		0.666667		0.666667	0.333333	0.333333
d1302	d1302.a1	sp|P54449|YQED_BACSU Uncharacterized protein yqeD OS=Bacillus subtilis GN=yqeD		0.125			0.125	0.25	0.25	0.25
d1303	d1303.a1	sp|P40761|YUXK_BACSU Uncharacterized protein yuxK OS=Bacillus subtilis GN=yuxK		0.285714		0.285714		0.285714		0.285714
d1304	d1304.a1	sp|Q45514|SAPB_BACSU Protein SapB OS=Bacillus subtilis GN=sapB		0.25		0.25		0.25		0.25
d1305	d1305.a1	sp|O34790|PCRB_BACSU Putative glycerol-1-phosphate prenyltransferase OS=Bacillus subtilis GN=pcrB	0.4		0.2		0.8		0.2
d1306	d1306.a1	sp|P45710|CCDC_BACSU Protein CcdC OS=Bacillus subtilis GN=ccdC		0.4		0.2		0.4		0.4
d1307	d1307.a1	sp|O34433|YOBO_BACSU Putative phage-related protein yobO OS=Bacillus subtilis GN=yobO		0.037037			0.037037	0.0740741	0.037037	0.0740741
d1308	d1308.a1	sp|P42086|PBUX_BACSU Xanthine permease OS=Bacillus subtilis GN=pbuX		0.5		0.25		0.25	0.25	0.5
d1309	d1309.a1	sp|Q02112|LYTA_BACSU Membrane-bound protein lytA OS=Bacillus subtilis GN=lytA	0.25	0.25	0.25	0.5		0.25		0.25
d1310	d1310.a1	sp|O31818|YNZC_BACSU UPF0291 protein ynzC OS=Bacillus subtilis GN=ynzC	1		0.5		1		1
d1311	d1311.a1	sp|P42108|YXAI_BACSU Uncharacterized protein yxaI OS=Bacillus subtilis GN=yxaI		0.5		0.5		0.5		0.25
d1312	d1312.a1	sp|O31688|ZOSA_BACSU Zinc-transporting ATPase OS=Bacillus subtilis GN=zosA		0.157895				0.105263		0.105263
d1313	d1313.a1	sp|O31806|YNDB_BACSU Uncharacterized protein YndB OS=Bacillus subtilis GN=yndB	0.25		0.375		0.125		0.125
d1314	d1314.a1	sp|O07550|YHEI_BACSU Probable multidrug resistance ABC transporter ATP-binding/permease protein YheI OS=Bacillus subtilis GN=yheI		0.0909091		0.136364		0.0454545		0.0454545
d1315	d1315.a1	sp|O34632|SIRB_BACSU Sirohydrochlorin ferrochelatase OS=Bacillus subtilis GN=sirB	0.0909091		0.0909091		0.181818		0.272727
d1316	d1316.a1	sp|O34779|PRPC_BACSU Protein phosphatase prpC OS=Bacillus subtilis GN=prpC	0.2		0.1		0.1		0.3
d1317	d1317.a1	sp|P54535|ARTP_BACSU Arginine-binding extracellular protein ArtP OS=Bacillus subtilis GN=artP		0.230769	0.0769231	0.153846				0.0769231
d1318	d1318.a1	sp|O32175|YUSI_BACSU Uncharacterized protein YusI OS=Bacillus subtilis GN=yusI	0.142857		0.285714		0.285714		0.285714
d1319	d1319.a1	sp|O31795|MIAA_BACSU tRNA dimethylallyltransferase OS=Bacillus subtilis GN=miaA	0.133333		0.133333		0.0666667		0.133333
d1320	d1320.a1	sp|P28820|PABB_BACSU Para-aminobenzoate synthase component 1 OS=Bacillus subtilis GN=pabB	0.2		0.2				0.0666667
d1321	d1321.a1	sp|O32204|ARCD_BACSU Putative arginine/ornithine antiporter OS=Bacillus subtilis GN=yvsH		0.25		0.5		0.5		0.5
d1322	d1322.a1	sp|P94443|PADR_BACSU Negative transcription regulator padR OS=Bacillus subtilis GN=padR	0.166667		0.333333				0.0833333
d1323	d1323.a1	sp|P14194|CTC_BACSU General stress protein CTC OS=Bacillus subtilis GN=ctc	0.4		0.2		0.4		0.4
d1324	d1324.a1	sp|Q796P5|YITY_BACSU Uncharacterized FAD-linked oxidoreductase yitY OS=Bacillus subtilis GN=yitY		0.0555556		0.0555556		0.166667		0.111111
d1325	d1325.a1	sp|O06979|YVCQ_BACSU Sensor histidine kinase yvcQ OS=Bacillus subtilis GN=yvcQ		0.15				0.1		0.1
d1326	d1326.a1	sp|P94573|YWOC_BACSU Uncharacterized isochorismatase family protein ywoC OS=Bacillus subtilis GN=ywoC	0.285714		0.285714		0.285714		0.142857
d1327	d1327.a1	sp|P32732|TRUB_BACSU tRNA pseudouridine synthase B OS=Bacillus subtilis GN=truB	0.153846		0.0769231		0.153846		0.153846
d1328	d1328.a1	sp|P54544|OXAA2_BACSU Membrane protein oxaA 2 OS=Bacillus subtilis GN=oxaA2		0.333333		0.166667		0.333333		0.333333
d1329	d1329.a1	sp|P94425|YCNE_BACSU Putative monooxygenase ycnE OS=Bacillus subtilis GN=ycnE	0.166667		0.333333		0.5		0.166667
d1330	d1330.a1	sp|O34303|YDJA_BACSU Type-2 restriction enzyme BsuMI component ydjA OS=Bacillus subtilis GN=ydjA	0.04	0.04		0.08	0.04	0.08
d1331	d1331.a1	sp|O32245|YVBH_BACSU Uncharacterized protein yvbH OS=Bacillus subtilis GN=yvbH	0.230769		0.153846		0.0769231		0.0769231
d1332	d1332.a1	sp|O34355|YTCJ_BACSU Putative amidohydrolase ytcJ OS=Bacillus subtilis GN=ytcJ	0.0555556		0.111111		0.111111		0.111111
d1333	d1333.a1	sp|P04990|THRC_BACSU Threonine synthase OS=Bacillus subtilis GN=thrC	0.133333		0.2		0.133333
d1334	d1334.a1	sp|P54718|YFIB_BACSU Uncharacterized ABC transporter ATP-binding protein YfiB OS=Bacillus subtilis GN=yfiB		0.0416667		0.0416667		0.125		0.0833333
d1335	d1335.a1	sp|P46904|NATB_BACSU Protein natB OS=Bacillus subtilis GN=natB		0.3		0.1		0.2		0.1
d1336	d1336.a1	sp|P70973|TRUA_BACSU tRNA pseudouridine synthase A OS=Bacillus subtilis GN=truA					0.307692		0.230769
d1337	d1337.a1	sp|P31114|HEPS2_BACSU Heptaprenyl diphosphate synthase component 2 OS=Bacillus subtilis GN=hepT		0.230769				0.0769231		0.230769
d1338	d1338.a1	sp|P39651|YWFO_BACSU Uncharacterized protein ywfO OS=Bacillus subtilis GN=ywfO	0.047619		0.142857		0.047619		0.0952381
d1339	d1339.a1	sp|O32192|CSSR_BACSU Transcriptional regulatory protein CssR OS=Bacillus subtilis GN=cssR	0.4		0.1	0.1	0.1
d1340	d1340.a1	sp|P36839|ARGD_BACSU Acetylornithine aminotransferase OS=Bacillus subtilis GN=argD	0.307692		0.230769
d1341	d1341.a1	sp|O32036|YRRM_BACSU Putative O-methyltransferase yrrM OS=Bacillus subtilis GN=yrrM		0.25		0.25		0.25		0.125
d1342	d1342.a1	sp|P94392|YCGO_BACSU Uncharacterized symporter ycgO OS=Bacillus subtilis GN=ycgO		0.285714		0.285714		0.142857		0.285714
d1343	d1343.a1	sp|P37513|YYAK_BACSU Uncharacterized protein yyaK OS=Bacillus subtilis GN=yyaK		0.5	0.25	0.25		0.25	0.25	0.25
d1344	d1344.a1	sp|O07614|YHFO_BACSU Uncharacterized N-acetyltransferase YhfO OS=Bacillus subtilis GN=yhfO	0.4		0.4		0.2		0.4
d1345	d1345.a1	sp|Q797A7|YFNA_BACSU Uncharacterized amino acid permease YfnA OS=Bacillus subtilis GN=yfnA	0.142857	0.285714		0.142857	0.142857	0.142857		0.142857
d1346	d1346.a1	sp|O07020|LUTA_BACSU Lactate utilization protein A OS=Bacillus subtilis GN=lutA	0.5				0.125		0.25
d1347	d1347.a1	sp|P39592|YWBI_BACSU Uncharacterized HTH-type transcriptional regulator ywbI OS=Bacillus subtilis GN=ywbI	0.133333		0.133333		0.0666667		0.133333
d1348	d1348.a1	sp|Q45479|LSPA_BACSU Lipoprotein signal peptidase OS=Bacillus subtilis GN=lspA		0.333333		0.666667	0.333333	0.333333	0.333333	0.333333
d1349	d1349.a1	sp|P68571|BDBB_BACSU SPBc2 prophage-derived disulfide bond formation protein B OS=Bacillus subtilis GN=bdbB		1		0.75
d1350	d1350.a1	sp|P71020|YLMH_BACSU Putative RNA-binding protein ylmH OS=Bacillus subtilis GN=ylmH	0.181818	0.0909091	0.0909091				0.181818	0.0909091
d1351	d1351.a1	sp|P37504|YYAT_BACSU Uncharacterized protein yyaT OS=Bacillus subtilis GN=yyaT			0.333333		1		0.333333	0.333333
d1352	d1352.a1	sp|P39641|BACD_BACSU Alanine-anticapsin ligase BacD OS=Bacillus subtilis GN=bacD					0.1875		0.1875
d1353	d1353.a1	sp|O31691|GLCT_BACSU PtsGHI operon antiterminator OS=Bacillus subtilis GN=glcT	0.142857				0.214286		0.0714286
d1354	d1354.a1	sp|P71037|YWNB_BACSU Uncharacterized protein ywnB OS=Bacillus subtilis GN=ywnB	0.111111		0.222222		0.222222		0.111111
d1355	d1355.a1	sp|P97247|YSMB_BACSU Uncharacterized HTH-type transcriptional regulator ysmB OS=Bacillus subtilis GN=ysmB	0.4		0.2		0.2		0.4
d1356	d1356.a1	sp|O31630|YJCH_BACSU Uncharacterized protein yjcH OS=Bacillus subtilis GN=yjcH	0.222222	0.111111			0.111111		0.222222
d1357	d1357.a1	sp|P42299|YXIG_BACSU Uncharacterized protein yxiG OS=Bacillus subtilis GN=yxiG	0.333333		0.333333		0.166667		0.166667
d1358	d1358.a1	sp|O05398|YRHF_BACSU Uncharacterized protein yrhF OS=Bacillus subtilis GN=yrhF	0.2		0.2		0.4		0.4
d1359	d1359.a1	sp|P42418|IOLH_BACSU Protein iolH OS=Bacillus subtilis GN=iolH	0.133333		0.0666667		0.0666667		0.133333
d1360	d1360.a1	sp|O31823|YNGC_BACSU Uncharacterized membrane protein yngC OS=Bacillus subtilis GN=yngC		0.666667		0.666667		0.333333		0.333333
d1361	d1361.a1	sp|P39066|ACUB_BACSU Acetoin utilization protein AcuB OS=Bacillus subtilis GN=acuB		0.2			0.1		0.3
d1362	d1362.a1	sp|P37515|MAA_BACSU Probable maltose O-acetyltransferase OS=Bacillus subtilis GN=maa					0.5		0.5
d1363	d1363.a1	sp|P94352|YXJI_BACSU Uncharacterized protein yxjI OS=Bacillus subtilis GN=yxjI	0.222222		0.222222				0.222222
d1364	d1364.a1	sp|O34594|CY551_BACSU Cytochrome c-551 OS=Bacillus subtilis GN=cccB	0.25	0.5			0.25	0.25		0.25
d1365	d1365.a1	sp|P32729|YLXQ_BACSU Probable ribosomal protein ylxQ OS=Bacillus subtilis GN=rplGA	0.5				0.5		0.5
d1366	d1366.a1	sp|Q45582|MURQ_BACSU N-acetylmuramic acid 6-phosphate etherase OS=Bacillus subtilis GN=murQ	0.0588235		0.0588235		0.176471		0.0588235
d1367	d1367.a1	sp|P0CI74|GPSB_BACSU Cell cycle protein gpsB OS=Bacillus subtilis GN=gpsB	0.5		1		0.5		1
d1368	d1368.a1	sp|P19079|CDD_BACSU Cytidine deaminase OS=Bacillus subtilis GN=cdd			0.285714		0.285714		0.285714
d1369	d1369.a1	sp|P54467|YQFB_BACSU Uncharacterized protein yqfB OS=Bacillus subtilis GN=yqfB				1		1
d1370	d1370.a1	sp|P40408|YBBB_BACSU Uncharacterized HTH-type transcriptional regulator ybbB OS=Bacillus subtilis GN=ybbB		0.142857		0.047619		0.047619		0.047619
d1371	d1371.a1	sp|O35011|RPOZ_BACSU DNA-directed RNA polymerase subunit omega OS=Bacillus subtilis GN=rpoZ	1		0.25		0.25
d1372	d1372.a1	sp|O34762|OHRA_BACSU Organic hydroperoxide resistance protein ohrA OS=Bacillus subtilis GN=ohrA	0.125		0.25		0.125		0.25
d1373	d1373.a1	sp|P40405|SWRB_BACSU Swarming motility protein swrB OS=Bacillus subtilis GN=swrB		0.4		0.4		0.2		0.2
d1374	d1374.a1	sp|O32065|YTZB_BACSU Uncharacterized protein ytzB OS=Bacillus subtilis GN=ytzB		0.25				0.75		0.5
d1375	d1375.a1	sp|O07636|YLAL_BACSU Uncharacterized protein ylaL OS=Bacillus subtilis GN=ylaL	0.166667		0.166667		0.5		0.166667
d1376	d1376.a1	sp|O31956|YONB_BACSU SPBc2 prophage-derived uncharacterized protein yonB OS=Bacillus subtilis GN=yonB						0.307692		0.153846
d1377	d1377.a1	sp|O06977|YVCN_BACSU Uncharacterized acetyltransferase yvcN OS=Bacillus subtilis GN=yvcN	0.333333				0.333333		0.333333
d1378	d1378.a1	sp|P96722|YWQJ_BACSU UPF0720 protein ywqJ OS=Bacillus subtilis GN=ywqJ						0.08	0.08	0.08
d1379	d1379.a1	sp|O32217|BDBC_BACSU Disulfide bond formation protein C OS=Bacillus subtilis GN=bdbC		0.666667		0.333333		0.333333		0.666667
d1380	d1380.a1	sp|P54331|XKDK_BACSU Phage-like element PBSX protein xkdK OS=Bacillus subtilis GN=xkdK						0.2		0.2
d1381	d1381.a1	sp|P07908|DNAB_BACSU Replication initiation and membrane attachment protein OS=Bacillus subtilis GN=dnaB		0.0357143		0.0357143		0.0714286		0.0714286
d1382	d1382.a1	sp|P94389|YCGL_BACSU Uncharacterized protein ycgL OS=Bacillus subtilis GN=ycgL	0.0714286		0.214286		0.0714286		0.0714286
d1383	d1383.a1	sp|O07564|NTDC_BACSU NTD biosynthesis operon putative oxidoreductase ntdC OS=Bacillus subtilis GN=ntdC					0.142857	0.0714286	0.142857	0.0714286
d1384	d1384.a1	sp|O07566|NTDA_BACSU NTD biosynthesis operon protein ntdA OS=Bacillus subtilis GN=ntdA					0.130435		0.130435
d1385	d1385.a1	sp|O06475|YFMQ_BACSU Uncharacterized protein yfmQ OS=Bacillus subtilis GN=yfmQ		0.333333		0.111111		0.111111		0.111111
d1386	d1386.a1	sp|P96501|FLGL_BACSU Flagellar hook-associated protein 3 OS=Bacillus subtilis GN=flgL		0.230769	0.0769231	0.0769231				0.0769231
d1387	d1387.a1	sp|O07549|YHEH_BACSU Probable multidrug resistance ABC transporter ATP-binding/permease protein YheH OS=Bacillus subtilis GN=yheH		0.1		0.0333333		0.0333333		0.0333333
d1388	d1388.a1	sp|O31633|YJCK_BACSU Putative ribosomal-protein-alanine acetyltransferase OS=Bacillus subtilis GN=yjcK					0.272727		0.272727
d1389	d1389.a1	sp|P32959|PBPE_BACSU Penicillin-binding protein 4* OS=Bacillus subtilis GN=pbpE	0.25		0.05
d1390	d1390.a1	sp|Q08430|KINB_BACSU Sporulation kinase B OS=Bacillus subtilis GN=kinB						0.285714		0.142857
d1391	d1391.a1	sp|P25953|COMGA_BACSU ComG operon protein 1 OS=Bacillus subtilis GN=comGA					0.0416667	0.0833333	0.0416667	0.0833333
d1392	d1392.a1	sp|O07617|PHOE_BACSU Uncharacterized phosphatase phoE OS=Bacillus subtilis GN=phoE	0.181818		0.0909091		0.181818		0.0909091
d1393	d1393.a1	sp|O34777|OHRR_BACSU Organic hydroperoxide resistance transcriptional regulator OS=Bacillus subtilis GN=ohrR	0.166667		0.166667		0.333333		0.333333
d1394	d1394.a1	sp|O31935|YOPC_BACSU SPBc2 prophage-derived uncharacterized protein yopC OS=Bacillus subtilis GN=yopC		0.142857		0.047619		0.0952381
d1395	d1395.a1	sp|P39602|YWCD_BACSU Uncharacterized membrane protein ywcD OS=Bacillus subtilis GN=ywcD		0.2		0.2		0.4		0.4
d1396	d1396.a1	sp|O31459|YBGA_BACSU Uncharacterized HTH-type transcriptional regulator ybgA OS=Bacillus subtilis GN=ybgA			0.0909091	0.0909091	0.181818		0.0909091	0.0909091
d1397	d1397.a1	sp|O31675|QUEC_BACSU 7-cyano-7-deazaguanine synthase OS=Bacillus subtilis GN=queC	0.0833333	0.0833333	0.166667		0.0833333		0.0833333
d1398	d1398.a1	sp|P39787|DNAD_BACSU DNA replication protein dnaD OS=Bacillus subtilis GN=dnaD	0.142857		0.285714		0.142857		0.285714
d1399	d1399.a1	sp|O05216|YWRB_BACSU Uncharacterized transporter YwrB OS=Bacillus subtilis GN=ywrB		0.333333		0.333333	0.333333	0.666667		0.333333
d1400	d1400.a1	sp|P42963|YCSF_BACSU UPF0271 protein ycsF OS=Bacillus subtilis GN=ycsF	0.166667		0.166667		0.166667
d1401	d1401.a1	sp|P71044|SP2Q_BACSU Stage II sporulation protein Q OS=Bacillus subtilis GN=spoIIQ						0.3		0.2
d1402	d1402.a1	sp|O05503|YDHK_BACSU Uncharacterized protein ydhK OS=Bacillus subtilis GN=ydhK						0.5		0.333333
d1403	d1403.a1	sp|P45942|YQCG_BACSU UPF0720 protein yqcG OS=Bacillus subtilis GN=yqcG	0.05	0.1				0.05		0.05
d1404	d1404.a1	sp|O31593|YHBJ_BACSU Putative efflux system component yhbJ OS=Bacillus subtilis GN=yhbJ					0.166667	0.166667	0.333333	0.166667
d1405	d1405.a1	sp|O31848|YOZC_BACSU Uncharacterized protein yozC OS=Bacillus subtilis GN=yozC			1		0.5		1
d1406	d1406.a1	sp|O06965|YVCA_BACSU Putative lipoprotein yvcA OS=Bacillus subtilis GN=yvcA						0.142857	0.0714286	0.142857
d1407	d1407.a1	sp|P94369|YXLA_BACSU Putative purine-cytosine permease yxlA OS=Bacillus subtilis GN=yxlA						1.5		1
d1408	d1408.a1	sp|P96709|YDGK_BACSU Uncharacterized MFS-type transporter ydgK OS=Bacillus subtilis GN=ydgK		0.4		0.4		0.2
d1409	d1409.a1	sp|P54327|XKDG_BACSU Phage-like element PBSX protein xkdG OS=Bacillus subtilis GN=xkdG						0.230769		0.153846
d1410	d1410.a1	sp|O34743|YLBA_BACSU Uncharacterized protein ylbA OS=Bacillus subtilis GN=ylbA	0.285714		0.142857		0.142857		0.142857
d1411	d1411.a1	sp|O31602|SPX_BACSU Regulatory protein spx OS=Bacillus subtilis GN=spxA	0.125		0.125				0.375
d1412	d1412.a1	sp|P28368|YVYD_BACSU Uncharacterized protein yvyD OS=Bacillus subtilis GN=yvyD	0.2		0.2		0.2		0.4
d1413	d1413.a1	sp|O35008|YTQA_BACSU Putative protein ytqA OS=Bacillus subtilis GN=ytqA	0.1875		0.125
d1414	d1414.a1	sp|O31642|YJDA_BACSU Uncharacterized oxidoreductase yjdA OS=Bacillus subtilis GN=yjdA	0.375	0.125	0.125
d1415	d1415.a1	sp|P50843|KDUI_BACSU 4-deoxy-L-threo-5-hexosulose-uronate ketol-isomerase OS=Bacillus subtilis GN=kduI	0.0625		0.125		0.0625		0.0625
d1416	d1416.a1	sp|P54517|AROQ_BACSU 3-dehydroquinate dehydratase OS=Bacillus subtilis GN=yqhS	0.5		0.166667				0.166667
d1417	d1417.a1	sp|O31452|YBFK_BACSU Carboxylesterase ybfK OS=Bacillus subtilis GN=ybfK	0.0769231	0.0769231	0.153846		0.0769231
d1418	d1418.a1	sp|P39759|YKQA_BACSU Putative gamma-glutamylcyclotransferase ykqA OS=Bacillus subtilis GN=ykqA			0.125		0.125		0.0625
d1419	d1419.a1	sp|P96729|YWSB_BACSU Cell wall-binding protein ywsB OS=Bacillus subtilis GN=ywsB				0.333333		0.333333		0.166667
d1420	d1420.a1	sp|P24277|RECR_BACSU Recombination protein recR OS=Bacillus subtilis GN=recR	0.166667		0.333333		0.166667		0.166667
d1421	d1421.a1	sp|P94447|YRBC_BACSU UPF0082 protein yrbC OS=Bacillus subtilis GN=yrbC	0.166667		0.166667		0.166667		0.333333
d1422	d1422.a1	sp|O07573|NSRR_BACSU HTH-type transcriptional regulator nsrR OS=Bacillus subtilis GN=nsrR	0.333333		0.222222
d1423	d1423.a1	sp|O34327|RAPJ_BACSU Response regulator aspartate phosphatase J OS=Bacillus subtilis GN=rapJ	0.0555556		0.111111		0.0555556		0.0555556
d1424	d1424.a1	sp|P54548|RNZ_BACSU Ribonuclease Z OS=Bacillus subtilis GN=rnz	0.266667		0.0666667
d1425	d1425.a1	sp|O35046|YOCD_BACSU Putative carboxypeptidase yocD OS=Bacillus subtilis GN=yocD	0.272727						0.181818
d1426	d1426.a1	sp|Q45601|RLMH_BACSU Ribosomal RNA large subunit methyltransferase H OS=Bacillus subtilis GN=rlmH	0.222222		0.222222				0.111111
d1427	d1427.a1	sp|O34627|PHOT_BACSU Blue-light photoreceptor OS=Bacillus subtilis GN=pfyP	0.1		0.1		0.1		0.2
d1428	d1428.a1	sp|Q45061|YNEP_BACSU Uncharacterized protein YneP OS=Bacillus subtilis GN=yneP	0.5		0.166667		0.166667
d1429	d1429.a1	sp|O34514|MENC_BACSU o-succinylbenzoate synthase OS=Bacillus subtilis GN=menC						0.157895	0.0526316	0.0526316
d1430	d1430.a1	sp|P94489|XYNB_BACSU Beta-xylosidase OS=Bacillus subtilis GN=xynB	0.05		0.05		0.05		0.1
d1431	d1431.a1	sp|Q795R2|YTCQ_BACSU Putative ABC transporter peptide-binding protein ytcQ OS=Bacillus subtilis GN=ytcQ		0.0714286		0.0357143		0.0357143		0.0357143
d1432	d1432.a1	sp|P54942|YXEC_BACSU Uncharacterized protein yxeC OS=Bacillus subtilis GN=yxeC		1.5		0.5		0.5
d1433	d1433.a1	sp|P94439|YFIK_BACSU Uncharacterized transcriptional regulatory protein yfiK OS=Bacillus subtilis GN=yfiK	0.133333		0.0666667				0.133333
d1434	d1434.a1	sp|P37454|EXOA_BACSU Exodeoxyribonuclease OS=Bacillus subtilis GN=exoA	0.0833333	0.166667						0.166667
d1435	d1435.a1	sp|O06980|YVCR_BACSU Uncharacterized ABC transporter ATP-binding protein YvcR OS=Bacillus subtilis GN=yvcR		0.142857		0.0714286		0.0714286		0.0714286
d1436	d1436.a1	sp|P39667|NADR_BACSU Transcription repressor NadR OS=Bacillus subtilis GN=nadR	0.25		0.125		0.125		0.125
d1437	d1437.a1	sp|O07522|YHAO_BACSU Uncharacterized metallophosphoesterase yhaO OS=Bacillus subtilis GN=yhaO		0.0625		0.0625		0.125		0.0625
d1438	d1438.a1	sp|O34347|ASSY_BACSU Argininosuccinate synthase OS=Bacillus subtilis GN=argG	0.05		0.1				0.1
d1439	d1439.a1	sp|P50829|YPQE_BACSU Putative phosphotransferase enzyme IIA component ypqE OS=Bacillus subtilis GN=ypqE	1.5		0.5		0.5
d1440	d1440.a1	sp|O31588|YHZB_BACSU Uncharacterized protein yhzB OS=Bacillus subtilis GN=yhzB	0.166667		0.0833333		0.0833333		0.0833333
d1441	d1441.a1	sp|P39618|YWDJ_BACSU Putative purine permease ywdJ OS=Bacillus subtilis GN=ywdJ				0.142857		0.285714		0.285714
d1442	d1442.a1	sp|Q796S4|YHJH_BACSU Uncharacterized HTH-type transcriptional regulator yhjH OS=Bacillus subtilis GN=yhjH	0.125		0.25		0.25
d1443	d1443.a1	sp|P40762|YVMB_BACSU Uncharacterized HTH-type transcriptional regulator yvmB OS=Bacillus subtilis GN=yvmB					0.375		0.25
d1444	d1444.a1	sp|O34674|YTGP_BACSU Probable cell division protein ytgP OS=Bacillus subtilis GN=ytgP		0.4				0.1
d1445	d1445.a1	sp|O32198|LIAS_BACSU Sensor histidine kinase liaS OS=Bacillus subtilis GN=liaS						0.133333		0.2
d1446	d1446.a1	sp|Q45592|YYDJ_BACSU Probable peptide export permease protein yydJ OS=Bacillus subtilis GN=yydJ		0.5		0.5		1		0.5
d1447	d1447.a1	sp|O31655|RSGI_BACSU Anti-sigma-I factor rsgI OS=Bacillus subtilis GN=rsgI		0.1		0.05	0.05		0.05
d1448	d1448.a1	sp|P23449|FLIH_BACSU Probable flagellar assembly protein fliH OS=Bacillus subtilis GN=fliH	0.272727		0.181818
d1449	d1449.a1	sp|P54948|YXEI_BACSU Uncharacterized protein YxeI OS=Bacillus subtilis GN=yxeI	0.1		0.2		0.1		0.1
d1450	d1450.a1	sp|Q9KWZ1|NADA_BACSU Quinolinate synthase A OS=Bacillus subtilis GN=nadA					0.0555556	0.0555556	0.166667
d1451	d1451.a1	sp|O07553|NHAC_BACSU Na(+)/H(+) antiporter nhaC OS=Bacillus subtilis GN=nhaC		1.5				0.5		0.5
d1452	d1452.a1	sp|O07598|YHAA_BACSU Putative amidohydrolase yhaA OS=Bacillus subtilis GN=yhaA	0.133333		0.0666667		0.0666667		0.0666667
d1453	d1453.a1	sp|P45919|YQBC_BACSU Uncharacterized protein yqbC OS=Bacillus subtilis GN=yqbC		0.363636		0.0909091
d1454	d1454.a1	sp|O31568|YFIZ_BACSU Probable siderophore transport system permease protein yfiZ OS=Bacillus subtilis GN=yfiZ		0.4		0.6
d1455	d1455.a1	sp|P12044|PURE_BACSU N5-carboxyaminoimidazole ribonucleotide mutase OS=Bacillus subtilis GN=purE	0.142857		0.428571		0.142857
d1456	d1456.a1	sp|P94371|YXLC_BACSU Uncharacterized protein yxlC OS=Bacillus subtilis GN=yxlC						0.666667		0.666667
d1457	d1457.a1	sp|Q07428|NRGB_BACSU Nitrogen regulatory PII-like protein OS=Bacillus subtilis GN=nrgB	0.142857		0.142857		0.285714
d1458	d1458.a1	sp|O34753|TAGO_BACSU Probable undecaprenyl-phosphate N-acetylglucosaminyl 1-phosphate transferase OS=Bacillus subtilis GN=tagO		0.222222		0.111111		0.111111
d1459	d1459.a1	sp|P18256|SYT2_BACSU Threonyl-tRNA synthetase 2 OS=Bacillus subtilis GN=thrZ	0.0588235		0.0588235
d1460	d1460.a1	sp|P40779|YTXG_BACSU UPF0478 protein ytxG OS=Bacillus subtilis GN=ytxG					0.333333			0.333333
d1461	d1461.a1	sp|P56849|RL331_BACSU 50S ribosomal protein L33 1 OS=Bacillus subtilis GN=rpmGA	1		2				1
d1462	d1462.a1	sp|O32072|YTWF_BACSU Uncharacterized protein ytwF OS=Bacillus subtilis GN=ytwF	0.333333						0.333333
d1463	d1463.a1	sp|O07600|FABH2_BACSU 3-oxoacyl-[acyl-carrier-protein] synthase 3 protein 2 OS=Bacillus subtilis GN=fabHB	0.142857				0.0714286		0.0714286
d1464	d1464.a1	sp|O07532|LYTF_BACSU Endopeptidase lytF OS=Bacillus subtilis GN=lytF		0.08		0.08
d1465	d1465.a1	sp|O06725|YISL_BACSU UPF0344 protein yisL OS=Bacillus subtilis GN=yisL				0.25	0.25	0.5
d1466	d1466.a1	sp|P94541|RNH3_BACSU Ribonuclease HIII OS=Bacillus subtilis GN=rnhC						0.214286		0.0714286
d1467	d1467.a1	sp|O31949|YONI_BACSU SPBc2 prophage-derived uncharacterized protein yonI OS=Bacillus subtilis GN=yonI	0.285714				0.142857		0.142857
d1468	d1468.a1	sp|P24219|RP54_BACSU RNA polymerase sigma-54 factor OS=Bacillus subtilis GN=sigL						0.1	0.05	0.05
d1469	d1469.a1	sp|O32257|YVBW_BACSU Uncharacterized amino acid permease YvbW OS=Bacillus subtilis GN=yvbW		0.4	0.2					0.2
d1470	d1470.a1	sp|P94493|YNCC_BACSU Putative metabolite transport protein yncC OS=Bacillus subtilis GN=yncC		0.166667				0.333333		0.166667
d1471	d1471.a1	sp|P96718|YWQF_BACSU UDP-glucose 6-dehydrogenase ywqF OS=Bacillus subtilis GN=ywqF	0.0416667	0.0416667					0.0833333
d1472	d1472.a1	sp|O32197|LIAR_BACSU Transcriptional regulatory protein liaR OS=Bacillus subtilis GN=liaR					0.222222		0.222222
d1473	d1473.a1	sp|O32221|COPZ_BACSU Copper chaperone CopZ OS=Bacillus subtilis GN=copZ			0.25		0.5		0.25
d1474	d1474.a1	sp|P42403|BGLC_BACSU Aryl-phospho-beta-D-glucosidase BglC OS=Bacillus subtilis GN=bglC	0.05						0.15
d1475	d1475.a1	sp|P94479|YNBB_BACSU Uncharacterized protein ynbB OS=Bacillus subtilis GN=ynbB			0.117647		0.117647
d1476	d1476.a1	sp|P42319|YXJH_BACSU Uncharacterized protein yxjH OS=Bacillus subtilis GN=yxjH	0.125		0.0625		0.0625
d1477	d1477.a1	sp|O35038|YTLI_BACSU HTH-type transcriptional regulator ytlI OS=Bacillus subtilis GN=ytlI					0.0714286			0.214286
d1478	d1478.a1	sp|Q02886|DINB_BACSU Protein dinB OS=Bacillus subtilis GN=dinB					0.222222		0.222222
d1479	d1479.a1	sp|O31767|YMFI_BACSU Uncharacterized oxidoreductase ymfI OS=Bacillus subtilis GN=ymfI	0.0909091				0.0909091		0.181818
d1480	d1480.a1	sp|O34530|RSGA_BACSU Putative ribosome biogenesis GTPase RsgA OS=Bacillus subtilis GN=rsgA	0.181818				0.0909091		0.0909091
d1481	d1481.a1	sp|O32003|YOKD_BACSU SPBc2 prophage-derived aminoglycoside N(3')-acetyltransferase-like protein yokD OS=Bacillus subtilis GN=yokD			0.0909091		0.181818		0.0909091
d1482	d1482.a1	sp|O07639|YLAO_BACSU Uncharacterized membrane protein ylaO OS=Bacillus subtilis GN=ylaO				0.166667		0.166667		0.333333
d1483	d1483.a1	sp|P54591|YHCG_BACSU Uncharacterized ABC transporter ATP-binding protein YhcG OS=Bacillus subtilis GN=yhcG		0.125				0.125		0.25
d1484	d1484.a1	sp|O34502|YVKA_BACSU Uncharacterized MFS-type transporter yvkA OS=Bacillus subtilis GN=yvkA		0.666667				0.333333		0.333333
d1485	d1485.a1	sp|P40806|PKSJ_BACSU Polyketide synthase PksJ OS=Bacillus subtilis GN=pksJ						0.00921659		0.00921659
d1486	d1486.a1	sp|O34835|FAPR_BACSU Transcription factor fapR OS=Bacillus subtilis GN=fapR	0.166667		0.333333		0.166667
d1487	d1487.a1	sp|P55190|YBAS_BACSU Uncharacterized protein ybaS OS=Bacillus subtilis GN=ybaS						0.25		0.75
d1488	d1488.a1	sp|Q7WY76|YEZE_BACSU Uncharacterized HTH-type transcriptional regulator yezE OS=Bacillus subtilis GN=yezE	0.222222		0.222222
d1489	d1489.a1	sp|O34726|YFLS_BACSU Putative malate transporter yflS OS=Bacillus subtilis GN=yflS		0.166667				0.166667		0.333333
d1490	d1490.a1	sp|O34910|YOBT_BACSU Uncharacterized protein yobT OS=Bacillus subtilis GN=yobT		0.125				0.375
d1491	d1491.a1	sp|P12041|PURQ_BACSU Phosphoribosylformylglycinamidine synthase 1 OS=Bacillus subtilis GN=purQ	0.142857	0.428571
d1492	d1492.a1	sp|P94591|GLCR_BACSU HTH-type transcriptional repressor glcR OS=Bacillus subtilis GN=glcR	0.133333	0.0666667						0.0666667
d1493	d1493.a1	sp|P46905|YCCK_BACSU Uncharacterized oxidoreductase YccK OS=Bacillus subtilis GN=yccK					0.133333		0.133333
d1494	d1494.a1	sp|O34808|UXAC_BACSU Uronate isomerase OS=Bacillus subtilis GN=uxaC			0.0454545		0.0454545		0.0909091
d1495	d1495.a1	sp|O05525|YDIL_BACSU Putative membrane peptidase ydiL OS=Bacillus subtilis GN=ydiL		0.5						0.5
d1496	d1496.a1	sp|O34610|ADCB_BACSU Probable zinc transport system permease protein AdcB OS=Bacillus subtilis GN=adcB				0.666667		0.333333		0.333333
d1497	d1497.a1	sp|O31574|YFHF_BACSU Epimerase family protein yfhF OS=Bacillus subtilis GN=yfhF						0.230769		0.0769231
d1498	d1498.a1	sp|O31928|YOPJ_BACSU SPBc2 prophage-derived uncharacterized protein yopJ OS=Bacillus subtilis GN=yopJ	0.142857		0.142857				0.285714
d1499	d1499.a1	sp|O32161|YURT_BACSU Uncharacterized protein yurT OS=Bacillus subtilis GN=yurT	0.75						0.25
d1500	d1500.a1	sp|Q08311|COTY_BACSU Spore coat protein Y OS=Bacillus subtilis GN=cotY						0.5		0.5
d1501	d1501.a1	sp|P96606|YDBK_BACSU Uncharacterized membrane protein ydbK OS=Bacillus subtilis GN=ydbK	0.333333	0.333333				0.666667
d1502	d1502.a1	sp|P96740|PGDS_BACSU Gamma-DL-glutamyl hydrolase OS=Bacillus subtilis GN=pgdS		0.105263		0.0526316		0.0526316
d1503	d1503.a1	sp|O34307|YVMA_BACSU Uncharacterized MFS-type transporter yvmA OS=Bacillus subtilis GN=yvmA						0.666667		0.666667
d1504	d1504.a1	sp|P50734|MECA2_BACSU Adapter protein mecA 2 OS=Bacillus subtilis GN=mecB			1		0.5		0.5
d1505	d1505.a1	sp|Q01467|MRED_BACSU Rod shape-determining protein mreD OS=Bacillus subtilis GN=mreD		0.5		0.5
d1506	d1506.a1	sp|P42399|YCKA_BACSU Probable amino-acid ABC transporter permease protein yckA OS=Bacillus subtilis GN=yckA				0.25		0.25
d1507	d1507.a1	sp|P96608|YDBM_BACSU Putative acyl-CoA dehydrogenase YdbM OS=Bacillus subtilis GN=ydbM	0.176471
d1508	d1508.a1	sp|P39839|YUXL_BACSU Uncharacterized peptidase yuxL OS=Bacillus subtilis GN=yuxL					0.0769231		0.0384615
d1509	d1509.a1	sp|O34687|RL32_BACSU 50S ribosomal protein L32 OS=Bacillus subtilis GN=rpmF			1				2
d1510	d1510.a1	sp|P96575|YDAB_BACSU Putative acyl--CoA ligase YdaB OS=Bacillus subtilis GN=ydaB	0.0714286						0.142857
d1511	d1511.a1	sp|O31955|YONC_BACSU SPBc2 prophage-derived uncharacterized protein yonC OS=Bacillus subtilis GN=yonC					0.2		0.1
d1512	d1512.a1	sp|P94523|ARAA_BACSU L-arabinose isomerase OS=Bacillus subtilis GN=araA					0.0526316		0.105263
d1513	d1513.a1	sp|P25151|SYY2_BACSU Tyrosyl-tRNA synthetase 2 OS=Bacillus subtilis GN=tyrS2						0.0526316		0.105263
d1514	d1514.a1	sp|O05403|RSIV_BACSU Anti-sigma-V factor rsiV OS=Bacillus subtilis GN=rsiV						0.166667		0.0833333
d1515	d1515.a1	sp|O32138|PUCR_BACSU Purine catabolism regulatory protein OS=Bacillus subtilis GN=pucR						0.04		0.08
d1516	d1516.a1	sp|O32436|MED_BACSU Transcriptional activator protein med OS=Bacillus subtilis GN=med		0.2		0.1
d1517	d1517.a1	sp|P54155|MSRB_BACSU Peptide methionine sulfoxide reductase MsrB OS=Bacillus subtilis GN=msrB					0.285714		0.142857
d1518	d1518.a1	sp|P23789|XRE_BACSU HTH-type transcriptional regulator xre OS=Bacillus subtilis GN=xre			0.285714		0.142857
d1519	d1519.a1	sp|O06492|GATC_BACSU Glutamyl-tRNA(Gln) amidotransferase subunit C OS=Bacillus subtilis GN=gatC			1				0.5
d1520	d1520.a1	sp|P37508|YYAP_BACSU Uncharacterized protein yyaP OS=Bacillus subtilis GN=yyaP					0.166667		0.333333
d1521	d1521.a1	sp|O34697|BCEA_BACSU Bacitracin export ATP-binding protein BceA OS=Bacillus subtilis GN=bceA		0.142857						0.0714286
d1522	d1522.a1	sp|P37467|XPAC_BACSU Protein xpaC OS=Bacillus subtilis GN=xpaC		0.4				0.2
d1523	d1523.a1	sp|O31698|YKUL_BACSU CBS domain-containing protein ykuL OS=Bacillus subtilis GN=ykuL					0.2		0.4
d1524	d1524.a1	sp|P42421|YXDJ_BACSU Transcriptional regulatory protein yxdJ OS=Bacillus subtilis GN=yxdJ	0.0769231				0.153846
d1525	d1525.a1	sp|P94461|PRIA_BACSU Primosomal protein N' OS=Bacillus subtilis GN=priA					0.0277778		0.0555556
d1526	d1526.a1	sp|P80643|ACP_BACSU Acyl carrier protein OS=Bacillus subtilis GN=acpA	1
d1527	d1527.a1	sp|P71036|YWNA_BACSU Putative HTH-type transcriptional regulator ywnA OS=Bacillus subtilis GN=ywnA	0.285714						0.142857
d1528	d1528.a1	sp|P94394|YCGQ_BACSU UPF0703 protein ycgQ OS=Bacillus subtilis GN=ycgQ				0.272727
d1529	d1529.a1	sp|P55183|YXJM_BACSU Sensor histidine kinase yxjM OS=Bacillus subtilis GN=yxjM						0.0714286		0.142857
d1530	d1530.a1	sp|O32150|BSN2_BACSU Extracellular ribonuclease OS=Bacillus subtilis GN=bsn						0.1875
d1531	d1531.a1	sp|P39123|PHSG_BACSU Glycogen phosphorylase OS=Bacillus subtilis GN=glgP						0.0833333
d1532	d1532.a1	sp|P71015|YUAC_BACSU Uncharacterized protein yuaC OS=Bacillus subtilis GN=yuaC	0.142857						0.0714286
d1533	d1533.a1	sp|P45941|YQCF_BACSU Uncharacterized protein yqcF OS=Bacillus subtilis GN=yqcF			0.428571
d1534	d1534.a1	sp|O32080|KTRA_BACSU Ktr system potassium uptake protein A OS=Bacillus subtilis GN=ktrA				0.25				0.125
d1535	d1535.a1	sp|O07012|BGAL2_BACSU Beta-galactosidase ganA OS=Bacillus subtilis GN=ganA					0.0416667		0.0833333
d1536	d1536.a1	sp|P54953|YXEN_BACSU Probable amino-acid permease protein yxeN OS=Bacillus subtilis GN=yxeN		0.222222						0.111111
d1537	d1537.a1	sp|O34741|BCEB_BACSU Bacitracin export permease protein BceB OS=Bacillus subtilis GN=bceB						0.142857
d1538	d1538.a1	sp|P96601|DCTS_BACSU Probable C4-dicarboxylate sensor kinase OS=Bacillus subtilis GN=dctS		0.0833333		0.0416667
d1539	d1539.a1	sp|P94514|LYTT_BACSU Sensory transduction protein lytT OS=Bacillus subtilis GN=lytT	0.0833333		0.166667
d1540	d1540.a1	sp|P96681|YDFD_BACSU Uncharacterized HTH-type transcriptional regulator ydfD OS=Bacillus subtilis GN=ydfD						0.08		0.04
d1541	d1541.a1	sp|P54491|YQGN_BACSU Uncharacterized protein yqgN OS=Bacillus subtilis GN=yqgN	0.285714		0.142857
d1542	d1542.a1	sp|P96723|YWQK_BACSU Uncharacterized protein ywqK OS=Bacillus subtilis GN=ywqK	0.142857						0.285714
d1543	d1543.a1	sp|O34331|YLBH_BACSU Putative rRNA methyltransferase ylbH OS=Bacillus subtilis GN=ylbH	0.333333						0.166667
d1544	d1544.a1	sp|O06994|O16G1_BACSU Oligo-1,6-glucosidase 1 OS=Bacillus subtilis GN=malL					0.0384615		0.0769231
d1545	d1545.a1	sp|P54603|YHCS_BACSU Uncharacterized protein yhcS OS=Bacillus subtilis GN=yhcS						0.142857		0.285714
d1546	d1546.a1	sp|P42416|IOLE_BACSU Inosose dehydratase OS=Bacillus subtilis GN=iolE	0.181818						0.0909091
d1547	d1547.a1	sp|O07085|CZCO_BACSU Uncharacterized oxidoreductase CzcO OS=Bacillus subtilis GN=czcO		0.047619				0.0952381
d1548	d1548.a1	sp|P96714|YWQB_BACSU Uncharacterized protein ywqB OS=Bacillus subtilis GN=ywqB		0.0869565				0.0434783
d1549	d1549.a1	sp|Q05470|PKSL_BACSU Polyketide synthase PksL OS=Bacillus subtilis GN=pksL						0.00537634		0.0107527
d1550	d1550.a1	sp|P28618|PCP_BACSU Pyrrolidone-carboxylate peptidase OS=Bacillus subtilis GN=pcp					0.111111		0.222222
d1551	d1551.a1	sp|P37492|YYBL_BACSU Uncharacterized protein yybL OS=Bacillus subtilis GN=yybL						0.25		0.5
d1552	d1552.a1	sp|O32213|CYSI_BACSU Sulfite reductase [NADPH] hemoprotein beta-component OS=Bacillus subtilis GN=cysI	0.0689655				0.0344828
d1553	d1553.a1	sp|Q797S1|PTXBC_BACSU Putative PTS system EIIBC component ybbF OS=Bacillus subtilis GN=ybbF						0.2		0.1
d1554	d1554.a1	sp|P80241|G17M_BACSU General stress protein 17M OS=Bacillus subtilis GN=yflT							0.285714
d1555	d1555.a1	sp|P26907|GSIB_BACSU Glucose starvation-inducible protein B OS=Bacillus subtilis GN=gsiB							0.333333
d1556	d1556.a1	sp|P42234|CATE_BACSU Catalase-2 OS=Bacillus subtilis GN=katE							0.0666667
d1557	d1557.a1	sp|O34426|SPEH_BACSU S-adenosylmethionine decarboxylase proenzyme OS=Bacillus subtilis GN=speH			0.4
d1558	d1558.a1	sp|P71017-1|GBSB_BACSU Isoform Long of Alcohol dehydrogenase OS=Bacillus subtilis GN=gbsB							0.125
d1559	d1559.a1	sp|P29141|SUBV_BACSU Minor extracellular protease vpr OS=Bacillus subtilis GN=vpr								0.0666667
d1560	d1560.a1	sp|O31676|QUED_BACSU 6-carboxy-5,6,7,8-tetrahydropterin synthase OS=Bacillus subtilis GN=queD	0.333333
d1561	d1561.a1	sp|P94576|YWOF_BACSU Uncharacterized protein ywoF OS=Bacillus subtilis GN=ywoF						0.117647
d1562	d1562.a1	sp|P46333|CSBC_BACSU Probable metabolite transport protein CsbC OS=Bacillus subtilis GN=csbC								0.333333
d1563	d1563.a1	sp|P55184|YXJL_BACSU Uncharacterized transcriptional regulatory protein yxjL OS=Bacillus subtilis GN=yxjL							0.181818
d1564	d1564.a1	sp|P39133|YHBF_BACSU Uncharacterized protein yhbF OS=Bacillus subtilis GN=yhbF								0.166667
d1565	d1565.a1	sp|P39158|CSPC_BACSU Cold shock protein CspC OS=Bacillus subtilis GN=cspC	0.5
d1566	d1566.a1	sp|P70993|YWHA_BACSU Uncharacterized HTH-type transcriptional regulator ywhA OS=Bacillus subtilis GN=ywhA	0.333333
d1567	d1567.a1	sp|O32172|YUSF_BACSU Uncharacterized protein yusF OS=Bacillus subtilis GN=yusF	0.25
d1568	d1568.a1	sp|P68575|SCP1_BACSU SPBc2 prophage-derived stress response protein SCP1 OS=Bacillus subtilis GN=yorD			0.4
d1569	d1569.a1	sp|P18186|OTC_BACSU Ornithine carbamoyltransferase OS=Bacillus subtilis GN=argF	0.125
d1570	d1570.a1	sp|P12043|PUR5_BACSU Phosphoribosylformylglycinamidine cyclo-ligase OS=Bacillus subtilis GN=purM	0.2
d1571	d1571.a1	sp|O34696|YTOA_BACSU Uncharacterized transferase ytoA OS=Bacillus subtilis GN=ytoA					0.5
d1572	d1572.a1	sp|P94364|CYDA_BACSU Cytochrome d ubiquinol oxidase subunit 1 OS=Bacillus subtilis GN=cydA								0.333333
d1573	d1573.a1	sp|P37567|DUS1_BACSU Probable tRNA-dihydrouridine synthase 1 OS=Bacillus subtilis GN=dus1							0.111111
d1574	d1574.a1	sp|P38491|YPFA_BACSU Uncharacterized protein YpfA OS=Bacillus subtilis GN=ypfA					0.25
d1575	d1575.a1	sp|P54376|GCSPA_BACSU Probable glycine dehydrogenase [decarboxylating] subunit 1 OS=Bacillus subtilis GN=gcvPA					0.166667
d1576	d1576.a1	sp|P54181|YPNP_BACSU Probable multidrug resistance protein ypnP OS=Bacillus subtilis GN=ypnP						0.2
d1577	d1577.a1	sp|O31929|YOPI_BACSU SPBc2 prophage-derived uncharacterized protein yopI OS=Bacillus subtilis GN=yopI						0.285714
d1578	d1578.a1	sp|O34533|YTCD_BACSU Uncharacterized HTH-type transcriptional regulator ytcD OS=Bacillus subtilis GN=ytcD							0.222222
d1579	d1579.a1	sp|O31801|YNCF_BACSU Probable deoxyuridine 5'-triphosphate nucleotidohydrolase yncF OS=Bacillus subtilis GN=yncF					0.285714
d1580	d1580.a1	sp|P54485|YQGB_BACSU Uncharacterized protein yqgB OS=Bacillus subtilis GN=yqgB				0.25
d1581	d1581.a1	sp|O31744|RNH2_BACSU Ribonuclease HII OS=Bacillus subtilis GN=rnhB							0.222222
d1582	d1582.a1	sp|P96596|YDBA_BACSU Uncharacterized protein ydbA OS=Bacillus subtilis GN=ydbA				0.133333
d1583	d1583.a1	sp|O05517|RIMI_BACSU Putative ribosomal-protein-alanine acetyltransferase OS=Bacillus subtilis GN=rimI					0.333333
d1584	d1584.a1	sp|O32215|HELD_BACSU Helicase IV OS=Bacillus subtilis GN=helD					0.0540541
d1585	d1585.a1	sp|O32177|FADA_BACSU 3-ketoacyl-CoA thiolase OS=Bacillus subtilis GN=fadA								0.125
d1586	d1586.a1	sp|P39846|PPSB_BACSU Plipastatin synthase subunit B OS=Bacillus subtilis GN=ppsB						0.0210526
d1587	d1587.a1	sp|O31443|YBFA_BACSU Putative HTH-type DNA-binding domain-containing acetyltransferase ybfA OS=Bacillus subtilis GN=ybfA		0.181818
d1588	d1588.a1	sp|O05408|YRPG_BACSU Uncharacterized oxidoreductase YrpG OS=Bacillus subtilis GN=yrpG						0.142857

## Sheet: Procedure
			S3 Table. Proteomic raw data.
			Sample list (ordre d'injection)	Vol (µl)	Position	Staining		Samples preparation and analysis
								gel SDS-PAGE
			2014_07_23_Blanc12					Wash 50/100/0 % CH3CN + BA25mM en tube 500µl
			2014_07_23_Blanc13					Reduction DTT 45min 56°C
			WT cytosolic1	4	25	Coomassie		Alkylation IAM 1H at room temperature in the dark
			WT membr 1	4	25	Coomassie		Hydrolyse: Trypsin 400 ng o/n at 37°C
			WT cytosolic2	4	25	Coomassie		Peptide extraction : 50/100/0 % CH3CN + AF 2%
			WT membr 2	4	25	Coomassie		Speed-Vac drying o/n at 37° C
			RM cytosolic 1	4	25	Coomassie		Solubilized in (0.08%TFA, 2% acétonitrile): 25 µl
			RM membr 1	4	25	Coomassie		Injection Qexactive: 4 µl (full pickup)
			RM cytosolic2	4	25	Coomassie		Mass spectroscopy (QExactive) coupled Pepmap100C18 3µ 50 cm (UPLC)
			RM membr 2	4	25	Coomassie		>Detection of precursor ions : Orbitrap
			2014_07_23_Blanc14					resolution: mode enhanced scan
			2014_07_23_Blanc15					Mass range m/z: 300-1400
			2014_07_23_Blanc16					Lock mass: 445
			2014_07_23_Blanc17					Nb de µscan: 1
			2014_07_23_Blanc18					>Precursors breackage: LTQ ; Z= 2 et 3 (top 8)
								Nb de µscan: 1
								Threshold: 500
								Normalized energy for breaking species 2+: 35%
								Isolation window: 2 Da
								Chromatography running time:130min sur colonne pepmapC18 (15 cm * 2µm) UPLC
								Bioinformatics(Xtandem pipeline parser 3.3.1)
								Raw data (raw.) converted in mzXML "centroid" : MSconvert
								DB: X!tandem version 2013.09.01.1
								\contaminants_standards.fasta</note>
								Subtilis_168_Integr8_23092013.fasta
								fragment precision: 0.5Da
								Modif: Alkylation of cysteins (IAM) + oxydation of methionines
								datarefine mode: semi-tryptic accepted
								Filtering results(parser 3.3.0)
								Filtering protein score: logEvalue prot.< -2.6
								Filtering peptide score: Evalue pep.< 0.05 avec deux peptides mini
								Automatic elimination of the result set for contaminating proteins

## Sheet: MS_Method
S3 Table. Proteomic raw data.
Method of Q Exactive
OVERALL METHOD SETTINGS
Global Settings
use lock masses best
Lock mass injection ―
Chrom. peak width (FWHM) 15 s
Time
Method duration 130.00 min
Customized Tolerances (+/-)
Lock Masses ―
Inclusion ―
Exclusion ―
Neutral Loss ―
Mass Tags ―
Dynamic Exclusion ―
Experiment
FULL MS / DD-MS² (TOPN)
General
Runtime 0 to 130 min
Polarity Positive
In-source CID 0.0 eV
Default charge state 2
Inclusion ―
Exclusion ―
Tags ―
Full MS
Microscans 1
Resolution 70,000
AGC target 3e6
Maximum IT 250 ms
Number of scan ranges 1
Scan range 400 to 1400 m/z
Spectrum data type Centroid
dd-MS² / dd-SIM
Microscans 1
Resolution 17,500
AGC target 5e4
Maximum IT 150 ms
Loop count 12
MSX count 1
TopN 12
Isolation window 3.0 m/z
Isolation offset 0.0 m/z
Scan range 200 to 2000 m/z
Fixed first mass ―
NCE / stepped NCE 26
Spectrum data type Centroid
dd Settings
Underfill ratio 3.0 %
Intensity threshold 1.0e4
Apex trigger ―
Charge exclusion unassigned, 1, 4 - 8, >8
Peptide match On
Exclude isotopes on
Dynamic exclusion 40.0 s
If idle .. do not pick others
Setup
TUNEFILES
General
Switch Count 0
Base Tunefile C:\Xcalibur\methods\NSI_joncLiq.mstune
CONTACT CLOSURE
General
Used False
Start in Closed True
Switch Count 0
SYRINGE
General
Used False
Start in OFF True
Stop at end of run False
Switch Count 0
Pump setup
Syringe type Hamilton
Flow rate 3.000 µL/min
Inner diameter 2.303 mm
Volume 250 µL
DIVERT VALVE A
General
Used False
Start in 1-2 True
Switch Count 0
DIVERT VALVE B
General
Used False
Start in 1-2 True
Switch Count 0
LOCK MASSES
1 entry
Mass Polarity Start End Comment
[m/z] [min] [min]
445.12003 Positive
INCLUSION LIST
(no entries)
EXCLUSION LIST
(no entries)
NEUTRAL LOSSES
(no entries)
MASS TAGS
(no entries)

## Sheet: X!TandemPipeline informations
X!TandemPipeline version :
3.3.1	Myosine Famélique
X!TandemPipeline filters :
Mode	combi
Maximum peptide Evalue	0.05
Maximum protein Evalue	-2.6
Minimum number of peptides per protein	2
Protein filters are applied within a sample

## Sheet: peptides_pos
Peptide ID	Protein ID	accession	description	Sequence	Modifs	Start	Stop	MH+ theo
pepa1b92	a1.a1.a1	sp|P33166|EFTU_BACSU	sp|P33166|EFTU_BACSU Elongation factor Tu OS=Bacillus subtilis GN=tuf	SHANIGTIGHVDHGK		11	25	1542.78
pepa1b95	a1.a1.a1	sp|P33166|EFTU_BACSU	sp|P33166|EFTU_BACSU Elongation factor Tu OS=Bacillus subtilis GN=tuf	TAHVEYETETR		66	76	1335.62
pepa1b52	a1.a1.a1	sp|P33166|EFTU_BACSU	sp|P33166|EFTU_BACSU Elongation factor Tu OS=Bacillus subtilis GN=tuf	HYAHVDCPGHADYVK	C7:+57.02146	77	91	1768.79
pepa1b91	a1.a1.a1	sp|P33166|EFTU_BACSU	sp|P33166|EFTU_BACSU Elongation factor Tu OS=Bacillus subtilis GN=tuf	SHANIGTIGHVDH		11	23	1357.66
pepa1c111	a1.a1.a1	sp|P33166|EFTU_BACSU	sp|P33166|EFTU_BACSU Elongation factor Tu OS=Bacillus subtilis GN=tuf	VDCPGHADYVK	C3:+57.02146	81	91	1260.57
pepa1b93	a1.a1.a1	sp|P33166|EFTU_BACSU	sp|P33166|EFTU_BACSU Elongation factor Tu OS=Bacillus subtilis GN=tuf	SHANIGTIGHVDHGK	S1:+42.01056	11	25	1584.79
pepa1b22	a1.a1.a1	sp|P33166|EFTU_BACSU	sp|P33166|EFTU_BACSU Elongation factor Tu OS=Bacillus subtilis GN=tuf	DQIDGAPEER		49	58	1129.51
pepa1b40	a1.a1.a1	sp|P33166|EFTU_BACSU	sp|P33166|EFTU_BACSU Elongation factor Tu OS=Bacillus subtilis GN=tuf	GQVLAKPGTITPH		292	304	1318.75
pepa1c109	a1.a1.a1	sp|P33166|EFTU_BACSU	sp|P33166|EFTU_BACSU Elongation factor Tu OS=Bacillus subtilis GN=tuf	TTVTGVEMFRK	M8:+15.99491	256	266	1284.66
pepa1b70	a1.a1.a1	sp|P33166|EFTU_BACSU	sp|P33166|EFTU_BACSU Elongation factor Tu OS=Bacillus subtilis GN=tuf	KTTVTGVEMFR	M9:+15.99491	255	265	1284.66
pepa1b43	a1.a1.a1	sp|P33166|EFTU_BACSU	sp|P33166|EFTU_BACSU Elongation factor Tu OS=Bacillus subtilis GN=tuf	GTAMAYDQIDGAPEER	M4:+15.99491 G1:+42.01056	43	58	1781.77
pepa1b45	a1.a1.a1	sp|P33166|EFTU_BACSU	sp|P33166|EFTU_BACSU Elongation factor Tu OS=Bacillus subtilis GN=tuf	GTAMAYDQIDGAPEERER	M4:+15.99491	43	60	2024.9
pepa1a8	a1.a1.a1	sp|P33166|EFTU_BACSU	sp|P33166|EFTU_BACSU Elongation factor Tu OS=Bacillus subtilis GN=tuf	AYDQIDGAPEER		47	58	1363.61
pepa1b66	a1.a1.a1	sp|P33166|EFTU_BACSU	sp|P33166|EFTU_BACSU Elongation factor Tu OS=Bacillus subtilis GN=tuf	KSGKGTAMAYDQIDGAPEER	M8:+15.99491 K1:+42.01056	39	58	2182.01
pepa1b42	a1.a1.a1	sp|P33166|EFTU_BACSU	sp|P33166|EFTU_BACSU Elongation factor Tu OS=Bacillus subtilis GN=tuf	GTAMAYDQIDGAPEER	M4:+15.99491	43	58	1739.75
pepa1a1	a1.a1.a1	sp|P33166|EFTU_BACSU	sp|P33166|EFTU_BACSU Elongation factor Tu OS=Bacillus subtilis GN=tuf	AEVYVLSK		309	316	908.509
pepa1b28	a1.a1.a1	sp|P33166|EFTU_BACSU	sp|P33166|EFTU_BACSU Elongation factor Tu OS=Bacillus subtilis GN=tuf	EHILLSK	E1:-18.01056	119	125	821.488
pepa1b83	a1.a1.a1	sp|P33166|EFTU_BACSU	sp|P33166|EFTU_BACSU Elongation factor Tu OS=Bacillus subtilis GN=tuf	RGITISTAHVEYETETR		60	76	1962.99
pepa1b90	a1.a1.a1	sp|P33166|EFTU_BACSU	sp|P33166|EFTU_BACSU Elongation factor Tu OS=Bacillus subtilis GN=tuf	SGKGTAMAYDQIDGAPEERER	M7:+15.99491 S1:+42.01056	40	60	2339.06
pepa1b85	a1.a1.a1	sp|P33166|EFTU_BACSU	sp|P33166|EFTU_BACSU Elongation factor Tu OS=Bacillus subtilis GN=tuf	RPQFYFR		330	336	1013.53
pepa1b47	a1.a1.a1	sp|P33166|EFTU_BACSU	sp|P33166|EFTU_BACSU Elongation factor Tu OS=Bacillus subtilis GN=tuf	HTPFFSNYR		322	330	1168.55
pepa1b88	a1.a1.a1	sp|P33166|EFTU_BACSU	sp|P33166|EFTU_BACSU Elongation factor Tu OS=Bacillus subtilis GN=tuf	SGKGTAMAYDQIDGAPEER	M7:+15.99491 S1:+42.01056	40	58	2053.91
pepa1c107	a1.a1.a1	sp|P33166|EFTU_BACSU	sp|P33166|EFTU_BACSU Elongation factor Tu OS=Bacillus subtilis GN=tuf	TTVTGVEMFR	M8:+15.99491	256	265	1156.57
pepa1a3	a1.a1.a1	sp|P33166|EFTU_BACSU	sp|P33166|EFTU_BACSU Elongation factor Tu OS=Bacillus subtilis GN=tuf	ALEGDAEWEAK		179	189	1218.56
pepa1b60	a1.a1.a1	sp|P33166|EFTU_BACSU	sp|P33166|EFTU_BACSU Elongation factor Tu OS=Bacillus subtilis GN=tuf	ITISTAHVEYETETR		62	76	1749.87
pepa1b48	a1.a1.a1	sp|P33166|EFTU_BACSU	sp|P33166|EFTU_BACSU Elongation factor Tu OS=Bacillus subtilis GN=tuf	HTPFFSNYRPQ		322	332	1393.67
pepa1b33	a1.a1.a1	sp|P33166|EFTU_BACSU	sp|P33166|EFTU_BACSU Elongation factor Tu OS=Bacillus subtilis GN=tuf	FKAEVYVLSK		307	316	1183.67
pepa1b71	a1.a1.a1	sp|P33166|EFTU_BACSU	sp|P33166|EFTU_BACSU Elongation factor Tu OS=Bacillus subtilis GN=tuf	KVGDEVEIIGLQEENKK		239	255	1928.03
pepa1b38	a1.a1.a1	sp|P33166|EFTU_BACSU	sp|P33166|EFTU_BACSU Elongation factor Tu OS=Bacillus subtilis GN=tuf	GITISTAHVEYETETR		61	76	1806.89
pepa1b41	a1.a1.a1	sp|P33166|EFTU_BACSU	sp|P33166|EFTU_BACSU Elongation factor Tu OS=Bacillus subtilis GN=tuf	GTAMAYDQIDGAPEER		43	58	1723.76
pepa1c122	a1.a1.a1	sp|P33166|EFTU_BACSU	sp|P33166|EFTU_BACSU Elongation factor Tu OS=Bacillus subtilis GN=tuf	YRPQFYFR		329	336	1176.6
pepa1b94	a1.a1.a1	sp|P33166|EFTU_BACSU	sp|P33166|EFTU_BACSU Elongation factor Tu OS=Bacillus subtilis GN=tuf	SNYRPQFYFR		327	336	1377.67
pepa1a7	a1.a1.a1	sp|P33166|EFTU_BACSU	sp|P33166|EFTU_BACSU Elongation factor Tu OS=Bacillus subtilis GN=tuf	AVDEYIPTPER		196	206	1289.64
pepa1b61	a1.a1.a1	sp|P33166|EFTU_BACSU	sp|P33166|EFTU_BACSU Elongation factor Tu OS=Bacillus subtilis GN=tuf	IVVFLNK		132	138	832.529
pepa1c115	a1.a1.a1	sp|P33166|EFTU_BACSU	sp|P33166|EFTU_BACSU Elongation factor Tu OS=Bacillus subtilis GN=tuf	VGDEVEIIGLQEENKK		240	255	1799.94
pepa1b68	a1.a1.a1	sp|P33166|EFTU_BACSU	sp|P33166|EFTU_BACSU Elongation factor Tu OS=Bacillus subtilis GN=tuf	KTTLTAAITTVLHK		25	38	1497.9
pepa1b87	a1.a1.a1	sp|P33166|EFTU_BACSU	sp|P33166|EFTU_BACSU Elongation factor Tu OS=Bacillus subtilis GN=tuf	SGKGTAMAYDQIDGAPEER	S1:+42.01056	40	58	2037.92
pepa1c106	a1.a1.a1	sp|P33166|EFTU_BACSU	sp|P33166|EFTU_BACSU Elongation factor Tu OS=Bacillus subtilis GN=tuf	TTVTGVEMFR		256	265	1140.57
pepa1b20	a1.a1.a1	sp|P33166|EFTU_BACSU	sp|P33166|EFTU_BACSU Elongation factor Tu OS=Bacillus subtilis GN=tuf	DNIGALLR		275	282	871.5
pepa1b35	a1.a1.a1	sp|P33166|EFTU_BACSU	sp|P33166|EFTU_BACSU Elongation factor Tu OS=Bacillus subtilis GN=tuf	FSNYRPQFYFR		326	336	1524.74
pepa1c110	a1.a1.a1	sp|P33166|EFTU_BACSU	sp|P33166|EFTU_BACSU Elongation factor Tu OS=Bacillus subtilis GN=tuf	TVGSGVVSTITE		385	396	1149.6
pepa1c105	a1.a1.a1	sp|P33166|EFTU_BACSU	sp|P33166|EFTU_BACSU Elongation factor Tu OS=Bacillus subtilis GN=tuf	TTLTAAITTVLHKK		26	39	1497.9
pepa1c114	a1.a1.a1	sp|P33166|EFTU_BACSU	sp|P33166|EFTU_BACSU Elongation factor Tu OS=Bacillus subtilis GN=tuf	VGDEVEIIGLQEENK		240	254	1671.84
pepa1c103	a1.a1.a1	sp|P33166|EFTU_BACSU	sp|P33166|EFTU_BACSU Elongation factor Tu OS=Bacillus subtilis GN=tuf	TTLTAAITTVLHK		26	38	1369.81
pepa1b50	a1.a1.a1	sp|P33166|EFTU_BACSU	sp|P33166|EFTU_BACSU Elongation factor Tu OS=Bacillus subtilis GN=tuf	HTPFFSNYRPQFY		322	334	1703.8
pepa1b51	a1.a1.a1	sp|P33166|EFTU_BACSU	sp|P33166|EFTU_BACSU Elongation factor Tu OS=Bacillus subtilis GN=tuf	HTPFFSNYRPQFYFR		322	336	2006.97
pepa1b59	a1.a1.a1	sp|P33166|EFTU_BACSU	sp|P33166|EFTU_BACSU Elongation factor Tu OS=Bacillus subtilis GN=tuf	LTAAITTVLHK		28	38	1167.71
pepa1b69	a1.a1.a1	sp|P33166|EFTU_BACSU	sp|P33166|EFTU_BACSU Elongation factor Tu OS=Bacillus subtilis GN=tuf	KTTLTAAITTVLHK	K1:+42.01056	25	38	1539.91
pepa1b74	a1.a1.a1	sp|P33166|EFTU_BACSU	sp|P33166|EFTU_BACSU Elongation factor Tu OS=Bacillus subtilis GN=tuf	MMPVEDVFSITGR	M1:+15.99491 M2:+15.99491	213	225	1513.7
pepa1b76	a1.a1.a1	sp|P33166|EFTU_BACSU	sp|P33166|EFTU_BACSU Elongation factor Tu OS=Bacillus subtilis GN=tuf	NMITGAAQMDGAILVVSAADGPMPQTR	M2:+15.99491 M9:+15.99491 M23:+15.99491	92	118	2763.31
pepa1c104	a1.a1.a1	sp|P33166|EFTU_BACSU	sp|P33166|EFTU_BACSU Elongation factor Tu OS=Bacillus subtilis GN=tuf	TTLTAAITTVLHK	T1:+42.01056	26	38	1411.82
pepa1b26	a1.a1.a1	sp|P33166|EFTU_BACSU	sp|P33166|EFTU_BACSU Elongation factor Tu OS=Bacillus subtilis GN=tuf	DTEKPFMMPVEDVFSITGR	M7:+15.99491 M8:+15.99491	207	225	2231.04
pepa1b73	a1.a1.a1	sp|P33166|EFTU_BACSU	sp|P33166|EFTU_BACSU Elongation factor Tu OS=Bacillus subtilis GN=tuf	MMPVEDVFSITGR	M1:+15.99491	213	225	1497.71
pepa1c100	a1.a1.a1	sp|P33166|EFTU_BACSU	sp|P33166|EFTU_BACSU Elongation factor Tu OS=Bacillus subtilis GN=tuf	TTDVTGIIHLPEGVEMVM	M16:+15.99491 M18:+15.99491	337	354	1973.96
pepa1b64	a1.a1.a1	sp|P33166|EFTU_BACSU	sp|P33166|EFTU_BACSU Elongation factor Tu OS=Bacillus subtilis GN=tuf	KLLDYAEAGDNIGALLR		266	282	1831.99
pepa1c102	a1.a1.a1	sp|P33166|EFTU_BACSU	sp|P33166|EFTU_BACSU Elongation factor Tu OS=Bacillus subtilis GN=tuf	TTLTAAITTVLH		26	37	1241.71
pepa1b72	a1.a1.a1	sp|P33166|EFTU_BACSU	sp|P33166|EFTU_BACSU Elongation factor Tu OS=Bacillus subtilis GN=tuf	MMPVEDVFSITGR		213	225	1481.71
pepa1c117	a1.a1.a1	sp|P33166|EFTU_BACSU	sp|P33166|EFTU_BACSU Elongation factor Tu OS=Bacillus subtilis GN=tuf	VPYIVVFLNK		129	138	1191.71
pepa1b55	a1.a1.a1	sp|P33166|EFTU_BACSU	sp|P33166|EFTU_BACSU Elongation factor Tu OS=Bacillus subtilis GN=tuf	IFELMDAVDEYIPTPER	M5:+15.99491	190	206	2053.98
pepa1b57	a1.a1.a1	sp|P33166|EFTU_BACSU	sp|P33166|EFTU_BACSU Elongation factor Tu OS=Bacillus subtilis GN=tuf	LLDYAEAGDNIGALLR		267	282	1703.9
pepa1b25	a1.a1.a1	sp|P33166|EFTU_BACSU	sp|P33166|EFTU_BACSU Elongation factor Tu OS=Bacillus subtilis GN=tuf	DTEKPFMMPVEDVFSITGR	M8:+15.99491	207	225	2215.04
pepa1b84	a1.a1.a1	sp|P33166|EFTU_BACSU	sp|P33166|EFTU_BACSU Elongation factor Tu OS=Bacillus subtilis GN=tuf	RKLLDYAEAGDNIGALLR		265	282	1988.09
pepa1b31	a1.a1.a1	sp|P33166|EFTU_BACSU	sp|P33166|EFTU_BACSU Elongation factor Tu OS=Bacillus subtilis GN=tuf	ENKKTTVTGVEMFRKLLDYAEAGDNIGALLR	E1:-18.01056	252	282	3434.81
pepa1b58	a1.a1.a1	sp|P33166|EFTU_BACSU	sp|P33166|EFTU_BACSU Elongation factor Tu OS=Bacillus subtilis GN=tuf	LLDYAEAGDNIGALLRG		267	283	1760.92
pepa1c113	a1.a1.a1	sp|P33166|EFTU_BACSU	sp|P33166|EFTU_BACSU Elongation factor Tu OS=Bacillus subtilis GN=tuf	VGDEVEIIGL		240	249	1043.56
pepa1b17	a1.a1.a1	sp|P33166|EFTU_BACSU	sp|P33166|EFTU_BACSU Elongation factor Tu OS=Bacillus subtilis GN=tuf	DLLSEYDFPGDDVPVVK		157	173	1907.93
pepa1b18	a1.a1.a1	sp|P33166|EFTU_BACSU	sp|P33166|EFTU_BACSU Elongation factor Tu OS=Bacillus subtilis GN=tuf	DLLSEYDFPGDDVPVVKG		157	174	1964.95
pepa1b30	a1.a1.a1	sp|P33166|EFTU_BACSU	sp|P33166|EFTU_BACSU Elongation factor Tu OS=Bacillus subtilis GN=tuf	EMNVELISTIAIEEGTR	E1:-18.01056	360	376	1886.95
pepa1c118	a1.a1.a1	sp|P33166|EFTU_BACSU	sp|P33166|EFTU_BACSU Elongation factor Tu OS=Bacillus subtilis GN=tuf	VRDLLSEYDFPGDDVPVVK		155	173	2163.1
pepa1b56	a1.a1.a1	sp|P33166|EFTU_BACSU	sp|P33166|EFTU_BACSU Elongation factor Tu OS=Bacillus subtilis GN=tuf	IFELMDAVDEYIPTPERDTEKPF	M5:+15.99491	190	212	2771.31
pepa1c116	a1.a1.a1	sp|P33166|EFTU_BACSU	sp|P33166|EFTU_BACSU Elongation factor Tu OS=Bacillus subtilis GN=tuf	VGVPYIVVFLNK		127	138	1347.8
pepa1b79	a1.a1.a1	sp|P33166|EFTU_BACSU	sp|P33166|EFTU_BACSU Elongation factor Tu OS=Bacillus subtilis GN=tuf	NVGVPYIVVFLNK		126	138	1461.85
pepa1c119	a1.a1.a1	sp|P33166|EFTU_BACSU	sp|P33166|EFTU_BACSU Elongation factor Tu OS=Bacillus subtilis GN=tuf	VSAADGPMPQTREHILLSKNVGVPYIVVFLNK	M8:+15.99491	107	138	3508.9
pepa1b54	a1.a1.a1	sp|P33166|EFTU_BACSU	sp|P33166|EFTU_BACSU Elongation factor Tu OS=Bacillus subtilis GN=tuf	IFELMDAVDEYIPTPER		190	206	2037.98
pepa1b77	a1.a1.a1	sp|P33166|EFTU_BACSU	sp|P33166|EFTU_BACSU Elongation factor Tu OS=Bacillus subtilis GN=tuf	NVGVPYIVVF		126	135	1106.62
pepa1b15	a1.a1.a1	sp|P33166|EFTU_BACSU	sp|P33166|EFTU_BACSU Elongation factor Tu OS=Bacillus subtilis GN=tuf	CDMVDDEELLELVEMEVR	C1:+57.02146 M3:+15.99491 M15:+15.99491	139	156	2255.97
pepa1c112	a1.a1.a1	sp|P33166|EFTU_BACSU	sp|P33166|EFTU_BACSU Elongation factor Tu OS=Bacillus subtilis GN=tuf	VDDEELLELVEMEVR	M12:+15.99491	142	156	1833.88
pepa1b11	a1.a1.a1	sp|P33166|EFTU_BACSU	sp|P33166|EFTU_BACSU Elongation factor Tu OS=Bacillus subtilis GN=tuf	CDMVDDEELLELVEMEVR	C1:+57.02146 M15:+15.99491 C1:-17.02655	139	156	2222.95
pepa1b14	a1.a1.a1	sp|P33166|EFTU_BACSU	sp|P33166|EFTU_BACSU Elongation factor Tu OS=Bacillus subtilis GN=tuf	CDMVDDEELLELVEMEVR	C1:+57.02146 M3:+15.99491	139	156	2239.98
pepa1b78	a1.a1.a1	sp|P33166|EFTU_BACSU	sp|P33166|EFTU_BACSU Elongation factor Tu OS=Bacillus subtilis GN=tuf	NVGVPYIVVFL		126	136	1219.71
pepa1b13	a1.a1.a1	sp|P33166|EFTU_BACSU	sp|P33166|EFTU_BACSU Elongation factor Tu OS=Bacillus subtilis GN=tuf	CDMVDDEELLELVEMEVR	C1:+57.02146 M3:+15.99491 M15:+15.99491 C1:-17.02655	139	156	2238.95
pepa1a6	a1.a1.a1	sp|P33166|EFTU_BACSU	sp|P33166|EFTU_BACSU Elongation factor Tu OS=Bacillus subtilis GN=tuf	ANIGTIGHVDHGK		13	25	1318.69
pepa1a4	a1.a1.a1	sp|P33166|EFTU_BACSU	sp|P33166|EFTU_BACSU Elongation factor Tu OS=Bacillus subtilis GN=tuf	AMAYDQIDGAPEER	M2:+15.99491	45	58	1581.69
pepa1c108	a1.a1.a1	sp|P33166|EFTU_BACSU	sp|P33166|EFTU_BACSU Elongation factor Tu OS=Bacillus subtilis GN=tuf	TTVTGVEMFRK		256	266	1268.67
pepa1b96	a1.a1.a1	sp|P33166|EFTU_BACSU	sp|P33166|EFTU_BACSU Elongation factor Tu OS=Bacillus subtilis GN=tuf	TAMAYDQIDGAPEER	M3:+15.99491	44	58	1682.73
pepa1b32	a1.a1.a1	sp|P33166|EFTU_BACSU	sp|P33166|EFTU_BACSU Elongation factor Tu OS=Bacillus subtilis GN=tuf	ERGITISTAHVEYETETR		59	76	2092.03
pepa1b44	a1.a1.a1	sp|P33166|EFTU_BACSU	sp|P33166|EFTU_BACSU Elongation factor Tu OS=Bacillus subtilis GN=tuf	GTAMAYDQIDGAPEERER		43	60	2008.9
pepa1b34	a1.a1.a1	sp|P33166|EFTU_BACSU	sp|P33166|EFTU_BACSU Elongation factor Tu OS=Bacillus subtilis GN=tuf	FKAEVYVLSKEEGGR		307	321	1711.9
pepa1b62	a1.a1.a1	sp|P33166|EFTU_BACSU	sp|P33166|EFTU_BACSU Elongation factor Tu OS=Bacillus subtilis GN=tuf	KGTAMAYDQIDGAPEER	M5:+15.99491 K1:+42.01056	42	58	1909.86
pepa1b63	a1.a1.a1	sp|P33166|EFTU_BACSU	sp|P33166|EFTU_BACSU Elongation factor Tu OS=Bacillus subtilis GN=tuf	KLLDYAEAG		266	274	979.51
pepa1b99	a1.a1.a1	sp|P33166|EFTU_BACSU	sp|P33166|EFTU_BACSU Elongation factor Tu OS=Bacillus subtilis GN=tuf	TTDVTGIIHL		337	346	1069.59
pepa1b75	a1.a1.a1	sp|P33166|EFTU_BACSU	sp|P33166|EFTU_BACSU Elongation factor Tu OS=Bacillus subtilis GN=tuf	NMITGAAQMDGAILVVSAADGPMPQTR	M2:+15.99491 M9:+15.99491	92	118	2747.32
pepa1c101	a1.a1.a1	sp|P33166|EFTU_BACSU	sp|P33166|EFTU_BACSU Elongation factor Tu OS=Bacillus subtilis GN=tuf	TTDVTGIIHLPEGVEMVMPG	M16:+15.99491 M18:+15.99491	337	356	2128.03
pepa1b24	a1.a1.a1	sp|P33166|EFTU_BACSU	sp|P33166|EFTU_BACSU Elongation factor Tu OS=Bacillus subtilis GN=tuf	DTEKPFMMPVEDVFSITGR		207	225	2199.05
pepa1b12	a1.a1.a1	sp|P33166|EFTU_BACSU	sp|P33166|EFTU_BACSU Elongation factor Tu OS=Bacillus subtilis GN=tuf	CDMVDDEELLELVEMEVR	C1:+57.02146	139	156	2223.98
pepa1c120	a1.a1.a1	sp|P33166|EFTU_BACSU	sp|P33166|EFTU_BACSU Elongation factor Tu OS=Bacillus subtilis GN=tuf	YAHVDCPGHADYVK	C6:+57.02146	78	91	1631.73
pepa1b67	a1.a1.a1	sp|P33166|EFTU_BACSU	sp|P33166|EFTU_BACSU Elongation factor Tu OS=Bacillus subtilis GN=tuf	KSGKGTAMAYDQIDGAPEERER	M8:+15.99491 K1:+42.01056	39	60	2467.15
pepa1c121	a1.a1.a1	sp|P33166|EFTU_BACSU	sp|P33166|EFTU_BACSU Elongation factor Tu OS=Bacillus subtilis GN=tuf	YDQIDGAPEER		48	58	1292.58
pepa1a2	a1.a1.a1	sp|P33166|EFTU_BACSU	sp|P33166|EFTU_BACSU Elongation factor Tu OS=Bacillus subtilis GN=tuf	AEVYVLSKEEGGR		309	321	1436.74
pepa1b65	a1.a1.a1	sp|P33166|EFTU_BACSU	sp|P33166|EFTU_BACSU Elongation factor Tu OS=Bacillus subtilis GN=tuf	KSGKGTAMAYDQIDGAPEER	K1:+42.01056	39	58	2166.01
pepa1b89	a1.a1.a1	sp|P33166|EFTU_BACSU	sp|P33166|EFTU_BACSU Elongation factor Tu OS=Bacillus subtilis GN=tuf	SGKGTAMAYDQIDGAPEERER	S1:+42.01056	40	60	2323.06
pepa1b81	a1.a1.a1	sp|P33166|EFTU_BACSU	sp|P33166|EFTU_BACSU Elongation factor Tu OS=Bacillus subtilis GN=tuf	PQFYFR		331	336	857.431
pepa1b36	a1.a1.a1	sp|P33166|EFTU_BACSU	sp|P33166|EFTU_BACSU Elongation factor Tu OS=Bacillus subtilis GN=tuf	GAILVVSAADGPMPQTR	M13:+15.99491	102	118	1698.88
pepa1b49	a1.a1.a1	sp|P33166|EFTU_BACSU	sp|P33166|EFTU_BACSU Elongation factor Tu OS=Bacillus subtilis GN=tuf	HTPFFSNYRPQF		322	333	1540.73
pepa1b98	a1.a1.a1	sp|P33166|EFTU_BACSU	sp|P33166|EFTU_BACSU Elongation factor Tu OS=Bacillus subtilis GN=tuf	TLTAAITTVLHK		27	38	1268.76
pepa1b19	a1.a1.a1	sp|P33166|EFTU_BACSU	sp|P33166|EFTU_BACSU Elongation factor Tu OS=Bacillus subtilis GN=tuf	DLLSEYDFPGDDVPVVKGSALK		157	178	2364.2
pepa1b80	a1.a1.a1	sp|P33166|EFTU_BACSU	sp|P33166|EFTU_BACSU Elongation factor Tu OS=Bacillus subtilis GN=tuf	PFMMPVEDVFSITGR	M3:+15.99491	211	225	1741.83
pepa1b10	a1.a1.a1	sp|P33166|EFTU_BACSU	sp|P33166|EFTU_BACSU Elongation factor Tu OS=Bacillus subtilis GN=tuf	CDMVDDEELLELVEMEVR	C1:+57.02146 C1:-17.02655	139	156	2206.96
pepa1b27	a1.a1.a1	sp|P33166|EFTU_BACSU	sp|P33166|EFTU_BACSU Elongation factor Tu OS=Bacillus subtilis GN=tuf	DTEKPFMMPVEDVFSITGRG	M7:+15.99491 M8:+15.99491	207	226	2288.06
pepa1b23	a1.a1.a1	sp|P33166|EFTU_BACSU	sp|P33166|EFTU_BACSU Elongation factor Tu OS=Bacillus subtilis GN=tuf	DQIDGAPEERER		49	60	1414.66
pepa1a9	a1.a1.a1	sp|P33166|EFTU_BACSU	sp|P33166|EFTU_BACSU Elongation factor Tu OS=Bacillus subtilis GN=tuf	AYDQIDGAPEERER		47	60	1648.76
pepa1b86	a1.a1.a1	sp|P33166|EFTU_BACSU	sp|P33166|EFTU_BACSU Elongation factor Tu OS=Bacillus subtilis GN=tuf	SGKGTAMAYDQIDGAPEER	M7:+15.99491	40	58	2011.9
pepa1b46	a1.a1.a1	sp|P33166|EFTU_BACSU	sp|P33166|EFTU_BACSU Elongation factor Tu OS=Bacillus subtilis GN=tuf	GTAMAYDQIDGAPEERER	G1:+42.01056	43	60	2050.91
pepa1b37	a1.a1.a1	sp|P33166|EFTU_BACSU	sp|P33166|EFTU_BACSU Elongation factor Tu OS=Bacillus subtilis GN=tuf	GDEVEIIGLQEENKK		241	255	1700.87
pepa1b29	a1.a1.a1	sp|P33166|EFTU_BACSU	sp|P33166|EFTU_BACSU Elongation factor Tu OS=Bacillus subtilis GN=tuf	EHILLSKNVGVPYIVVFLNK		119	138	2282.33
pepa1b16	a1.a1.a1	sp|P33166|EFTU_BACSU	sp|P33166|EFTU_BACSU Elongation factor Tu OS=Bacillus subtilis GN=tuf	DEELLELVEMEVR	M10:+15.99491	144	156	1619.78
pepa1a5	a1.a1.a1	sp|P33166|EFTU_BACSU	sp|P33166|EFTU_BACSU Elongation factor Tu OS=Bacillus subtilis GN=tuf	AMAYDQIDGAPEERER	M2:+15.99491 A1:+42.01056	45	60	1908.84
pepa1b97	a1.a1.a1	sp|P33166|EFTU_BACSU	sp|P33166|EFTU_BACSU Elongation factor Tu OS=Bacillus subtilis GN=tuf	TIGHVDHGK		17	25	963.501
pepa1b53	a1.a1.a1	sp|P33166|EFTU_BACSU	sp|P33166|EFTU_BACSU Elongation factor Tu OS=Bacillus subtilis GN=tuf	HYAHVDCPGHADYVKN	C7:+57.02146	77	92	1882.83
pepa1b39	a1.a1.a1	sp|P33166|EFTU_BACSU	sp|P33166|EFTU_BACSU Elongation factor Tu OS=Bacillus subtilis GN=tuf	GKGTAMAYDQIDGAPEER		41	58	1908.88
pepa1b82	a1.a1.a1	sp|P33166|EFTU_BACSU	sp|P33166|EFTU_BACSU Elongation factor Tu OS=Bacillus subtilis GN=tuf	PVEDVFSITGR		215	225	1219.63
pepa1b21	a1.a1.a1	sp|P33166|EFTU_BACSU	sp|P33166|EFTU_BACSU Elongation factor Tu OS=Bacillus subtilis GN=tuf	DNTEMNVELISTIAIEEGTR		357	376	2235.08
pepa2b38	a2.a1.a1	sp|P80868|EFG_BACSU	sp|P80868|EFG_BACSU Elongation factor G OS=Bacillus subtilis GN=fusA	GTRPDTNEEIER		289	300	1416.67
pepa2b53	a2.a1.a1	sp|P80868|EFG_BACSU	sp|P80868|EFG_BACSU Elongation factor G OS=Bacillus subtilis GN=fusA	IGETHEGASQMDWMEQEQERG	M11:+15.99491 M14:+15.99491	40	60	2480.01
pepa2b52	a2.a1.a1	sp|P80868|EFG_BACSU	sp|P80868|EFG_BACSU Elongation factor G OS=Bacillus subtilis GN=fusA	IGETHEGASQMDWMEQEQERG	M11:+15.99491	40	60	2464.01
pepa2b85	a2.a1.a1	sp|P80868|EFG_BACSU	sp|P80868|EFG_BACSU Elongation factor G OS=Bacillus subtilis GN=fusA	VMTDPYVGK	M2:+15.99491	315	323	1025.5
pepa2b16	a2.a1.a1	sp|P80868|EFG_BACSU	sp|P80868|EFG_BACSU Elongation factor G OS=Bacillus subtilis GN=fusA	DTTTGDTLCDEK	C9:+57.02146	381	392	1355.56
pepa2b35	a2.a1.a1	sp|P80868|EFG_BACSU	sp|P80868|EFG_BACSU Elongation factor G OS=Bacillus subtilis GN=fusA	GTFTMHMDHYEEVPK	M5:+15.99491 M7:+15.99491	665	679	1853.78
pepa2b69	a2.a1.a1	sp|P80868|EFG_BACSU	sp|P80868|EFG_BACSU Elongation factor G OS=Bacillus subtilis GN=fusA	QATTYGVPR		122	130	992.516
pepa2b73	a2.a1.a1	sp|P80868|EFG_BACSU	sp|P80868|EFG_BACSU Elongation factor G OS=Bacillus subtilis GN=fusA	SVAEEIIKK		680	688	1016.6
pepa2b81	a2.a1.a1	sp|P80868|EFG_BACSU	sp|P80868|EFG_BACSU Elongation factor G OS=Bacillus subtilis GN=fusA	VGAPQVAYR		474	482	960.527
pepa2b51	a2.a1.a1	sp|P80868|EFG_BACSU	sp|P80868|EFG_BACSU Elongation factor G OS=Bacillus subtilis GN=fusA	IGETHEGASQMDWMEQEQERG		40	60	2448.02
pepa2b61	a2.a1.a1	sp|P80868|EFG_BACSU	sp|P80868|EFG_BACSU Elongation factor G OS=Bacillus subtilis GN=fusA	NIGIMAHIDAGK	M5:+15.99491	12	23	1255.65
pepa2b49	a2.a1.a1	sp|P80868|EFG_BACSU	sp|P80868|EFG_BACSU Elongation factor G OS=Bacillus subtilis GN=fusA	IGETHEGASQMDWMEQEQER	M11:+15.99491 M14:+15.99491	40	59	2422.99
pepa2b89	a2.a1.a1	sp|P80868|EFG_BACSU	sp|P80868|EFG_BACSU Elongation factor G OS=Bacillus subtilis GN=fusA	VYSGTLDSGSYVKNSTKG		329	346	1862.91
pepa2b34	a2.a1.a1	sp|P80868|EFG_BACSU	sp|P80868|EFG_BACSU Elongation factor G OS=Bacillus subtilis GN=fusA	GTFTMHMDHYEEVPK	M5:+15.99491	665	679	1837.79
pepa2b43	a2.a1.a1	sp|P80868|EFG_BACSU	sp|P80868|EFG_BACSU Elongation factor G OS=Bacillus subtilis GN=fusA	LAEEDPTFR		429	437	1077.52
pepa2b77	a2.a1.a1	sp|P80868|EFG_BACSU	sp|P80868|EFG_BACSU Elongation factor G OS=Bacillus subtilis GN=fusA	VEANVGAPQVAYR		470	482	1373.72
pepa2b48	a2.a1.a1	sp|P80868|EFG_BACSU	sp|P80868|EFG_BACSU Elongation factor G OS=Bacillus subtilis GN=fusA	IGETHEGASQMDWMEQEQER	M14:+15.99491	40	59	2406.99
pepa2b87	a2.a1.a1	sp|P80868|EFG_BACSU	sp|P80868|EFG_BACSU Elongation factor G OS=Bacillus subtilis GN=fusA	VYSGTLDSGSYVK		329	341	1375.67
pepa2b68	a2.a1.a1	sp|P80868|EFG_BACSU	sp|P80868|EFG_BACSU Elongation factor G OS=Bacillus subtilis GN=fusA	QATTYGVPR	Q1:-17.02655	122	130	975.49
pepa2b33	a2.a1.a1	sp|P80868|EFG_BACSU	sp|P80868|EFG_BACSU Elongation factor G OS=Bacillus subtilis GN=fusA	GTFTMHMDHYEEVPK		665	679	1821.79
pepa2b60	a2.a1.a1	sp|P80868|EFG_BACSU	sp|P80868|EFG_BACSU Elongation factor G OS=Bacillus subtilis GN=fusA	NIGIMAHIDAGK		12	23	1239.65
pepa2b24	a2.a1.a1	sp|P80868|EFG_BACSU	sp|P80868|EFG_BACSU Elongation factor G OS=Bacillus subtilis GN=fusA	EIPEEYKEQAEELR		198	211	1762.85
pepa2b22	a2.a1.a1	sp|P80868|EFG_BACSU	sp|P80868|EFG_BACSU Elongation factor G OS=Bacillus subtilis GN=fusA	EFKVEANVGAPQVAYR		467	482	1777.92
pepa2b45	a2.a1.a1	sp|P80868|EFG_BACSU	sp|P80868|EFG_BACSU Elongation factor G OS=Bacillus subtilis GN=fusA	LFDGSYHDVDSNEMAFK	M14:+15.99491	565	581	1990.85
pepa2b13	a2.a1.a1	sp|P80868|EFG_BACSU	sp|P80868|EFG_BACSU Elongation factor G OS=Bacillus subtilis GN=fusA	CNPVLLEPIMK	C1:+57.02146 M10:+15.99491	595	605	1329.69
pepa2b54	a2.a1.a1	sp|P80868|EFG_BACSU	sp|P80868|EFG_BACSU Elongation factor G OS=Bacillus subtilis GN=fusA	ILFYTGR		30	36	869.488
pepa2b31	a2.a1.a1	sp|P80868|EFG_BACSU	sp|P80868|EFG_BACSU Elongation factor G OS=Bacillus subtilis GN=fusA	GITITSAATTAQWKG		60	74	1505.8
pepa2b30	a2.a1.a1	sp|P80868|EFG_BACSU	sp|P80868|EFG_BACSU Elongation factor G OS=Bacillus subtilis GN=fusA	GITITSAATTAQWK		60	73	1448.77
pepa2b42	a2.a1.a1	sp|P80868|EFG_BACSU	sp|P80868|EFG_BACSU Elongation factor G OS=Bacillus subtilis GN=fusA	HSSDEEPFSALAFK		301	314	1564.73
pepa2b67	a2.a1.a1	sp|P80868|EFG_BACSU	sp|P80868|EFG_BACSU Elongation factor G OS=Bacillus subtilis GN=fusA	PFSALAFK		307	314	880.493
pepa2b26	a2.a1.a1	sp|P80868|EFG_BACSU	sp|P80868|EFG_BACSU Elongation factor G OS=Bacillus subtilis GN=fusA	EVVIPEEYMGDIMGDITSRR	M13:+15.99491	607	626	2326.11
pepa2b76	a2.a1.a1	sp|P80868|EFG_BACSU	sp|P80868|EFG_BACSU Elongation factor G OS=Bacillus subtilis GN=fusA	VAYFYEDDLGTR		182	193	1448.67
pepa2b12	a2.a1.a1	sp|P80868|EFG_BACSU	sp|P80868|EFG_BACSU Elongation factor G OS=Bacillus subtilis GN=fusA	CNPVLLEPIMK	C1:+57.02146	595	605	1313.7
pepa2b86	a2.a1.a1	sp|P80868|EFG_BACSU	sp|P80868|EFG_BACSU Elongation factor G OS=Bacillus subtilis GN=fusA	VNIIDTPGHVDFTVEVER		77	94	2040.04
pepa2b90	a2.a1.a1	sp|P80868|EFG_BACSU	sp|P80868|EFG_BACSU Elongation factor G OS=Bacillus subtilis GN=fusA	YLEGEEITIDELK		229	241	1551.78
pepa2b80	a2.a1.a1	sp|P80868|EFG_BACSU	sp|P80868|EFG_BACSU Elongation factor G OS=Bacillus subtilis GN=fusA	VEVVIPEEYMGDIMGDITSR	M10:+15.99491 M14:+15.99491	606	625	2285.07
pepa2b70	a2.a1.a1	sp|P80868|EFG_BACSU	sp|P80868|EFG_BACSU Elongation factor G OS=Bacillus subtilis GN=fusA	SDEEPFSALAFK		303	314	1340.64
pepa2a8	a2.a1.a1	sp|P80868|EFG_BACSU	sp|P80868|EFG_BACSU Elongation factor G OS=Bacillus subtilis GN=fusA	AMVPLAEMFGYATALR	M2:+15.99491 M8:+15.99491	643	658	1772.87
pepa2b59	a2.a1.a1	sp|P80868|EFG_BACSU	sp|P80868|EFG_BACSU Elongation factor G OS=Bacillus subtilis GN=fusA	MDKIGADFLYSVGTLR	M1:+15.99491	137	152	1801.92
pepa2b71	a2.a1.a1	sp|P80868|EFG_BACSU	sp|P80868|EFG_BACSU Elongation factor G OS=Bacillus subtilis GN=fusA	SREEISTVYAGDIAAAVGLK		361	380	2050.08
pepa2a9	a2.a1.a1	sp|P80868|EFG_BACSU	sp|P80868|EFG_BACSU Elongation factor G OS=Bacillus subtilis GN=fusA	AVLDYLPAPTDVAAIK		273	288	1656.92
pepa2b11	a2.a1.a1	sp|P80868|EFG_BACSU	sp|P80868|EFG_BACSU Elongation factor G OS=Bacillus subtilis GN=fusA	CNPVLLEPIMK	C1:+57.02146 M10:+15.99491 C1:-17.02655	595	605	1312.66
pepa2b75	a2.a1.a1	sp|P80868|EFG_BACSU	sp|P80868|EFG_BACSU Elongation factor G OS=Bacillus subtilis GN=fusA	TQTNPETGQTIISGMGELHLDIIVDR	M15:+15.99491	438	463	2854.43
pepa2b57	a2.a1.a1	sp|P80868|EFG_BACSU	sp|P80868|EFG_BACSU Elongation factor G OS=Bacillus subtilis GN=fusA	KGTLNVEFYPVLVGSAFK		246	263	1969.08
pepa2b46	a2.a1.a1	sp|P80868|EFG_BACSU	sp|P80868|EFG_BACSU Elongation factor G OS=Bacillus subtilis GN=fusA	IGADFLYSVGTLR		140	152	1411.76
pepa2b83	a2.a1.a1	sp|P80868|EFG_BACSU	sp|P80868|EFG_BACSU Elongation factor G OS=Bacillus subtilis GN=fusA	VLDGAVAVLDAQSGVEPQTETVWR		98	121	2540.3
pepa2b37	a2.a1.a1	sp|P80868|EFG_BACSU	sp|P80868|EFG_BACSU Elongation factor G OS=Bacillus subtilis GN=fusA	GTLNVEFYPVLVGSAFKNKG		247	266	2140.14
pepa2a7	a2.a1.a1	sp|P80868|EFG_BACSU	sp|P80868|EFG_BACSU Elongation factor G OS=Bacillus subtilis GN=fusA	AMVPLAEMFGYATALR	M8:+15.99491	643	658	1756.88
pepa2b55	a2.a1.a1	sp|P80868|EFG_BACSU	sp|P80868|EFG_BACSU Elongation factor G OS=Bacillus subtilis GN=fusA	ILFYTGR	I1:+42.01056	30	36	911.499
pepa2b20	a2.a1.a1	sp|P80868|EFG_BACSU	sp|P80868|EFG_BACSU Elongation factor G OS=Bacillus subtilis GN=fusA	EEISTVYAGDIAAAVGLK		363	380	1806.95
pepa2b39	a2.a1.a1	sp|P80868|EFG_BACSU	sp|P80868|EFG_BACSU Elongation factor G OS=Bacillus subtilis GN=fusA	GVLAGFPLIDIK		551	562	1242.75
pepa2b36	a2.a1.a1	sp|P80868|EFG_BACSU	sp|P80868|EFG_BACSU Elongation factor G OS=Bacillus subtilis GN=fusA	GTLNVEFYPVLVGSAFK		247	263	1840.98
pepa2b18	a2.a1.a1	sp|P80868|EFG_BACSU	sp|P80868|EFG_BACSU Elongation factor G OS=Bacillus subtilis GN=fusA	DTTTGDTLCDEKDLVILESMEFPEPVIDVAIEPK	C9:+57.02146 M20:+15.99491	381	414	3835.84
pepa2b32	a2.a1.a1	sp|P80868|EFG_BACSU	sp|P80868|EFG_BACSU Elongation factor G OS=Bacillus subtilis GN=fusA	GQFGHVWIEFEPNEEGAGFEFENAIVGGVVPR		503	534	3517.68
pepa2b15	a2.a1.a1	sp|P80868|EFG_BACSU	sp|P80868|EFG_BACSU Elongation factor G OS=Bacillus subtilis GN=fusA	DLVILESMEFPEPVIDVAIEPK	M8:+15.99491	393	414	2499.29
pepa2b78	a2.a1.a1	sp|P80868|EFG_BACSU	sp|P80868|EFG_BACSU Elongation factor G OS=Bacillus subtilis GN=fusA	VEVVIPEEYMGDIMGDITSR		606	625	2253.08
pepa2a6	a2.a1.a1	sp|P80868|EFG_BACSU	sp|P80868|EFG_BACSU Elongation factor G OS=Bacillus subtilis GN=fusA	AMVPLAEMFGYATALR		643	658	1740.88
pepa2b64	a2.a1.a1	sp|P80868|EFG_BACSU	sp|P80868|EFG_BACSU Elongation factor G OS=Bacillus subtilis GN=fusA	NSLIEAVCELDEELMDK	C8:+57.02146 M15:+15.99491	212	228	2023.92
pepa2b62	a2.a1.a1	sp|P80868|EFG_BACSU	sp|P80868|EFG_BACSU Elongation factor G OS=Bacillus subtilis GN=fusA	NKGVQLVLDAVLDYLPAPTDVAAIK		264	288	2623.47
pepa2b63	a2.a1.a1	sp|P80868|EFG_BACSU	sp|P80868|EFG_BACSU Elongation factor G OS=Bacillus subtilis GN=fusA	NSLIEAVCELDEELMDK	C8:+57.02146	212	228	2007.93
pepa2b14	a2.a1.a1	sp|P80868|EFG_BACSU	sp|P80868|EFG_BACSU Elongation factor G OS=Bacillus subtilis GN=fusA	DLVILESMEFPEPVIDVAIEPK		393	414	2483.3
pepa2b40	a2.a1.a1	sp|P80868|EFG_BACSU	sp|P80868|EFG_BACSU Elongation factor G OS=Bacillus subtilis GN=fusA	GVQLVLDAVLDYLPAPTDVAAIK		266	288	2381.33
pepa2b28	a2.a1.a1	sp|P80868|EFG_BACSU	sp|P80868|EFG_BACSU Elongation factor G OS=Bacillus subtilis GN=fusA	EYIPAVQAGLEDALENGVLAGFPLIDIK		535	562	2955.57
pepa2b27	a2.a1.a1	sp|P80868|EFG_BACSU	sp|P80868|EFG_BACSU Elongation factor G OS=Bacillus subtilis GN=fusA	EYIPAVQAGLEDALENGVLAGFPLIDIK	E1:-18.01056	535	562	2937.56
pepa2b66	a2.a1.a1	sp|P80868|EFG_BACSU	sp|P80868|EFG_BACSU Elongation factor G OS=Bacillus subtilis GN=fusA	NSLIEAVCELDEELMDKYLEGEEITIDELK	C8:+57.02146 M15:+15.99491	212	241	3556.68
pepa2b65	a2.a1.a1	sp|P80868|EFG_BACSU	sp|P80868|EFG_BACSU Elongation factor G OS=Bacillus subtilis GN=fusA	NSLIEAVCELDEELMDKYLEGEEITIDELK	C8:+57.02146	212	241	3540.69
pepa2a4	a2.a1.a1	sp|P80868|EFG_BACSU	sp|P80868|EFG_BACSU Elongation factor G OS=Bacillus subtilis GN=fusA	AIQLPIGAEDNFEGIIDLVENVAYFYEDDLGTR		161	193	3699.81
pepa2a3	a2.a1.a1	sp|P80868|EFG_BACSU	sp|P80868|EFG_BACSU Elongation factor G OS=Bacillus subtilis GN=fusA	AHAIQLPIGAEDNFEGIIDLVENVAYFYEDDLGTR		159	193	3907.9
pepa2a1	a2.a1.a1	sp|P80868|EFG_BACSU	sp|P80868|EFG_BACSU Elongation factor G OS=Bacillus subtilis GN=fusA	ADQDKMGIALAK	M6:+15.99491	417	428	1276.66
pepa2b84	a2.a1.a1	sp|P80868|EFG_BACSU	sp|P80868|EFG_BACSU Elongation factor G OS=Bacillus subtilis GN=fusA	VMTDPYVGK		315	323	1009.5
pepa2b44	a2.a1.a1	sp|P80868|EFG_BACSU	sp|P80868|EFG_BACSU Elongation factor G OS=Bacillus subtilis GN=fusA	LFDGSYHDVDSNEMAFK		565	581	1974.85
pepa2b23	a2.a1.a1	sp|P80868|EFG_BACSU	sp|P80868|EFG_BACSU Elongation factor G OS=Bacillus subtilis GN=fusA	EIPEEYKEQAEELR	E1:-18.01056	198	211	1744.84
pepa2b58	a2.a1.a1	sp|P80868|EFG_BACSU	sp|P80868|EFG_BACSU Elongation factor G OS=Bacillus subtilis GN=fusA	MDKIGADFLYSVGTLR		137	152	1785.92
pepa2b82	a2.a1.a1	sp|P80868|EFG_BACSU	sp|P80868|EFG_BACSU Elongation factor G OS=Bacillus subtilis GN=fusA	VLAGFPLIDIK		552	562	1185.72
pepa2b41	a2.a1.a1	sp|P80868|EFG_BACSU	sp|P80868|EFG_BACSU Elongation factor G OS=Bacillus subtilis GN=fusA	GVQLVLDAVLDYLPAPTDVAAIKG		266	289	2438.35
pepa2b21	a2.a1.a1	sp|P80868|EFG_BACSU	sp|P80868|EFG_BACSU Elongation factor G OS=Bacillus subtilis GN=fusA	EEYKEQAEELR		201	211	1423.67
pepa2a5	a2.a1.a1	sp|P80868|EFG_BACSU	sp|P80868|EFG_BACSU Elongation factor G OS=Bacillus subtilis GN=fusA	AIVGGVVPR		526	534	867.542
pepa2b47	a2.a1.a1	sp|P80868|EFG_BACSU	sp|P80868|EFG_BACSU Elongation factor G OS=Bacillus subtilis GN=fusA	IGETHEGASQMDWMEQEQER		40	59	2391
pepa2b56	a2.a1.a1	sp|P80868|EFG_BACSU	sp|P80868|EFG_BACSU Elongation factor G OS=Bacillus subtilis GN=fusA	ILQMHANSREEISTVYAGDIAAAVGLK	M4:+15.99491	354	380	2873.48
pepa2b25	a2.a1.a1	sp|P80868|EFG_BACSU	sp|P80868|EFG_BACSU Elongation factor G OS=Bacillus subtilis GN=fusA	EVVIPEEYMGDIMGDITSRR		607	626	2310.11
pepa2b79	a2.a1.a1	sp|P80868|EFG_BACSU	sp|P80868|EFG_BACSU Elongation factor G OS=Bacillus subtilis GN=fusA	VEVVIPEEYMGDIMGDITSR	M10:+15.99491	606	625	2269.07
pepa2b10	a2.a1.a1	sp|P80868|EFG_BACSU	sp|P80868|EFG_BACSU Elongation factor G OS=Bacillus subtilis GN=fusA	CNPVLLEPIMK	C1:+57.02146 C1:-17.02655	595	605	1296.67
pepa2b17	a2.a1.a1	sp|P80868|EFG_BACSU	sp|P80868|EFG_BACSU Elongation factor G OS=Bacillus subtilis GN=fusA	DTTTGDTLCDEKDLVILESMEFPEPVIDVAIEPK	C9:+57.02146	381	414	3819.84
pepa2b74	a2.a1.a1	sp|P80868|EFG_BACSU	sp|P80868|EFG_BACSU Elongation factor G OS=Bacillus subtilis GN=fusA	TQTNPETGQTIISGMGELHLDIIVDR		438	463	2838.43
pepa2b29	a2.a1.a1	sp|P80868|EFG_BACSU	sp|P80868|EFG_BACSU Elongation factor G OS=Bacillus subtilis GN=fusA	GELHLDIIVDR		453	463	1279.7
pepa2b19	a2.a1.a1	sp|P80868|EFG_BACSU	sp|P80868|EFG_BACSU Elongation factor G OS=Bacillus subtilis GN=fusA	EANVGAPQVAYR		471	482	1274.65
pepa2a2	a2.a1.a1	sp|P80868|EFG_BACSU	sp|P80868|EFG_BACSU Elongation factor G OS=Bacillus subtilis GN=fusA	AEEIIKK		682	688	830.499
pepa2b50	a2.a1.a1	sp|P80868|EFG_BACSU	sp|P80868|EFG_BACSU Elongation factor G OS=Bacillus subtilis GN=fusA	IGETHEGASQMDWMEQEQER	M14:+15.99491 I1:+42.01056	40	59	2449
pepa2b72	a2.a1.a1	sp|P80868|EFG_BACSU	sp|P80868|EFG_BACSU Elongation factor G OS=Bacillus subtilis GN=fusA	SVAEEIIK		680	687	888.504
pepa2b88	a2.a1.a1	sp|P80868|EFG_BACSU	sp|P80868|EFG_BACSU Elongation factor G OS=Bacillus subtilis GN=fusA	VYSGTLDSGSYVKN		329	342	1489.72
pepa3c154	a3.a1.a1	sp|Q04747|SRFAB_BACSU	sp|Q04747|SRFAB_BACSU Surfactin synthase subunit 2 OS=Bacillus subtilis GN=srfAB	GYLNREDETAK		2884	2894	1295.62
pepa3c412	a3.a1.a1	sp|Q04747|SRFAB_BACSU	sp|Q04747|SRFAB_BACSU Surfactin synthase subunit 2 OS=Bacillus subtilis GN=srfAB	TVFVHQQLQKPR		65	76	1480.84
pepa3c122	a3.a1.a1	sp|Q04747|SRFAB_BACSU	sp|Q04747|SRFAB_BACSU Surfactin synthase subunit 2 OS=Bacillus subtilis GN=srfAB	FMAEDSSVR	M2:+15.99491	556	564	1057.46
pepa3c430	a3.a1.a1	sp|Q04747|SRFAB_BACSU	sp|Q04747|SRFAB_BACSU Surfactin synthase subunit 2 OS=Bacillus subtilis GN=srfAB	VHYEDISHADENR		87	99	1584.7
pepa3c411	a3.a1.a1	sp|Q04747|SRFAB_BACSU	sp|Q04747|SRFAB_BACSU Surfactin synthase subunit 2 OS=Bacillus subtilis GN=srfAB	TVFVHQQLQK		65	74	1227.68
pepa3c353	a3.a1.a1	sp|Q04747|SRFAB_BACSU	sp|Q04747|SRFAB_BACSU Surfactin synthase subunit 2 OS=Bacillus subtilis GN=srfAB	RTPASTAVVYEGTK		477	490	1479.78
pepa3c314	a3.a1.a1	sp|Q04747|SRFAB_BACSU	sp|Q04747|SRFAB_BACSU Surfactin synthase subunit 2 OS=Bacillus subtilis GN=srfAB	QASYQQHYPVSPAQR		1051	1065	1759.85
pepa3c454	a3.a1.a1	sp|Q04747|SRFAB_BACSU	sp|Q04747|SRFAB_BACSU Surfactin synthase subunit 2 OS=Bacillus subtilis GN=srfAB	YFTETAETK		3451	3459	1089.51
pepa3b31	a3.a1.a1	sp|Q04747|SRFAB_BACSU	sp|Q04747|SRFAB_BACSU Surfactin synthase subunit 2 OS=Bacillus subtilis GN=srfAB	ALPVPTDK		2534	2541	840.483
pepa3c407	a3.a1.a1	sp|Q04747|SRFAB_BACSU	sp|Q04747|SRFAB_BACSU Surfactin synthase subunit 2 OS=Bacillus subtilis GN=srfAB	TSFMEANGEPVQR	M4:+15.99491	2152	2164	1481.67
pepa3c144	a3.a1.a1	sp|Q04747|SRFAB_BACSU	sp|Q04747|SRFAB_BACSU Surfactin synthase subunit 2 OS=Bacillus subtilis GN=srfAB	GREEDAEEIIK		1139	1149	1288.64
pepa3c278	a3.a1.a1	sp|Q04747|SRFAB_BACSU	sp|Q04747|SRFAB_BACSU Surfactin synthase subunit 2 OS=Bacillus subtilis GN=srfAB	NAGYVPVTEEDR		637	648	1349.63
pepa3c157	a3.a1.a1	sp|Q04747|SRFAB_BACSU	sp|Q04747|SRFAB_BACSU Surfactin synthase subunit 2 OS=Bacillus subtilis GN=srfAB	GYLNRPQLTAER		1853	1864	1417.76
pepa3c249	a3.a1.a1	sp|Q04747|SRFAB_BACSU	sp|Q04747|SRFAB_BACSU Surfactin synthase subunit 2 OS=Bacillus subtilis GN=srfAB	KALPEPDIEAGSGEYK		3018	3033	1703.85
pepa3c227	a3.a1.a1	sp|Q04747|SRFAB_BACSU	sp|Q04747|SRFAB_BACSU Surfactin synthase subunit 2 OS=Bacillus subtilis GN=srfAB	LRDSLNQLVNR		2136	2146	1327.74
pepa3b82	a3.a1.a1	sp|Q04747|SRFAB_BACSU	sp|Q04747|SRFAB_BACSU Surfactin synthase subunit 2 OS=Bacillus subtilis GN=srfAB	ELDEQANQLAHHLR		1526	1539	1673.84
pepa3c396	a3.a1.a1	sp|Q04747|SRFAB_BACSU	sp|Q04747|SRFAB_BACSU Surfactin synthase subunit 2 OS=Bacillus subtilis GN=srfAB	TIVNTASFAK		1741	1750	1051.58
pepa3c206	a3.a1.a1	sp|Q04747|SRFAB_BACSU	sp|Q04747|SRFAB_BACSU Surfactin synthase subunit 2 OS=Bacillus subtilis GN=srfAB	ILMDCGISPDDR	C5:+57.02146 M3:+15.99491	2582	2593	1407.62
pepa3c110	a3.a1.a1	sp|Q04747|SRFAB_BACSU	sp|Q04747|SRFAB_BACSU Surfactin synthase subunit 2 OS=Bacillus subtilis GN=srfAB	EYGLVGDEEQR		438	448	1294.59
pepa3b45	a3.a1.a1	sp|Q04747|SRFAB_BACSU	sp|Q04747|SRFAB_BACSU Surfactin synthase subunit 2 OS=Bacillus subtilis GN=srfAB	DAGMFGTLR	M4:+15.99491	714	722	983.462
pepa3c132	a3.a1.a1	sp|Q04747|SRFAB_BACSU	sp|Q04747|SRFAB_BACSU Surfactin synthase subunit 2 OS=Bacillus subtilis GN=srfAB	GEQLPEPTLHYK		2243	2254	1411.72
pepa3b18	a3.a1.a1	sp|Q04747|SRFAB_BACSU	sp|Q04747|SRFAB_BACSU Surfactin synthase subunit 2 OS=Bacillus subtilis GN=srfAB	AGGNLLTYR		1517	1525	964.521
pepa3b46	a3.a1.a1	sp|Q04747|SRFAB_BACSU	sp|Q04747|SRFAB_BACSU Surfactin synthase subunit 2 OS=Bacillus subtilis GN=srfAB	DANFESLR		1751	1758	951.453
pepa3c217	a3.a1.a1	sp|Q04747|SRFAB_BACSU	sp|Q04747|SRFAB_BACSU Surfactin synthase subunit 2 OS=Bacillus subtilis GN=srfAB	LNMAEHVTEAAVIIR	M3:+15.99491	877	891	1682.89
pepa3b60	a3.a1.a1	sp|Q04747|SRFAB_BACSU	sp|Q04747|SRFAB_BACSU Surfactin synthase subunit 2 OS=Bacillus subtilis GN=srfAB	DSLNQLVNR		2138	2146	1058.56
pepa3c337	a3.a1.a1	sp|Q04747|SRFAB_BACSU	sp|Q04747|SRFAB_BACSU Surfactin synthase subunit 2 OS=Bacillus subtilis GN=srfAB	QIVEVFNSTK		449	458	1164.63
pepa3b74	a3.a1.a1	sp|Q04747|SRFAB_BACSU	sp|Q04747|SRFAB_BACSU Surfactin synthase subunit 2 OS=Bacillus subtilis GN=srfAB	EENGDIVQVYKPIGESK		3178	3194	1904.96
pepa3c271	a3.a1.a1	sp|Q04747|SRFAB_BACSU	sp|Q04747|SRFAB_BACSU Surfactin synthase subunit 2 OS=Bacillus subtilis GN=srfAB	MMEAAVDQPAAFVR	M1:+15.99491 M2:+15.99491	424	437	1567.72
pepa3b27	a3.a1.a1	sp|Q04747|SRFAB_BACSU	sp|Q04747|SRFAB_BACSU Surfactin synthase subunit 2 OS=Bacillus subtilis GN=srfAB	ALFEQPTVR		2062	2070	1060.58
pepa3c452	a3.a1.a1	sp|Q04747|SRFAB_BACSU	sp|Q04747|SRFAB_BACSU Surfactin synthase subunit 2 OS=Bacillus subtilis GN=srfAB	YASQDDIIVGSPTAGR		1302	1317	1649.81
pepa3c393	a3.a1.a1	sp|Q04747|SRFAB_BACSU	sp|Q04747|SRFAB_BACSU Surfactin synthase subunit 2 OS=Bacillus subtilis GN=srfAB	TLQALIEHHDALR		3161	3173	1516.82
pepa3b88	a3.a1.a1	sp|Q04747|SRFAB_BACSU	sp|Q04747|SRFAB_BACSU Surfactin synthase subunit 2 OS=Bacillus subtilis GN=srfAB	ELPAPQSEAVQPEYAAPK		950	967	1924.97
pepa3c370	a3.a1.a1	sp|Q04747|SRFAB_BACSU	sp|Q04747|SRFAB_BACSU Surfactin synthase subunit 2 OS=Bacillus subtilis GN=srfAB	STSFLIDR		761	768	938.495
pepa3a6	a3.a1.a1	sp|Q04747|SRFAB_BACSU	sp|Q04747|SRFAB_BACSU Surfactin synthase subunit 2 OS=Bacillus subtilis GN=srfAB	AEVDLHVFEAKEDEADQK		2169	2186	2072.98
pepa3c190	a3.a1.a1	sp|Q04747|SRFAB_BACSU	sp|Q04747|SRFAB_BACSU Surfactin synthase subunit 2 OS=Bacillus subtilis GN=srfAB	IEYILQDSGAK		2630	2640	1236.65
pepa3c316	a3.a1.a1	sp|Q04747|SRFAB_BACSU	sp|Q04747|SRFAB_BACSU Surfactin synthase subunit 2 OS=Bacillus subtilis GN=srfAB	QDNEEAESYWSER		190	202	1642.66
pepa3c287	a3.a1.a1	sp|Q04747|SRFAB_BACSU	sp|Q04747|SRFAB_BACSU Surfactin synthase subunit 2 OS=Bacillus subtilis GN=srfAB	NLAYVIYTSGTTGKPK		1638	1653	1712.92
pepa3b53	a3.a1.a1	sp|Q04747|SRFAB_BACSU	sp|Q04747|SRFAB_BACSU Surfactin synthase subunit 2 OS=Bacillus subtilis GN=srfAB	DIVIGSVTAGR		2349	2359	1087.61
pepa3b28	a3.a1.a1	sp|Q04747|SRFAB_BACSU	sp|Q04747|SRFAB_BACSU Surfactin synthase subunit 2 OS=Bacillus subtilis GN=srfAB	ALPEPDIEAGSGEYK		3019	3033	1575.75
pepa3a4	a3.a1.a1	sp|Q04747|SRFAB_BACSU	sp|Q04747|SRFAB_BACSU Surfactin synthase subunit 2 OS=Bacillus subtilis GN=srfAB	AELPEGMAVHQVFEEQAK	M7:+15.99491	459	476	2028.97
pepa3a5	a3.a1.a1	sp|Q04747|SRFAB_BACSU	sp|Q04747|SRFAB_BACSU Surfactin synthase subunit 2 OS=Bacillus subtilis GN=srfAB	AEVDLHVFEAK		2169	2179	1257.65
pepa3c448	a3.a1.a1	sp|Q04747|SRFAB_BACSU	sp|Q04747|SRFAB_BACSU Surfactin synthase subunit 2 OS=Bacillus subtilis GN=srfAB	WSEYVLR		2493	2499	952.489
pepa3b16	a3.a1.a1	sp|Q04747|SRFAB_BACSU	sp|Q04747|SRFAB_BACSU Surfactin synthase subunit 2 OS=Bacillus subtilis GN=srfAB	AGALVLNEALK		1823	1833	1098.65
pepa3c127	a3.a1.a1	sp|Q04747|SRFAB_BACSU	sp|Q04747|SRFAB_BACSU Surfactin synthase subunit 2 OS=Bacillus subtilis GN=srfAB	FVLSCSYNEKEFER	C5:+57.02146	3514	3527	1807.83
pepa3c162	a3.a1.a1	sp|Q04747|SRFAB_BACSU	sp|Q04747|SRFAB_BACSU Surfactin synthase subunit 2 OS=Bacillus subtilis GN=srfAB	HLIIGGDALVPH		723	734	1241.7
pepa3c288	a3.a1.a1	sp|Q04747|SRFAB_BACSU	sp|Q04747|SRFAB_BACSU Surfactin synthase subunit 2 OS=Bacillus subtilis GN=srfAB	NISFQLEAAK		1129	1138	1120.6
pepa3c406	a3.a1.a1	sp|Q04747|SRFAB_BACSU	sp|Q04747|SRFAB_BACSU Surfactin synthase subunit 2 OS=Bacillus subtilis GN=srfAB	TSFDMIDGEVVQTVHK	M5:+15.99491	1113	1128	1821.87
pepa3c126	a3.a1.a1	sp|Q04747|SRFAB_BACSU	sp|Q04747|SRFAB_BACSU Surfactin synthase subunit 2 OS=Bacillus subtilis GN=srfAB	FVENPYSPGSLMYK	M12:+15.99491	1865	1878	1647.77
pepa3c329	a3.a1.a1	sp|Q04747|SRFAB_BACSU	sp|Q04747|SRFAB_BACSU Surfactin synthase subunit 2 OS=Bacillus subtilis GN=srfAB	QFLEDPFRPGER		824	835	1490.74
pepa3c325	a3.a1.a1	sp|Q04747|SRFAB_BACSU	sp|Q04747|SRFAB_BACSU Surfactin synthase subunit 2 OS=Bacillus subtilis GN=srfAB	QFAAFLR		687	693	852.473
pepa3c105	a3.a1.a1	sp|Q04747|SRFAB_BACSU	sp|Q04747|SRFAB_BACSU Surfactin synthase subunit 2 OS=Bacillus subtilis GN=srfAB	ETYTAPDEIAHYIK		1712	1725	1650.8
pepa3b59	a3.a1.a1	sp|Q04747|SRFAB_BACSU	sp|Q04747|SRFAB_BACSU Surfactin synthase subunit 2 OS=Bacillus subtilis GN=srfAB	DRPAVTYNGQSWTYGELNAK		2556	2575	2270.08
pepa3c290	a3.a1.a1	sp|Q04747|SRFAB_BACSU	sp|Q04747|SRFAB_BACSU Surfactin synthase subunit 2 OS=Bacillus subtilis GN=srfAB	NKADENEICAYFTADR	C9:+57.02146	893	908	1916.84
pepa3c180	a3.a1.a1	sp|Q04747|SRFAB_BACSU	sp|Q04747|SRFAB_BACSU Surfactin synthase subunit 2 OS=Bacillus subtilis GN=srfAB	LAGFEQPSVLPGR		203	215	1370.74
pepa3b68	a3.a1.a1	sp|Q04747|SRFAB_BACSU	sp|Q04747|SRFAB_BACSU Surfactin synthase subunit 2 OS=Bacillus subtilis GN=srfAB	EDIIPNVNISR		3395	3405	1269.68
pepa3b48	a3.a1.a1	sp|Q04747|SRFAB_BACSU	sp|Q04747|SRFAB_BACSU Surfactin synthase subunit 2 OS=Bacillus subtilis GN=srfAB	DFAVWQNEAEQK		2255	2266	1464.68
pepa3c423	a3.a1.a1	sp|Q04747|SRFAB_BACSU	sp|Q04747|SRFAB_BACSU Surfactin synthase subunit 2 OS=Bacillus subtilis GN=srfAB	VDLYEPDAFAK		1802	1812	1267.62
pepa3c158	a3.a1.a1	sp|Q04747|SRFAB_BACSU	sp|Q04747|SRFAB_BACSU Surfactin synthase subunit 2 OS=Bacillus subtilis GN=srfAB	GYVNLPELTEK		813	823	1262.66
pepa3c124	a3.a1.a1	sp|Q04747|SRFAB_BACSU	sp|Q04747|SRFAB_BACSU Surfactin synthase subunit 2 OS=Bacillus subtilis GN=srfAB	FVADPFVPGER		2896	2906	1233.63
pepa3b15	a3.a1.a1	sp|Q04747|SRFAB_BACSU	sp|Q04747|SRFAB_BACSU Surfactin synthase subunit 2 OS=Bacillus subtilis GN=srfAB	AGAAYVPLDPALPGDR		538	553	1582.82
pepa3c248	a3.a1.a1	sp|Q04747|SRFAB_BACSU	sp|Q04747|SRFAB_BACSU Surfactin synthase subunit 2 OS=Bacillus subtilis GN=srfAB	IYQGADLELPQIHYK		1201	1215	1787.93
pepa3b34	a3.a1.a1	sp|Q04747|SRFAB_BACSU	sp|Q04747|SRFAB_BACSU Surfactin synthase subunit 2 OS=Bacillus subtilis GN=srfAB	AQGAGNEDIVAIVMDR	M14:+15.99491	1540	1555	1674.81
pepa3b13	a3.a1.a1	sp|Q04747|SRFAB_BACSU	sp|Q04747|SRFAB_BACSU Surfactin synthase subunit 2 OS=Bacillus subtilis GN=srfAB	AGAAFVPIDPDYPDQR		2614	2629	1731.83
pepa3c230	a3.a1.a1	sp|Q04747|SRFAB_BACSU	sp|Q04747|SRFAB_BACSU Surfactin synthase subunit 2 OS=Bacillus subtilis GN=srfAB	LSDGTLAFIGR		1886	1896	1149.63
pepa3b11	a3.a1.a1	sp|Q04747|SRFAB_BACSU	sp|Q04747|SRFAB_BACSU Surfactin synthase subunit 2 OS=Bacillus subtilis GN=srfAB	AFVQPFELNR		1150	1159	1220.64
pepa3b23	a3.a1.a1	sp|Q04747|SRFAB_BACSU	sp|Q04747|SRFAB_BACSU Surfactin synthase subunit 2 OS=Bacillus subtilis GN=srfAB	AGVTDNFFMIGGHSLK	M9:+15.99491	986	1001	1709.83
pepa3c364	a3.a1.a1	sp|Q04747|SRFAB_BACSU	sp|Q04747|SRFAB_BACSU Surfactin synthase subunit 2 OS=Bacillus subtilis GN=srfAB	SLFQNYEALR		158	167	1240.63
pepa3c456	a3.a1.a1	sp|Q04747|SRFAB_BACSU	sp|Q04747|SRFAB_BACSU Surfactin synthase subunit 2 OS=Bacillus subtilis GN=srfAB	YNGAAFDSAFIER		404	416	1460.68
pepa3c239	a3.a1.a1	sp|Q04747|SRFAB_BACSU	sp|Q04747|SRFAB_BACSU Surfactin synthase subunit 2 OS=Bacillus subtilis GN=srfAB	LVPPGASGQLYITGQGLAR		1834	1852	1898.05
pepa3c120	a3.a1.a1	sp|Q04747|SRFAB_BACSU	sp|Q04747|SRFAB_BACSU Surfactin synthase subunit 2 OS=Bacillus subtilis GN=srfAB	FKENLLMLIR	M7:+15.99491	3537	3546	1292.74
pepa3c309	a3.a1.a1	sp|Q04747|SRFAB_BACSU	sp|Q04747|SRFAB_BACSU Surfactin synthase subunit 2 OS=Bacillus subtilis GN=srfAB	QADQGPVEGEVILTPIQR		3111	3128	1950.03
pepa3c257	a3.a1.a1	sp|Q04747|SRFAB_BACSU	sp|Q04747|SRFAB_BACSU Surfactin synthase subunit 2 OS=Bacillus subtilis GN=srfAB	KPYTLVNNYGPTENTVVATSAEIHPEEGSLSIGR		2816	2849	3643.82
pepa3c386	a3.a1.a1	sp|Q04747|SRFAB_BACSU	sp|Q04747|SRFAB_BACSU Surfactin synthase subunit 2 OS=Bacillus subtilis GN=srfAB	THPDLQGVPGMFVNTVALR	M11:+15.99491	1318	1336	2068.07
pepa3b12	a3.a1.a1	sp|Q04747|SRFAB_BACSU	sp|Q04747|SRFAB_BACSU Surfactin synthase subunit 2 OS=Bacillus subtilis GN=srfAB	AGAAFLPIDPDTPEER		1569	1584	1698.83
pepa3b25	a3.a1.a1	sp|Q04747|SRFAB_BACSU	sp|Q04747|SRFAB_BACSU Surfactin synthase subunit 2 OS=Bacillus subtilis GN=srfAB	ALAAPETALEESLCR	C14:+57.02146	2002	2016	1630.81
pepa3c453	a3.a1.a1	sp|Q04747|SRFAB_BACSU	sp|Q04747|SRFAB_BACSU Surfactin synthase subunit 2 OS=Bacillus subtilis GN=srfAB	YDYVPLYEIQK		328	338	1430.72
pepa3c400	a3.a1.a1	sp|Q04747|SRFAB_BACSU	sp|Q04747|SRFAB_BACSU Surfactin synthase subunit 2 OS=Bacillus subtilis GN=srfAB	TNADVQDMPGMFVNTLALR	M8:+15.99491 M11:+15.99491	2360	2378	2125.01
pepa3c395	a3.a1.a1	sp|Q04747|SRFAB_BACSU	sp|Q04747|SRFAB_BACSU Surfactin synthase subunit 2 OS=Bacillus subtilis GN=srfAB	TLVNNYGPTENTVVATSAEIHPEEGSLSIGR		2819	2849	3255.61
pepa3c189	a3.a1.a1	sp|Q04747|SRFAB_BACSU	sp|Q04747|SRFAB_BACSU Surfactin synthase subunit 2 OS=Bacillus subtilis GN=srfAB	LENAIQQLINR		1097	1107	1311.74
pepa3c112	a3.a1.a1	sp|Q04747|SRFAB_BACSU	sp|Q04747|SRFAB_BACSU Surfactin synthase subunit 2 OS=Bacillus subtilis GN=srfAB	FDLSLEAVER		1419	1428	1178.61
pepa3c119	a3.a1.a1	sp|Q04747|SRFAB_BACSU	sp|Q04747|SRFAB_BACSU Surfactin synthase subunit 2 OS=Bacillus subtilis GN=srfAB	FKENLLMLIR		3537	3546	1276.74
pepa3a1	a3.a1.a1	sp|Q04747|SRFAB_BACSU	sp|Q04747|SRFAB_BACSU Surfactin synthase subunit 2 OS=Bacillus subtilis GN=srfAB	ADENEICAYFTADR	C7:+57.02146	895	908	1674.71
pepa3b55	a3.a1.a1	sp|Q04747|SRFAB_BACSU	sp|Q04747|SRFAB_BACSU Surfactin synthase subunit 2 OS=Bacillus subtilis GN=srfAB	DKGGNTAIAAYVTPETADIEALK		2963	2985	2348.2
pepa3c301	a3.a1.a1	sp|Q04747|SRFAB_BACSU	sp|Q04747|SRFAB_BACSU Surfactin synthase subunit 2 OS=Bacillus subtilis GN=srfAB	PFDLNDAPLIR		2193	2203	1270.68
pepa3c378	a3.a1.a1	sp|Q04747|SRFAB_BACSU	sp|Q04747|SRFAB_BACSU Surfactin synthase subunit 2 OS=Bacillus subtilis GN=srfAB	TDFFEPSAFDMGR	M11:+15.99491	3479	3491	1535.65
pepa3c428	a3.a1.a1	sp|Q04747|SRFAB_BACSU	sp|Q04747|SRFAB_BACSU Surfactin synthase subunit 2 OS=Bacillus subtilis GN=srfAB	VGVLTKPSLEMSAAVLGVLK	M11:+15.99491	2594	2613	2028.18
pepa3c302	a3.a1.a1	sp|Q04747|SRFAB_BACSU	sp|Q04747|SRFAB_BACSU Surfactin synthase subunit 2 OS=Bacillus subtilis GN=srfAB	PIANAGALVLNEALK		1819	1833	1493.87
pepa3c168	a3.a1.a1	sp|Q04747|SRFAB_BACSU	sp|Q04747|SRFAB_BACSU Surfactin synthase subunit 2 OS=Bacillus subtilis GN=srfAB	HLLLIDMHHIITDGSSTGILIGDLAK	M7:+15.99491	1175	1200	2799.51
pepa3b21	a3.a1.a1	sp|Q04747|SRFAB_BACSU	sp|Q04747|SRFAB_BACSU Surfactin synthase subunit 2 OS=Bacillus subtilis GN=srfAB	AGVTDNFFMIGGH	M9:+15.99491	986	998	1381.62
pepa3c141	a3.a1.a1	sp|Q04747|SRFAB_BACSU	sp|Q04747|SRFAB_BACSU Surfactin synthase subunit 2 OS=Bacillus subtilis GN=srfAB	GMMLIANIQAELEK	M2:+15.99491 M3:+15.99491	2043	2056	1592.8
pepa3c238	a3.a1.a1	sp|Q04747|SRFAB_BACSU	sp|Q04747|SRFAB_BACSU Surfactin synthase subunit 2 OS=Bacillus subtilis GN=srfAB	LTPSLFHTIVNTASFAK		1734	1750	1847.01
pepa3b92	a3.a1.a1	sp|Q04747|SRFAB_BACSU	sp|Q04747|SRFAB_BACSU Surfactin synthase subunit 2 OS=Bacillus subtilis GN=srfAB	ENLLMLIR	M5:+15.99491	3539	3546	1017.58
pepa3c443	a3.a1.a1	sp|Q04747|SRFAB_BACSU	sp|Q04747|SRFAB_BACSU Surfactin synthase subunit 2 OS=Bacillus subtilis GN=srfAB	VYILGEGNQVQPEGVAGELCVAGR	C20:+57.02146	2856	2879	2515.26
pepa3c136	a3.a1.a1	sp|Q04747|SRFAB_BACSU	sp|Q04747|SRFAB_BACSU Surfactin synthase subunit 2 OS=Bacillus subtilis GN=srfAB	GGNTAIAAYVTPETADIEALK		2965	2985	2105.08
pepa3c297	a3.a1.a1	sp|Q04747|SRFAB_BACSU	sp|Q04747|SRFAB_BACSU Surfactin synthase subunit 2 OS=Bacillus subtilis GN=srfAB	NPLFNVMVTTENPDKEQLTLQNLSISPYEAHQGTSK	M7:+15.99491	2425	2460	4060
pepa3c172	a3.a1.a1	sp|Q04747|SRFAB_BACSU	sp|Q04747|SRFAB_BACSU Surfactin synthase subunit 2 OS=Bacillus subtilis GN=srfAB	HMTQITEATFAALFEK	M2:+15.99491	1489	1504	1853.91
pepa3c336	a3.a1.a1	sp|Q04747|SRFAB_BACSU	sp|Q04747|SRFAB_BACSU Surfactin synthase subunit 2 OS=Bacillus subtilis GN=srfAB	QIVEVFNSTK	Q1:-17.02655	449	458	1147.6
pepa3c372	a3.a1.a1	sp|Q04747|SRFAB_BACSU	sp|Q04747|SRFAB_BACSU Surfactin synthase subunit 2 OS=Bacillus subtilis GN=srfAB	SVETVVGMLAVLK	M8:+15.99491	525	537	1361.77
pepa3c308	a3.a1.a1	sp|Q04747|SRFAB_BACSU	sp|Q04747|SRFAB_BACSU Surfactin synthase subunit 2 OS=Bacillus subtilis GN=srfAB	QADQGPVEGEVILTPIQR	Q1:-17.02655	3111	3128	1933
pepa3b76	a3.a1.a1	sp|Q04747|SRFAB_BACSU	sp|Q04747|SRFAB_BACSU Surfactin synthase subunit 2 OS=Bacillus subtilis GN=srfAB	EFIRPFDLNDAPLIR		2189	2203	1815.98
pepa3c382	a3.a1.a1	sp|Q04747|SRFAB_BACSU	sp|Q04747|SRFAB_BACSU Surfactin synthase subunit 2 OS=Bacillus subtilis GN=srfAB	TFAQFLEEVK		1344	1353	1211.63
pepa3c369	a3.a1.a1	sp|Q04747|SRFAB_BACSU	sp|Q04747|SRFAB_BACSU Surfactin synthase subunit 2 OS=Bacillus subtilis GN=srfAB	SPLFSVMFNMQNMEIPSLR	M7:+15.99491 M10:+15.99491 M13:+15.99491	1383	1401	2289.07
pepa3c321	a3.a1.a1	sp|Q04747|SRFAB_BACSU	sp|Q04747|SRFAB_BACSU Surfactin synthase subunit 2 OS=Bacillus subtilis GN=srfAB	QEGISVPDSYTGDVILLDGSR		2645	2665	2221.1
pepa3c445	a3.a1.a1	sp|Q04747|SRFAB_BACSU	sp|Q04747|SRFAB_BACSU Surfactin synthase subunit 2 OS=Bacillus subtilis GN=srfAB	WLPDGNIEFLGR		845	856	1416.73
pepa3c375	a3.a1.a1	sp|Q04747|SRFAB_BACSU	sp|Q04747|SRFAB_BACSU Surfactin synthase subunit 2 OS=Bacillus subtilis GN=srfAB	TASLQAFEHQSYPLEELIEK		1354	1373	2333.17
pepa3c253	a3.a1.a1	sp|Q04747|SRFAB_BACSU	sp|Q04747|SRFAB_BACSU Surfactin synthase subunit 2 OS=Bacillus subtilis GN=srfAB	KLAEIWEGILGVK		973	985	1455.86
pepa3c130	a3.a1.a1	sp|Q04747|SRFAB_BACSU	sp|Q04747|SRFAB_BACSU Surfactin synthase subunit 2 OS=Bacillus subtilis GN=srfAB	GELPILDLPADFERPAER		1240	1257	2038.06
pepa3b36	a3.a1.a1	sp|Q04747|SRFAB_BACSU	sp|Q04747|SRFAB_BACSU Surfactin synthase subunit 2 OS=Bacillus subtilis GN=srfAB	AVADNPNQPLSSLLLVTETEK		2503	2523	2239.18
pepa3b97	a3.a1.a1	sp|Q04747|SRFAB_BACSU	sp|Q04747|SRFAB_BACSU Surfactin synthase subunit 2 OS=Bacillus subtilis GN=srfAB	EQTNYQKDEEYWLDVFK		1223	1239	2235.02
pepa3c310	a3.a1.a1	sp|Q04747|SRFAB_BACSU	sp|Q04747|SRFAB_BACSU Surfactin synthase subunit 2 OS=Bacillus subtilis GN=srfAB	QALLEAWK	Q1:-17.02655	2524	2531	941.51
pepa3c455	a3.a1.a1	sp|Q04747|SRFAB_BACSU	sp|Q04747|SRFAB_BACSU Surfactin synthase subunit 2 OS=Bacillus subtilis GN=srfAB	YNFTDDVIFGTVVSGR		266	281	1789.88
pepa3b94	a3.a1.a1	sp|Q04747|SRFAB_BACSU	sp|Q04747|SRFAB_BACSU Surfactin synthase subunit 2 OS=Bacillus subtilis GN=srfAB	EQQTFAELLELAK		2383	2395	1519.8
pepa3b50	a3.a1.a1	sp|Q04747|SRFAB_BACSU	sp|Q04747|SRFAB_BACSU Surfactin synthase subunit 2 OS=Bacillus subtilis GN=srfAB	DLFQHPTIEELTQYVER		3090	3106	2118.05
pepa3b42	a3.a1.a1	sp|Q04747|SRFAB_BACSU	sp|Q04747|SRFAB_BACSU Surfactin synthase subunit 2 OS=Bacillus subtilis GN=srfAB	DAAFADIFTAVQQHAVEAER		308	327	2189.06
pepa3c203	a3.a1.a1	sp|Q04747|SRFAB_BACSU	sp|Q04747|SRFAB_BACSU Surfactin synthase subunit 2 OS=Bacillus subtilis GN=srfAB	ILLEDFASGYMQAEKEESLVFPQK	M11:+15.99491	3262	3285	2788.38
pepa3c304	a3.a1.a1	sp|Q04747|SRFAB_BACSU	sp|Q04747|SRFAB_BACSU Surfactin synthase subunit 2 OS=Bacillus subtilis GN=srfAB	PSEINGIETMAGLFINTIPVR	M10:+15.99491	282	302	2288.2
pepa3c176	a3.a1.a1	sp|Q04747|SRFAB_BACSU	sp|Q04747|SRFAB_BACSU Surfactin synthase subunit 2 OS=Bacillus subtilis GN=srfAB	LAEIWEGILGVK		974	985	1327.76
pepa3c231	a3.a1.a1	sp|Q04747|SRFAB_BACSU	sp|Q04747|SRFAB_BACSU Surfactin synthase subunit 2 OS=Bacillus subtilis GN=srfAB	LSDVDLLSSAETAALLEER		1470	1488	2032.04
pepa3c389	a3.a1.a1	sp|Q04747|SRFAB_BACSU	sp|Q04747|SRFAB_BACSU Surfactin synthase subunit 2 OS=Bacillus subtilis GN=srfAB	TLGIEAIGIDDNFFDLGGHSLK		2021	2042	2332.18
pepa3b64	a3.a1.a1	sp|Q04747|SRFAB_BACSU	sp|Q04747|SRFAB_BACSU Surfactin synthase subunit 2 OS=Bacillus subtilis GN=srfAB	DWAEELAAFSQSAH		3291	3304	1561.69
pepa3c343	a3.a1.a1	sp|Q04747|SRFAB_BACSU	sp|Q04747|SRFAB_BACSU Surfactin synthase subunit 2 OS=Bacillus subtilis GN=srfAB	QTNLSALEHQEYPFEDLVNQLDLPR		2396	2420	2969.46
pepa3b47	a3.a1.a1	sp|Q04747|SRFAB_BACSU	sp|Q04747|SRFAB_BACSU Surfactin synthase subunit 2 OS=Bacillus subtilis GN=srfAB	DEEYWLDVFK		1230	1239	1343.62
pepa3c312	a3.a1.a1	sp|Q04747|SRFAB_BACSU	sp|Q04747|SRFAB_BACSU Surfactin synthase subunit 2 OS=Bacillus subtilis GN=srfAB	QASPSLSLWNGYGPTENTTFSTSFLIDR		741	768	3089.49
pepa3b96	a3.a1.a1	sp|Q04747|SRFAB_BACSU	sp|Q04747|SRFAB_BACSU Surfactin synthase subunit 2 OS=Bacillus subtilis GN=srfAB	EQSITTMWLTSPLFNQLAAK	M7:+15.99491	694	713	2295.17
pepa3c289	a3.a1.a1	sp|Q04747|SRFAB_BACSU	sp|Q04747|SRFAB_BACSU Surfactin synthase subunit 2 OS=Bacillus subtilis GN=srfAB	NLTNYVSWFSEEAGLTENDK		1661	1680	2317.06
pepa3c358	a3.a1.a1	sp|Q04747|SRFAB_BACSU	sp|Q04747|SRFAB_BACSU Surfactin synthase subunit 2 OS=Bacillus subtilis GN=srfAB	SALDGNLLNHLVAFENYPLDQELENGSMEDR	M28:+15.99491	340	370	3519.63
pepa3c413	a3.a1.a1	sp|Q04747|SRFAB_BACSU	sp|Q04747|SRFAB_BACSU Surfactin synthase subunit 2 OS=Bacillus subtilis GN=srfAB	TVGWFTAQYPVVLDISDADASAVIK		3406	3430	2666.37
pepa3b43	a3.a1.a1	sp|Q04747|SRFAB_BACSU	sp|Q04747|SRFAB_BACSU Surfactin synthase subunit 2 OS=Bacillus subtilis GN=srfAB	DAAFADIFTAVQQHAVEAERYDYVPLYEIQK		308	338	3600.76
pepa3c188	a3.a1.a1	sp|Q04747|SRFAB_BACSU	sp|Q04747|SRFAB_BACSU Surfactin synthase subunit 2 OS=Bacillus subtilis GN=srfAB	IELSEIEVQLAQLSEVQDAAVTAVK		2938	2962	2683.44
pepa3c101	a3.a1.a1	sp|Q04747|SRFAB_BACSU	sp|Q04747|SRFAB_BACSU Surfactin synthase subunit 2 OS=Bacillus subtilis GN=srfAB	ETLPDYMIPAFWVTLNELPVTANGK	M7:+15.99491	2990	3014	2835.43
pepa3c260	a3.a1.a1	sp|Q04747|SRFAB_BACSU	sp|Q04747|SRFAB_BACSU Surfactin synthase subunit 2 OS=Bacillus subtilis GN=srfAB	MAQTGAVSFDAGTFEVFGALLNGAALYPVK	M1:+15.99491	649	678	3061.53
pepa3c215	a3.a1.a1	sp|Q04747|SRFAB_BACSU	sp|Q04747|SRFAB_BACSU Surfactin synthase subunit 2 OS=Bacillus subtilis GN=srfAB	LNDYFETNGVTITFLPTQLAEQFMELENTSLR	M24:+15.99491	2770	2801	3750.82
pepa3c365	a3.a1.a1	sp|Q04747|SRFAB_BACSU	sp|Q04747|SRFAB_BACSU Surfactin synthase subunit 2 OS=Bacillus subtilis GN=srfAB	SLMAETDTTMYMFLLAAFNVLLSK	M3:+15.99491 M10:+15.99491 M12:+15.99491	1278	1301	2758.34
pepa3b65	a3.a1.a1	sp|Q04747|SRFAB_BACSU	sp|Q04747|SRFAB_BACSU Surfactin synthase subunit 2 OS=Bacillus subtilis GN=srfAB	DWAEELAAFSQSAHLLQQAEYWSQIAAEQVSPLPK		3291	3325	3941.93
pepa3b32	a3.a1.a1	sp|Q04747|SRFAB_BACSU	sp|Q04747|SRFAB_BACSU Surfactin synthase subunit 2 OS=Bacillus subtilis GN=srfAB	APTTDMEELLAGIWQDVLGMSEVGVTDNFFSLGGDSIK	M6:+15.99491 M20:+15.99491	3034	3071	4074.92
pepa3c155	a3.a1.a1	sp|Q04747|SRFAB_BACSU	sp|Q04747|SRFAB_BACSU Surfactin synthase subunit 2 OS=Bacillus subtilis GN=srfAB	GYLNREDETAKR		2884	2895	1451.72
pepa3c311	a3.a1.a1	sp|Q04747|SRFAB_BACSU	sp|Q04747|SRFAB_BACSU Surfactin synthase subunit 2 OS=Bacillus subtilis GN=srfAB	QAQQTPDHSAVK	Q1:-17.02655	1505	1516	1292.62
pepa3c367	a3.a1.a1	sp|Q04747|SRFAB_BACSU	sp|Q04747|SRFAB_BACSU Surfactin synthase subunit 2 OS=Bacillus subtilis GN=srfAB	SKLVQLEEKR		1165	1174	1229.72
pepa3c398	a3.a1.a1	sp|Q04747|SRFAB_BACSU	sp|Q04747|SRFAB_BACSU Surfactin synthase subunit 2 OS=Bacillus subtilis GN=srfAB	TKVHYEDISHADENR		85	99	1813.85
pepa3c241	a3.a1.a1	sp|Q04747|SRFAB_BACSU	sp|Q04747|SRFAB_BACSU Surfactin synthase subunit 2 OS=Bacillus subtilis GN=srfAB	LVQLEEKR		1167	1174	1014.59
pepa3c269	a3.a1.a1	sp|Q04747|SRFAB_BACSU	sp|Q04747|SRFAB_BACSU Surfactin synthase subunit 2 OS=Bacillus subtilis GN=srfAB	MIYTSGTTGQPK	M1:+15.99491	2692	2703	1299.63
pepa3c222	a3.a1.a1	sp|Q04747|SRFAB_BACSU	sp|Q04747|SRFAB_BACSU Surfactin synthase subunit 2 OS=Bacillus subtilis GN=srfAB	IQQTANLHQVTGP		240	252	1406.74
pepa3c366	a3.a1.a1	sp|Q04747|SRFAB_BACSU	sp|Q04747|SRFAB_BACSU Surfactin synthase subunit 2 OS=Bacillus subtilis GN=srfAB	SKLVQLEEK		1165	1173	1073.62
pepa3b35	a3.a1.a1	sp|Q04747|SRFAB_BACSU	sp|Q04747|SRFAB_BACSU Surfactin synthase subunit 2 OS=Bacillus subtilis GN=srfAB	ATVEEQMER		3528	3536	1092.5
pepa3c133	a3.a1.a1	sp|Q04747|SRFAB_BACSU	sp|Q04747|SRFAB_BACSU Surfactin synthase subunit 2 OS=Bacillus subtilis GN=srfAB	GETAAIMNDR		515	524	1077.5
pepa3c315	a3.a1.a1	sp|Q04747|SRFAB_BACSU	sp|Q04747|SRFAB_BACSU Surfactin synthase subunit 2 OS=Bacillus subtilis GN=srfAB	QDMYPLSSAQK	M3:+15.99491	2094	2104	1283.59
pepa3c193	a3.a1.a1	sp|Q04747|SRFAB_BACSU	sp|Q04747|SRFAB_BACSU Surfactin synthase subunit 2 OS=Bacillus subtilis GN=srfAB	IGINLEGHGR		3385	3394	1065.58
pepa3c404	a3.a1.a1	sp|Q04747|SRFAB_BACSU	sp|Q04747|SRFAB_BACSU Surfactin synthase subunit 2 OS=Bacillus subtilis GN=srfAB	TPASTAVVYEGTK		478	490	1323.68
pepa3c106	a3.a1.a1	sp|Q04747|SRFAB_BACSU	sp|Q04747|SRFAB_BACSU Surfactin synthase subunit 2 OS=Bacillus subtilis GN=srfAB	EVAVSELR		909	916	902.495
pepa3c403	a3.a1.a1	sp|Q04747|SRFAB_BACSU	sp|Q04747|SRFAB_BACSU Surfactin synthase subunit 2 OS=Bacillus subtilis GN=srfAB	TPANGQGKPYSDYIK		171	185	1638.81
pepa3b80	a3.a1.a1	sp|Q04747|SRFAB_BACSU	sp|Q04747|SRFAB_BACSU Surfactin synthase subunit 2 OS=Bacillus subtilis GN=srfAB	ELDEQANQLAH		1526	1536	1267.59
pepa3c373	a3.a1.a1	sp|Q04747|SRFAB_BACSU	sp|Q04747|SRFAB_BACSU Surfactin synthase subunit 2 OS=Bacillus subtilis GN=srfAB	SVNELIR		52	58	830.473
pepa3c218	a3.a1.a1	sp|Q04747|SRFAB_BACSU	sp|Q04747|SRFAB_BACSU Surfactin synthase subunit 2 OS=Bacillus subtilis GN=srfAB	LNMAEHVTEAAVIIRK	M3:+15.99491	877	892	1810.98
pepa3c225	a3.a1.a1	sp|Q04747|SRFAB_BACSU	sp|Q04747|SRFAB_BACSU Surfactin synthase subunit 2 OS=Bacillus subtilis GN=srfAB	LQSSLDLR		3221	3228	931.521
pepa3c252	a3.a1.a1	sp|Q04747|SRFAB_BACSU	sp|Q04747|SRFAB_BACSU Surfactin synthase subunit 2 OS=Bacillus subtilis GN=srfAB	KHLLLLDMHHIIADGVSR	M8:+15.99491	2213	2230	2084.14
pepa3c272	a3.a1.a1	sp|Q04747|SRFAB_BACSU	sp|Q04747|SRFAB_BACSU Surfactin synthase subunit 2 OS=Bacillus subtilis GN=srfAB	MVLIGNSYTGQAH	M1:+15.99491	565	577	1406.67
pepa3c273	a3.a1.a1	sp|Q04747|SRFAB_BACSU	sp|Q04747|SRFAB_BACSU Surfactin synthase subunit 2 OS=Bacillus subtilis GN=srfAB	MVYREENGDIVQVYKPIGESK	M1:+15.99491	3174	3194	2470.23
pepa3c416	a3.a1.a1	sp|Q04747|SRFAB_BACSU	sp|Q04747|SRFAB_BACSU Surfactin synthase subunit 2 OS=Bacillus subtilis GN=srfAB	TVHQLFEETVQR		2542	2553	1486.77
pepa3c276	a3.a1.a1	sp|Q04747|SRFAB_BACSU	sp|Q04747|SRFAB_BACSU Surfactin synthase subunit 2 OS=Bacillus subtilis GN=srfAB	MYVLNQLDR	M1:+15.99491	2106	2114	1167.58
pepa3c187	a3.a1.a1	sp|Q04747|SRFAB_BACSU	sp|Q04747|SRFAB_BACSU Surfactin synthase subunit 2 OS=Bacillus subtilis GN=srfAB	IELGEIETK		868	876	1031.56
pepa3c150	a3.a1.a1	sp|Q04747|SRFAB_BACSU	sp|Q04747|SRFAB_BACSU Surfactin synthase subunit 2 OS=Bacillus subtilis GN=srfAB	GVGYGILR		3443	3450	834.484
pepa3c165	a3.a1.a1	sp|Q04747|SRFAB_BACSU	sp|Q04747|SRFAB_BACSU Surfactin synthase subunit 2 OS=Bacillus subtilis GN=srfAB	HLLLLDMHHIIADGVSR	M7:+15.99491	2214	2230	1956.05
pepa3c419	a3.a1.a1	sp|Q04747|SRFAB_BACSU	sp|Q04747|SRFAB_BACSU Surfactin synthase subunit 2 OS=Bacillus subtilis GN=srfAB	TVVATSAEIHPEEGSLSIGR		2830	2849	2053.06
pepa3c270	a3.a1.a1	sp|Q04747|SRFAB_BACSU	sp|Q04747|SRFAB_BACSU Surfactin synthase subunit 2 OS=Bacillus subtilis GN=srfAB	MMEAAVDQPAAFVR	M1:+15.99491	424	437	1551.73
pepa3c205	a3.a1.a1	sp|Q04747|SRFAB_BACSU	sp|Q04747|SRFAB_BACSU Surfactin synthase subunit 2 OS=Bacillus subtilis GN=srfAB	ILMDCGISPDDR	C5:+57.02146	2582	2593	1391.63
pepa3c349	a3.a1.a1	sp|Q04747|SRFAB_BACSU	sp|Q04747|SRFAB_BACSU Surfactin synthase subunit 2 OS=Bacillus subtilis GN=srfAB	RFVADPFVPGER		2895	2906	1389.73
pepa3b49	a3.a1.a1	sp|Q04747|SRFAB_BACSU	sp|Q04747|SRFAB_BACSU Surfactin synthase subunit 2 OS=Bacillus subtilis GN=srfAB	DFAVWQNEAEQKER		2255	2268	1749.82
pepa3b81	a3.a1.a1	sp|Q04747|SRFAB_BACSU	sp|Q04747|SRFAB_BACSU Surfactin synthase subunit 2 OS=Bacillus subtilis GN=srfAB	ELDEQANQLAHHLR	E1:-18.01056	1526	1539	1655.83
pepa3c351	a3.a1.a1	sp|Q04747|SRFAB_BACSU	sp|Q04747|SRFAB_BACSU Surfactin synthase subunit 2 OS=Bacillus subtilis GN=srfAB	RLSDGTLAFIGR		1885	1896	1305.73
pepa3c163	a3.a1.a1	sp|Q04747|SRFAB_BACSU	sp|Q04747|SRFAB_BACSU Surfactin synthase subunit 2 OS=Bacillus subtilis GN=srfAB	HLIIGGDALVPHIVSK		723	738	1668.98
pepa3c444	a3.a1.a1	sp|Q04747|SRFAB_BACSU	sp|Q04747|SRFAB_BACSU Surfactin synthase subunit 2 OS=Bacillus subtilis GN=srfAB	WLGKQDNEEAESYWSER		186	202	2126.94
pepa3c356	a3.a1.a1	sp|Q04747|SRFAB_BACSU	sp|Q04747|SRFAB_BACSU Surfactin synthase subunit 2 OS=Bacillus subtilis GN=srfAB	SAEVMVSILGVMK	M5:+15.99491 M12:+15.99491	1556	1568	1395.72
pepa3a3	a3.a1.a1	sp|Q04747|SRFAB_BACSU	sp|Q04747|SRFAB_BACSU Surfactin synthase subunit 2 OS=Bacillus subtilis GN=srfAB	AELPEGMAVHQVFEEQAK		459	476	2012.97
pepa3c216	a3.a1.a1	sp|Q04747|SRFAB_BACSU	sp|Q04747|SRFAB_BACSU Surfactin synthase subunit 2 OS=Bacillus subtilis GN=srfAB	LNMAEHVTEAAVIIR		877	891	1666.89
pepa3b44	a3.a1.a1	sp|Q04747|SRFAB_BACSU	sp|Q04747|SRFAB_BACSU Surfactin synthase subunit 2 OS=Bacillus subtilis GN=srfAB	DAGMFGTLR		714	722	967.467
pepa3c275	a3.a1.a1	sp|Q04747|SRFAB_BACSU	sp|Q04747|SRFAB_BACSU Surfactin synthase subunit 2 OS=Bacillus subtilis GN=srfAB	MYGHTEFINHYGPTEATIGAIAGR	M1:+15.99491	1778	1801	2622.24
pepa3c213	a3.a1.a1	sp|Q04747|SRFAB_BACSU	sp|Q04747|SRFAB_BACSU Surfactin synthase subunit 2 OS=Bacillus subtilis GN=srfAB	IKYNGAAFDSAFIER		402	416	1701.86
pepa3c451	a3.a1.a1	sp|Q04747|SRFAB_BACSU	sp|Q04747|SRFAB_BACSU Surfactin synthase subunit 2 OS=Bacillus subtilis GN=srfAB	WVNGGIEYIGR		2916	2926	1263.65
pepa3c274	a3.a1.a1	sp|Q04747|SRFAB_BACSU	sp|Q04747|SRFAB_BACSU Surfactin synthase subunit 2 OS=Bacillus subtilis GN=srfAB	MYGHTEFINHYGPTEATIGAIAGR		1778	1801	2606.25
pepa3c405	a3.a1.a1	sp|Q04747|SRFAB_BACSU	sp|Q04747|SRFAB_BACSU Surfactin synthase subunit 2 OS=Bacillus subtilis GN=srfAB	TSFDMIDGEVVQTVHK		1113	1128	1805.87
pepa3c296	a3.a1.a1	sp|Q04747|SRFAB_BACSU	sp|Q04747|SRFAB_BACSU Surfactin synthase subunit 2 OS=Bacillus subtilis GN=srfAB	NPLFNVMVTTENPDK	M7:+15.99491	2425	2439	1734.84
pepa3c181	a3.a1.a1	sp|Q04747|SRFAB_BACSU	sp|Q04747|SRFAB_BACSU Surfactin synthase subunit 2 OS=Bacillus subtilis GN=srfAB	LAGFEQPSVLPGRLPVK		203	219	1808.04
pepa3c286	a3.a1.a1	sp|Q04747|SRFAB_BACSU	sp|Q04747|SRFAB_BACSU Surfactin synthase subunit 2 OS=Bacillus subtilis GN=srfAB	NLAYVIYTSGTTGK		1638	1651	1487.77
pepa3c194	a3.a1.a1	sp|Q04747|SRFAB_BACSU	sp|Q04747|SRFAB_BACSU Surfactin synthase subunit 2 OS=Bacillus subtilis GN=srfAB	IGINLEGHGREDIIPNVNISR		3385	3405	2316.24
pepa3c125	a3.a1.a1	sp|Q04747|SRFAB_BACSU	sp|Q04747|SRFAB_BACSU Surfactin synthase subunit 2 OS=Bacillus subtilis GN=srfAB	FVENPYSPGSLMYK		1865	1878	1631.78
pepa3c352	a3.a1.a1	sp|Q04747|SRFAB_BACSU	sp|Q04747|SRFAB_BACSU Surfactin synthase subunit 2 OS=Bacillus subtilis GN=srfAB	RPTIGRPIANAGALVLNEALK		1813	1833	2174.28
pepa3c164	a3.a1.a1	sp|Q04747|SRFAB_BACSU	sp|Q04747|SRFAB_BACSU Surfactin synthase subunit 2 OS=Bacillus subtilis GN=srfAB	HLLLLDMHHIIADGVSR		2214	2230	1940.05
pepa3b22	a3.a1.a1	sp|Q04747|SRFAB_BACSU	sp|Q04747|SRFAB_BACSU Surfactin synthase subunit 2 OS=Bacillus subtilis GN=srfAB	AGVTDNFFMIGGHSLK		986	1001	1693.84
pepa3c104	a3.a1.a1	sp|Q04747|SRFAB_BACSU	sp|Q04747|SRFAB_BACSU Surfactin synthase subunit 2 OS=Bacillus subtilis GN=srfAB	ETYTAPDEIAHYIK	E1:-18.01056	1712	1725	1632.79
pepa3c410	a3.a1.a1	sp|Q04747|SRFAB_BACSU	sp|Q04747|SRFAB_BACSU Surfactin synthase subunit 2 OS=Bacillus subtilis GN=srfAB	TTFSTSFLIDR		758	768	1287.66
pepa3c306	a3.a1.a1	sp|Q04747|SRFAB_BACSU	sp|Q04747|SRFAB_BACSU Surfactin synthase subunit 2 OS=Bacillus subtilis GN=srfAB	PTDVIAFR		1769	1776	918.505
pepa3c207	a3.a1.a1	sp|Q04747|SRFAB_BACSU	sp|Q04747|SRFAB_BACSU Surfactin synthase subunit 2 OS=Bacillus subtilis GN=srfAB	IIPTDVIAFR		1767	1776	1144.67
pepa3b62	a3.a1.a1	sp|Q04747|SRFAB_BACSU	sp|Q04747|SRFAB_BACSU Surfactin synthase subunit 2 OS=Bacillus subtilis GN=srfAB	DTSSVLCELTAEDTK	C7:+57.02146	3336	3350	1668.76
pepa3c211	a3.a1.a1	sp|Q04747|SRFAB_BACSU	sp|Q04747|SRFAB_BACSU Surfactin synthase subunit 2 OS=Bacillus subtilis GN=srfAB	IKEFIRPFDLNDAPLIR		2187	2203	2057.15
pepa3c202	a3.a1.a1	sp|Q04747|SRFAB_BACSU	sp|Q04747|SRFAB_BACSU Surfactin synthase subunit 2 OS=Bacillus subtilis GN=srfAB	ILLEDFASGYMQAEK	M11:+15.99491	3262	3276	1730.83
pepa3c305	a3.a1.a1	sp|Q04747|SRFAB_BACSU	sp|Q04747|SRFAB_BACSU Surfactin synthase subunit 2 OS=Bacillus subtilis GN=srfAB	PSLEMSAAVLGVLK	M5:+15.99491	2600	2613	1430.79
pepa3c374	a3.a1.a1	sp|Q04747|SRFAB_BACSU	sp|Q04747|SRFAB_BACSU Surfactin synthase subunit 2 OS=Bacillus subtilis GN=srfAB	TAPAGDKTFAQFLEEVK		1337	1353	1851.95
pepa3c385	a3.a1.a1	sp|Q04747|SRFAB_BACSU	sp|Q04747|SRFAB_BACSU Surfactin synthase subunit 2 OS=Bacillus subtilis GN=srfAB	THPDLQGVPGMFVNTVALR		1318	1336	2052.07
pepa3c399	a3.a1.a1	sp|Q04747|SRFAB_BACSU	sp|Q04747|SRFAB_BACSU Surfactin synthase subunit 2 OS=Bacillus subtilis GN=srfAB	TNADVQDMPGMFVNTLALR	M8:+15.99491	2360	2378	2109.01
pepa3c394	a3.a1.a1	sp|Q04747|SRFAB_BACSU	sp|Q04747|SRFAB_BACSU Surfactin synthase subunit 2 OS=Bacillus subtilis GN=srfAB	TLSQSLPDYMVPAHLIQMDSLPLTPNGK	M10:+15.99491 M18:+15.99491	918	945	3098.55
pepa3b33	a3.a1.a1	sp|Q04747|SRFAB_BACSU	sp|Q04747|SRFAB_BACSU Surfactin synthase subunit 2 OS=Bacillus subtilis GN=srfAB	AQGAGNEDIVAIVMDR		1540	1555	1658.82
pepa3c204	a3.a1.a1	sp|Q04747|SRFAB_BACSU	sp|Q04747|SRFAB_BACSU Surfactin synthase subunit 2 OS=Bacillus subtilis GN=srfAB	LLLKQEGISVPDSYTGDVILLDGSR		2641	2665	2688.45
pepa3c377	a3.a1.a1	sp|Q04747|SRFAB_BACSU	sp|Q04747|SRFAB_BACSU Surfactin synthase subunit 2 OS=Bacillus subtilis GN=srfAB	TDFFEPSAFDMGR		3479	3491	1519.65
pepa3c380	a3.a1.a1	sp|Q04747|SRFAB_BACSU	sp|Q04747|SRFAB_BACSU Surfactin synthase subunit 2 OS=Bacillus subtilis GN=srfAB	TEAGDHLLIAVHHLVVDGVSWR		3240	3261	2424.28
pepa3c341	a3.a1.a1	sp|Q04747|SRFAB_BACSU	sp|Q04747|SRFAB_BACSU Surfactin synthase subunit 2 OS=Bacillus subtilis GN=srfAB	QTISYNMPSVLLMEGELDISR	M7:+15.99491 M13:+15.99491	2115	2135	2428.17
pepa3c171	a3.a1.a1	sp|Q04747|SRFAB_BACSU	sp|Q04747|SRFAB_BACSU Surfactin synthase subunit 2 OS=Bacillus subtilis GN=srfAB	HMTQITEATFAALFEK		1489	1504	1837.92
pepa3c346	a3.a1.a1	sp|Q04747|SRFAB_BACSU	sp|Q04747|SRFAB_BACSU Surfactin synthase subunit 2 OS=Bacillus subtilis GN=srfAB	QVSGESEALYALSFSGMIR	M17:+15.99491	3492	3510	2061
pepa3c427	a3.a1.a1	sp|Q04747|SRFAB_BACSU	sp|Q04747|SRFAB_BACSU Surfactin synthase subunit 2 OS=Bacillus subtilis GN=srfAB	VGVLTKPSLEMSAAVLGVLK		2594	2613	2012.18
pepa3c292	a3.a1.a1	sp|Q04747|SRFAB_BACSU	sp|Q04747|SRFAB_BACSU Surfactin synthase subunit 2 OS=Bacillus subtilis GN=srfAB	NMTAIGQYEGIIVSLDDGK	M2:+15.99491	1603	1621	2040
pepa3c438	a3.a1.a1	sp|Q04747|SRFAB_BACSU	sp|Q04747|SRFAB_BACSU Surfactin synthase subunit 2 OS=Bacillus subtilis GN=srfAB	VSFEIVDLYGSDEEMLR	M15:+15.99491	3195	3211	2017.94
pepa3b14	a3.a1.a1	sp|Q04747|SRFAB_BACSU	sp|Q04747|SRFAB_BACSU Surfactin synthase subunit 2 OS=Bacillus subtilis GN=srfAB	AGAAFVPIDPDYPDQRIEYILQDSGAK		2614	2640	2949.46
pepa3c261	a3.a1.a1	sp|Q04747|SRFAB_BACSU	sp|Q04747|SRFAB_BACSU Surfactin synthase subunit 2 OS=Bacillus subtilis GN=srfAB	MEAKEQQTFAELLELAK		2379	2395	1979.02
pepa3c432	a3.a1.a1	sp|Q04747|SRFAB_BACSU	sp|Q04747|SRFAB_BACSU Surfactin synthase subunit 2 OS=Bacillus subtilis GN=srfAB	VLFEKPTIQELALYLEENESK		1021	1041	2493.31
pepa3b41	a3.a1.a1	sp|Q04747|SRFAB_BACSU	sp|Q04747|SRFAB_BACSU Surfactin synthase subunit 2 OS=Bacillus subtilis GN=srfAB	DAAFADIFTAVQQH		308	321	1533.73
pepa3b40	a3.a1.a1	sp|Q04747|SRFAB_BACSU	sp|Q04747|SRFAB_BACSU Surfactin synthase subunit 2 OS=Bacillus subtilis GN=srfAB	AYVTPETADIEALK		2972	2985	1520.78
pepa3c293	a3.a1.a1	sp|Q04747|SRFAB_BACSU	sp|Q04747|SRFAB_BACSU Surfactin synthase subunit 2 OS=Bacillus subtilis GN=srfAB	NMTAIGQYEGIIVSLDDGKWR		1603	1623	2366.18
pepa3c324	a3.a1.a1	sp|Q04747|SRFAB_BACSU	sp|Q04747|SRFAB_BACSU Surfactin synthase subunit 2 OS=Bacillus subtilis GN=srfAB	QFAAFLR	Q1:-17.02655	687	693	835.447
pepa3c371	a3.a1.a1	sp|Q04747|SRFAB_BACSU	sp|Q04747|SRFAB_BACSU Surfactin synthase subunit 2 OS=Bacillus subtilis GN=srfAB	SVETVVGMLAVLK		525	537	1345.78
pepa3c134	a3.a1.a1	sp|Q04747|SRFAB_BACSU	sp|Q04747|SRFAB_BACSU Surfactin synthase subunit 2 OS=Bacillus subtilis GN=srfAB	GFTPEISFNYLGQFDSEVK		3460	3478	2178.04
pepa3b91	a3.a1.a1	sp|Q04747|SRFAB_BACSU	sp|Q04747|SRFAB_BACSU Surfactin synthase subunit 2 OS=Bacillus subtilis GN=srfAB	ENLLMLIR	M5:+15.99491 E1:-18.01056	3539	3546	999.566
pepa3c433	a3.a1.a1	sp|Q04747|SRFAB_BACSU	sp|Q04747|SRFAB_BACSU Surfactin synthase subunit 2 OS=Bacillus subtilis GN=srfAB	VLFEKPTIQELALYLEENESKEEQTFEPIR		1021	1050	3622.85
pepa3c320	a3.a1.a1	sp|Q04747|SRFAB_BACSU	sp|Q04747|SRFAB_BACSU Surfactin synthase subunit 2 OS=Bacillus subtilis GN=srfAB	QEGISVPDSYTGDVILLDGSR	Q1:-17.02655	2645	2665	2204.07
pepa3c376	a3.a1.a1	sp|Q04747|SRFAB_BACSU	sp|Q04747|SRFAB_BACSU Surfactin synthase subunit 2 OS=Bacillus subtilis GN=srfAB	TASLQAFEHQSYPLEELIEKLPLTR		1354	1378	2913.54
pepa3b70	a3.a1.a1	sp|Q04747|SRFAB_BACSU	sp|Q04747|SRFAB_BACSU Surfactin synthase subunit 2 OS=Bacillus subtilis GN=srfAB	EEDIGLSFDYATALFKDETIR		1429	1449	2433.18
pepa3c458	a3.a1.a1	sp|Q04747|SRFAB_BACSU	sp|Q04747|SRFAB_BACSU Surfactin synthase subunit 2 OS=Bacillus subtilis GN=srfAB	YQLSLTLPSHMIPAFFVQVDAIPLTANGK	M11:+15.99491	1956	1984	3187.69
pepa3c357	a3.a1.a1	sp|Q04747|SRFAB_BACSU	sp|Q04747|SRFAB_BACSU Surfactin synthase subunit 2 OS=Bacillus subtilis GN=srfAB	SALDGNLLNHLVAFENYPLDQELENGSMEDR		340	370	3503.64
pepa3c169	a3.a1.a1	sp|Q04747|SRFAB_BACSU	sp|Q04747|SRFAB_BACSU Surfactin synthase subunit 2 OS=Bacillus subtilis GN=srfAB	HLLTDVHQPYGTEINDILLSALGLTMK	M26:+15.99491	3351	3377	3008.58
pepa3c392	a3.a1.a1	sp|Q04747|SRFAB_BACSU	sp|Q04747|SRFAB_BACSU Surfactin synthase subunit 2 OS=Bacillus subtilis GN=srfAB	TILSLPLDENDEGNPETAVTAENLAYMIYTSGTTGQPK	M27:+15.99491	2666	2703	4069.94
pepa3b95	a3.a1.a1	sp|Q04747|SRFAB_BACSU	sp|Q04747|SRFAB_BACSU Surfactin synthase subunit 2 OS=Bacillus subtilis GN=srfAB	EQSITTMWLTSPLFNQLAAK	M7:+15.99491 E1:-18.01056	694	713	2277.16
pepa3c198	a3.a1.a1	sp|Q04747|SRFAB_BACSU	sp|Q04747|SRFAB_BACSU Surfactin synthase subunit 2 OS=Bacillus subtilis GN=srfAB	LHQVTGPNLFQAVWGIVLSK		246	265	2207.23
pepa3c342	a3.a1.a1	sp|Q04747|SRFAB_BACSU	sp|Q04747|SRFAB_BACSU Surfactin synthase subunit 2 OS=Bacillus subtilis GN=srfAB	QTNLSALEHQEYPFEDLVNQLDLPR	Q1:-17.02655	2396	2420	2952.44
pepa3b93	a3.a1.a1	sp|Q04747|SRFAB_BACSU	sp|Q04747|SRFAB_BACSU Surfactin synthase subunit 2 OS=Bacillus subtilis GN=srfAB	EQQTFAELLELAK	E1:-18.01056	2383	2395	1501.79
pepa3c114	a3.a1.a1	sp|Q04747|SRFAB_BACSU	sp|Q04747|SRFAB_BACSU Surfactin synthase subunit 2 OS=Bacillus subtilis GN=srfAB	FDLSLEAVEREEDIGLSFDYATALFKDETIR		1419	1449	3592.77
pepa3c113	a3.a1.a1	sp|Q04747|SRFAB_BACSU	sp|Q04747|SRFAB_BACSU Surfactin synthase subunit 2 OS=Bacillus subtilis GN=srfAB	FDLSLEAVEREEDIGLSFDYATALFK		1419	1444	2978.47
pepa3c303	a3.a1.a1	sp|Q04747|SRFAB_BACSU	sp|Q04747|SRFAB_BACSU Surfactin synthase subunit 2 OS=Bacillus subtilis GN=srfAB	PSEINGIETMAGLFINTIPVR		282	302	2272.2
pepa3c347	a3.a1.a1	sp|Q04747|SRFAB_BACSU	sp|Q04747|SRFAB_BACSU Surfactin synthase subunit 2 OS=Bacillus subtilis GN=srfAB	QVTGPNLFQAVWGIVLSK		248	265	1957.09
pepa3c214	a3.a1.a1	sp|Q04747|SRFAB_BACSU	sp|Q04747|SRFAB_BACSU Surfactin synthase subunit 2 OS=Bacillus subtilis GN=srfAB	LNDYFETNGVTITFLPTQLAEQFMELENTSLR		2770	2801	3734.83
pepa3c115	a3.a1.a1	sp|Q04747|SRFAB_BACSU	sp|Q04747|SRFAB_BACSU Surfactin synthase subunit 2 OS=Bacillus subtilis GN=srfAB	FDLTLGGFTDENGIGLQLEYATDLFAK		2461	2487	2948.46
pepa3c425	a3.a1.a1	sp|Q04747|SRFAB_BACSU	sp|Q04747|SRFAB_BACSU Surfactin synthase subunit 2 OS=Bacillus subtilis GN=srfAB	VESAFEQTSFDFNLIVYPGK		377	396	2291.12
pepa3c121	a3.a1.a1	sp|Q04747|SRFAB_BACSU	sp|Q04747|SRFAB_BACSU Surfactin synthase subunit 2 OS=Bacillus subtilis GN=srfAB	FMAEDSSVR		556	564	1041.47
pepa3c313	a3.a1.a1	sp|Q04747|SRFAB_BACSU	sp|Q04747|SRFAB_BACSU Surfactin synthase subunit 2 OS=Bacillus subtilis GN=srfAB	QASYQQHYPVSPAQR	Q1:-17.02655	1051	1065	1742.82
pepa3c294	a3.a1.a1	sp|Q04747|SRFAB_BACSU	sp|Q04747|SRFAB_BACSU Surfactin synthase subunit 2 OS=Bacillus subtilis GN=srfAB	NMTAIGQYEGIIVSLDDGKWR	M2:+15.99491	1603	1623	2382.18
pepa3b87	a3.a1.a1	sp|Q04747|SRFAB_BACSU	sp|Q04747|SRFAB_BACSU Surfactin synthase subunit 2 OS=Bacillus subtilis GN=srfAB	EIHPEEGSLSIGR		2837	2849	1423.72
pepa3c161	a3.a1.a1	sp|Q04747|SRFAB_BACSU	sp|Q04747|SRFAB_BACSU Surfactin synthase subunit 2 OS=Bacillus subtilis GN=srfAB	HHWNQSVMLHAK	M8:+15.99491	3139	3150	1503.73
pepa3c459	a3.a1.a1	sp|Q04747|SRFAB_BACSU	sp|Q04747|SRFAB_BACSU Surfactin synthase subunit 2 OS=Bacillus subtilis GN=srfAB	YSLEDSGAK		1587	1595	969.453
pepa3c229	a3.a1.a1	sp|Q04747|SRFAB_BACSU	sp|Q04747|SRFAB_BACSU Surfactin synthase subunit 2 OS=Bacillus subtilis GN=srfAB	IRYSLEDSGAK		1585	1595	1238.64
pepa3c251	a3.a1.a1	sp|Q04747|SRFAB_BACSU	sp|Q04747|SRFAB_BACSU Surfactin synthase subunit 2 OS=Bacillus subtilis GN=srfAB	KELPAPQSEAVQPEYAAPK		949	967	2053.06
pepa3c109	a3.a1.a1	sp|Q04747|SRFAB_BACSU	sp|Q04747|SRFAB_BACSU Surfactin synthase subunit 2 OS=Bacillus subtilis GN=srfAB	EYGGSIPIGK		769	778	1020.54
pepa3c166	a3.a1.a1	sp|Q04747|SRFAB_BACSU	sp|Q04747|SRFAB_BACSU Surfactin synthase subunit 2 OS=Bacillus subtilis GN=srfAB	HLLLLDMHHIIADGVSRG		2214	2231	1997.08
pepa3a7	a3.a1.a1	sp|Q04747|SRFAB_BACSU	sp|Q04747|SRFAB_BACSU Surfactin synthase subunit 2 OS=Bacillus subtilis GN=srfAB	AEVDLHVFEAKEDEADQKIK		2169	2188	2314.16
pepa3c240	a3.a1.a1	sp|Q04747|SRFAB_BACSU	sp|Q04747|SRFAB_BACSU Surfactin synthase subunit 2 OS=Bacillus subtilis GN=srfAB	LVPPGASGQLYITGQGLARG		1834	1853	1955.07
pepa3b79	a3.a1.a1	sp|Q04747|SRFAB_BACSU	sp|Q04747|SRFAB_BACSU Surfactin synthase subunit 2 OS=Bacillus subtilis GN=srfAB	ELALLYKGEQLPEPTLHYK		2236	2254	2242.21
pepa3c291	a3.a1.a1	sp|Q04747|SRFAB_BACSU	sp|Q04747|SRFAB_BACSU Surfactin synthase subunit 2 OS=Bacillus subtilis GN=srfAB	NKADENEICAYFTADREVAVSELR	C9:+57.02146	893	916	2800.32
pepa3c175	a3.a1.a1	sp|Q04747|SRFAB_BACSU	sp|Q04747|SRFAB_BACSU Surfactin synthase subunit 2 OS=Bacillus subtilis GN=srfAB	LAADQLYLVWSNHH		131	144	1666.83
pepa3c143	a3.a1.a1	sp|Q04747|SRFAB_BACSU	sp|Q04747|SRFAB_BACSU Surfactin synthase subunit 2 OS=Bacillus subtilis GN=srfAB	GNTAIAAYVTPETADIEALK		2966	2985	2048.05
pepa3c111	a3.a1.a1	sp|Q04747|SRFAB_BACSU	sp|Q04747|SRFAB_BACSU Surfactin synthase subunit 2 OS=Bacillus subtilis GN=srfAB	EYSFTWDETLVAR		227	239	1616.76
pepa3c167	a3.a1.a1	sp|Q04747|SRFAB_BACSU	sp|Q04747|SRFAB_BACSU Surfactin synthase subunit 2 OS=Bacillus subtilis GN=srfAB	HLLLIDMHHIITDGSSTGILIGDLAK		1175	1200	2783.51
pepa3c390	a3.a1.a1	sp|Q04747|SRFAB_BACSU	sp|Q04747|SRFAB_BACSU Surfactin synthase subunit 2 OS=Bacillus subtilis GN=srfAB	TLGIEAIGIDDNFFDLGGHSLKG		2021	2043	2389.2
pepa3b37	a3.a1.a1	sp|Q04747|SRFAB_BACSU	sp|Q04747|SRFAB_BACSU Surfactin synthase subunit 2 OS=Bacillus subtilis GN=srfAB	AVADNPNQPLSSLLLVTETEKQALLEAWK		2503	2531	3178.7
pepa3c355	a3.a1.a1	sp|Q04747|SRFAB_BACSU	sp|Q04747|SRFAB_BACSU Surfactin synthase subunit 2 OS=Bacillus subtilis GN=srfAB	SAEIHPEEGSLSIGR		2835	2849	1581.79
pepa3c256	a3.a1.a1	sp|Q04747|SRFAB_BACSU	sp|Q04747|SRFAB_BACSU Surfactin synthase subunit 2 OS=Bacillus subtilis GN=srfAB	KPYTLVNNYGPTENTVVAT		2816	2834	2081.06
pepa3b85	a3.a1.a1	sp|Q04747|SRFAB_BACSU	sp|Q04747|SRFAB_BACSU Surfactin synthase subunit 2 OS=Bacillus subtilis GN=srfAB	EIETVMLSLSGIQEAVVLAVSE	M6:+15.99491	1912	1933	2333.22
pepa3c107	a3.a1.a1	sp|Q04747|SRFAB_BACSU	sp|Q04747|SRFAB_BACSU Surfactin synthase subunit 2 OS=Bacillus subtilis GN=srfAB	EVAVSELRK		909	917	1030.59
pepa3c440	a3.a2.a1	sp|P27206|SRFAA_BACSU	sp|P27206|SRFAA_BACSU Surfactin synthase subunit 1 OS=Bacillus subtilis GN=srfAA	VSVHLEGHGR		3389	3398	1090.58
pepa3c319	a3.a2.a1	sp|P27206|SRFAA_BACSU	sp|P27206|SRFAA_BACSU Surfactin synthase subunit 1 OS=Bacillus subtilis GN=srfAA	QDTYPVSSPQKR		2098	2109	1405.71
pepa3c280	a3.a2.a1	sp|P27206|SRFAA_BACSU	sp|P27206|SRFAA_BACSU Surfactin synthase subunit 1 OS=Bacillus subtilis GN=srfAA	NASAGGSLDAER		215	226	1147.53
pepa3c209	a3.a2.a1	sp|P27206|SRFAA_BACSU	sp|P27206|SRFAA_BACSU Surfactin synthase subunit 1 OS=Bacillus subtilis GN=srfAA	IIYTSGTTGRPK		604	615	1293.72
pepa3c154	a3.a2.a1	sp|P27206|SRFAA_BACSU	sp|P27206|SRFAA_BACSU Surfactin synthase subunit 1 OS=Bacillus subtilis GN=srfAA	GYLNREDETAK		2888	2898	1295.62
pepa3c330	a3.a2.a1	sp|P27206|SRFAA_BACSU	sp|P27206|SRFAA_BACSU Surfactin synthase subunit 1 OS=Bacillus subtilis GN=srfAA	QLEEQAVAAK		3317	3326	1086.58
pepa3b38	a3.a2.a1	sp|P27206|SRFAA_BACSU	sp|P27206|SRFAA_BACSU Surfactin synthase subunit 1 OS=Bacillus subtilis GN=srfAA	AVSGTAYTAPR		963	973	1093.56
pepa3c317	a3.a2.a1	sp|P27206|SRFAA_BACSU	sp|P27206|SRFAA_BACSU Surfactin synthase subunit 1 OS=Bacillus subtilis GN=srfAA	QDTYPVSSPQK		2098	2108	1249.61
pepa3c152	a3.a2.a1	sp|P27206|SRFAA_BACSU	sp|P27206|SRFAA_BACSU Surfactin synthase subunit 1 OS=Bacillus subtilis GN=srfAA	GVSYVAPR		2005	2012	848.463
pepa3b31	a3.a2.a1	sp|P27206|SRFAA_BACSU	sp|P27206|SRFAA_BACSU Surfactin synthase subunit 1 OS=Bacillus subtilis GN=srfAA	ALPVPTDK		2538	2545	840.483
pepa3c159	a3.a2.a1	sp|P27206|SRFAA_BACSU	sp|P27206|SRFAA_BACSU Surfactin synthase subunit 1 OS=Bacillus subtilis GN=srfAA	GYYNRPELTEEK		1857	1868	1498.72
pepa3c300	a3.a2.a1	sp|P27206|SRFAA_BACSU	sp|P27206|SRFAA_BACSU Surfactin synthase subunit 1 OS=Bacillus subtilis GN=srfAA	PAVQTFEGDR		2300	2309	1119.54
pepa3c461	a3.a2.a1	sp|P27206|SRFAA_BACSU	sp|P27206|SRFAA_BACSU Surfactin synthase subunit 1 OS=Bacillus subtilis GN=srfAA	YVGEGDISSQEMR	M12:+15.99491	1948	1960	1486.65
pepa3c219	a3.a2.a1	sp|P27206|SRFAA_BACSU	sp|P27206|SRFAA_BACSU Surfactin synthase subunit 1 OS=Bacillus subtilis GN=srfAA	LNSVMQQLMQR	M5:+15.99491 M9:+15.99491	2140	2150	1379.68
pepa3c142	a3.a2.a1	sp|P27206|SRFAA_BACSU	sp|P27206|SRFAA_BACSU Surfactin synthase subunit 1 OS=Bacillus subtilis GN=srfAA	GNIVTHANILR		1665	1675	1207.69
pepa3b78	a3.a2.a1	sp|P27206|SRFAA_BACSU	sp|P27206|SRFAA_BACSU Surfactin synthase subunit 1 OS=Bacillus subtilis GN=srfAA	EGQEDVIQYNR		3182	3192	1350.63
pepa3c415	a3.a2.a1	sp|P27206|SRFAA_BACSU	sp|P27206|SRFAA_BACSU Surfactin synthase subunit 1 OS=Bacillus subtilis GN=srfAA	TVHQLFEETAQR		2546	2557	1458.73
pepa3b26	a3.a2.a1	sp|P27206|SRFAA_BACSU	sp|P27206|SRFAA_BACSU Surfactin synthase subunit 1 OS=Bacillus subtilis GN=srfAA	ALAEEAEFK		1614	1622	1007.5
pepa3c323	a3.a2.a1	sp|P27206|SRFAA_BACSU	sp|P27206|SRFAA_BACSU Surfactin synthase subunit 1 OS=Bacillus subtilis GN=srfAA	QEHYPLSLAQQR		1059	1070	1469.75
pepa3c249	a3.a2.a1	sp|P27206|SRFAA_BACSU	sp|P27206|SRFAA_BACSU Surfactin synthase subunit 1 OS=Bacillus subtilis GN=srfAA	KALPEPDIEAGSGEYK		3022	3037	1703.85
pepa3c206	a3.a2.a1	sp|P27206|SRFAA_BACSU	sp|P27206|SRFAA_BACSU Surfactin synthase subunit 1 OS=Bacillus subtilis GN=srfAA	ILMDCGISPDDR	C5:+57.02146 M3:+15.99491	2586	2597	1407.62
pepa3c131	a3.a2.a1	sp|P27206|SRFAA_BACSU	sp|P27206|SRFAA_BACSU Surfactin synthase subunit 1 OS=Bacillus subtilis GN=srfAA	GEQLPDLR		1208	1215	927.49
pepa3c254	a3.a2.a1	sp|P27206|SRFAA_BACSU	sp|P27206|SRFAA_BACSU Surfactin synthase subunit 1 OS=Bacillus subtilis GN=srfAA	KLFALEVK		955	962	947.593
pepa3c408	a3.a2.a1	sp|P27206|SRFAA_BACSU	sp|P27206|SRFAA_BACSU Surfactin synthase subunit 1 OS=Bacillus subtilis GN=srfAA	TSFVLENSTPR		1117	1127	1250.64
pepa3c140	a3.a2.a1	sp|P27206|SRFAA_BACSU	sp|P27206|SRFAA_BACSU Surfactin synthase subunit 1 OS=Bacillus subtilis GN=srfAA	GIQLEPHPFER		2450	2460	1322.69
pepa3b10	a3.a2.a1	sp|P27206|SRFAA_BACSU	sp|P27206|SRFAA_BACSU Surfactin synthase subunit 1 OS=Bacillus subtilis GN=srfAA	AFQGLIR		1104	1110	804.473
pepa3c393	a3.a2.a1	sp|P27206|SRFAA_BACSU	sp|P27206|SRFAA_BACSU Surfactin synthase subunit 1 OS=Bacillus subtilis GN=srfAA	TLQALIEHHDALR		3165	3177	1516.82
pepa3c460	a3.a2.a1	sp|P27206|SRFAA_BACSU	sp|P27206|SRFAA_BACSU Surfactin synthase subunit 1 OS=Bacillus subtilis GN=srfAA	YTGQDDIIVGTPSAGR		1308	1323	1649.81
pepa3c199	a3.a2.a1	sp|P27206|SRFAA_BACSU	sp|P27206|SRFAA_BACSU Surfactin synthase subunit 1 OS=Bacillus subtilis GN=srfAA	LLEDAAADPEKPISEYK		1464	1480	1888.95
pepa3c363	a3.a2.a1	sp|P27206|SRFAA_BACSU	sp|P27206|SRFAA_BACSU Surfactin synthase subunit 1 OS=Bacillus subtilis GN=srfAA	SGSAYVPIDPEHPIQR		1578	1593	1765.89
pepa3b29	a3.a2.a1	sp|P27206|SRFAA_BACSU	sp|P27206|SRFAA_BACSU Surfactin synthase subunit 1 OS=Bacillus subtilis GN=srfAA	ALPIPDANVSR		1994	2004	1152.64
pepa3c117	a3.a2.a1	sp|P27206|SRFAA_BACSU	sp|P27206|SRFAA_BACSU Surfactin synthase subunit 1 OS=Bacillus subtilis GN=srfAA	FDLTVQAR		1425	1432	949.511
pepa3c190	a3.a2.a1	sp|P27206|SRFAA_BACSU	sp|P27206|SRFAA_BACSU Surfactin synthase subunit 1 OS=Bacillus subtilis GN=srfAA	IEYILQDSGAK		2634	2644	1236.65
pepa3c170	a3.a2.a1	sp|P27206|SRFAA_BACSU	sp|P27206|SRFAA_BACSU Surfactin synthase subunit 1 OS=Bacillus subtilis GN=srfAA	HMLIGGEGLSSVVADK	M2:+15.99491	719	734	1628.83
pepa3b67	a3.a2.a1	sp|P27206|SRFAA_BACSU	sp|P27206|SRFAA_BACSU Surfactin synthase subunit 1 OS=Bacillus subtilis GN=srfAA	DYAVWQSR		1220	1227	1024.49
pepa3c418	a3.a2.a1	sp|P27206|SRFAA_BACSU	sp|P27206|SRFAA_BACSU Surfactin synthase subunit 1 OS=Bacillus subtilis GN=srfAA	TVTNGAALTAYYR		677	689	1400.72
pepa3c138	a3.a2.a1	sp|P27206|SRFAA_BACSU	sp|P27206|SRFAA_BACSU Surfactin synthase subunit 1 OS=Bacillus subtilis GN=srfAA	GILSLGAGEGR		1546	1556	1029.57
pepa3b28	a3.a2.a1	sp|P27206|SRFAA_BACSU	sp|P27206|SRFAA_BACSU Surfactin synthase subunit 1 OS=Bacillus subtilis GN=srfAA	ALPEPDIEAGSGEYK		3023	3037	1575.75
pepa3c179	a3.a2.a1	sp|P27206|SRFAA_BACSU	sp|P27206|SRFAA_BACSU Surfactin synthase subunit 1 OS=Bacillus subtilis GN=srfAA	IAFSLEAGK		2310	2318	935.52
pepa3c232	a3.a2.a1	sp|P27206|SRFAA_BACSU	sp|P27206|SRFAA_BACSU Surfactin synthase subunit 1 OS=Bacillus subtilis GN=srfAA	ISGQDDIIVGSPVAGR		2348	2363	1583.84
pepa3c244	a3.a2.a1	sp|P27206|SRFAA_BACSU	sp|P27206|SRFAA_BACSU Surfactin synthase subunit 1 OS=Bacillus subtilis GN=srfAA	IVSEFIKPFK		2190	2199	1207.71
pepa3b90	a3.a2.a1	sp|P27206|SRFAA_BACSU	sp|P27206|SRFAA_BACSU Surfactin synthase subunit 1 OS=Bacillus subtilis GN=srfAA	EKQMLGMFVSTVPLR	M4:+15.99491 M7:+15.99491	285	299	1767.91
pepa3c307	a3.a2.a1	sp|P27206|SRFAA_BACSU	sp|P27206|SRFAA_BACSU Surfactin synthase subunit 1 OS=Bacillus subtilis GN=srfAA	PVSNTEVYILDR		1823	1834	1405.73
pepa3c186	a3.a2.a1	sp|P27206|SRFAA_BACSU	sp|P27206|SRFAA_BACSU Surfactin synthase subunit 1 OS=Bacillus subtilis GN=srfAA	IELGEIEHQLQTHDR		1912	1926	1817.91
pepa3c285	a3.a2.a1	sp|P27206|SRFAA_BACSU	sp|P27206|SRFAA_BACSU Surfactin synthase subunit 1 OS=Bacillus subtilis GN=srfAA	NLAYIIYTSGTTGRPK		600	615	1754.94
pepa3a2	a3.a2.a1	sp|P27206|SRFAA_BACSU	sp|P27206|SRFAA_BACSU Surfactin synthase subunit 1 OS=Bacillus subtilis GN=srfAA	AELLSDHPAVVFEDR		471	485	1697.85
pepa3c153	a3.a2.a1	sp|P27206|SRFAA_BACSU	sp|P27206|SRFAA_BACSU Surfactin synthase subunit 1 OS=Bacillus subtilis GN=srfAA	GYLHLPELTEEK		816	827	1428.74
pepa3b59	a3.a2.a1	sp|P27206|SRFAA_BACSU	sp|P27206|SRFAA_BACSU Surfactin synthase subunit 1 OS=Bacillus subtilis GN=srfAA	DRPAVTYNGQSWTYGELNAK		2560	2579	2270.08
pepa3c196	a3.a2.a1	sp|P27206|SRFAA_BACSU	sp|P27206|SRFAA_BACSU Surfactin synthase subunit 1 OS=Bacillus subtilis GN=srfAA	IHDSVDFNIEMIER	M11:+15.99491	1130	1143	1733.82
pepa3b75	a3.a2.a1	sp|P27206|SRFAA_BACSU	sp|P27206|SRFAA_BACSU Surfactin synthase subunit 1 OS=Bacillus subtilis GN=srfAA	EETKKPLPLYDCDLFR	C12:+57.02146	106	121	2024.02
pepa3c328	a3.a2.a1	sp|P27206|SRFAA_BACSU	sp|P27206|SRFAA_BACSU Surfactin synthase subunit 1 OS=Bacillus subtilis GN=srfAA	QFESVPELVSLKR		202	214	1531.85
pepa3c340	a3.a2.a1	sp|P27206|SRFAA_BACSU	sp|P27206|SRFAA_BACSU Surfactin synthase subunit 1 OS=Bacillus subtilis GN=srfAA	QNETFTQLISR		1347	1357	1336.69
pepa3c345	a3.a2.a1	sp|P27206|SRFAA_BACSU	sp|P27206|SRFAA_BACSU Surfactin synthase subunit 1 OS=Bacillus subtilis GN=srfAA	QVHHLVESLQQTIYQSGSQTLR		623	644	2552.32
pepa3c384	a3.a2.a1	sp|P27206|SRFAA_BACSU	sp|P27206|SRFAA_BACSU Surfactin synthase subunit 1 OS=Bacillus subtilis GN=srfAA	TGHVQPAGIAGELCVSGEGLVK	C14:+57.02146	1835	1856	2179.12
pepa3c124	a3.a2.a1	sp|P27206|SRFAA_BACSU	sp|P27206|SRFAA_BACSU Surfactin synthase subunit 1 OS=Bacillus subtilis GN=srfAA	FVADPFVPGER		2900	2910	1233.63
pepa3c192	a3.a2.a1	sp|P27206|SRFAA_BACSU	sp|P27206|SRFAA_BACSU Surfactin synthase subunit 1 OS=Bacillus subtilis GN=srfAA	IGLLGLEENR		1169	1178	1113.63
pepa3c224	a3.a2.a1	sp|P27206|SRFAA_BACSU	sp|P27206|SRFAA_BACSU Surfactin synthase subunit 1 OS=Bacillus subtilis GN=srfAA	LQSSIDLQEGGLLK		3224	3237	1500.83
pepa3b13	a3.a2.a1	sp|P27206|SRFAA_BACSU	sp|P27206|SRFAA_BACSU Surfactin synthase subunit 1 OS=Bacillus subtilis GN=srfAA	AGAAFVPIDPDYPDQR		2618	2633	1731.83
pepa3b17	a3.a2.a1	sp|P27206|SRFAA_BACSU	sp|P27206|SRFAA_BACSU Surfactin synthase subunit 1 OS=Bacillus subtilis GN=srfAA	AGGAYVPIDPGFPAER		534	549	1616.81
pepa3b77	a3.a2.a1	sp|P27206|SRFAA_BACSU	sp|P27206|SRFAA_BACSU Surfactin synthase subunit 1 OS=Bacillus subtilis GN=srfAA	EGISHSFIDHVLSEQEYAQSK		170	190	2404.14
pepa3c309	a3.a2.a1	sp|P27206|SRFAA_BACSU	sp|P27206|SRFAA_BACSU Surfactin synthase subunit 1 OS=Bacillus subtilis GN=srfAA	QADQGPVEGEVILTPIQR		3115	3132	1950.03
pepa3c401	a3.a2.a1	sp|P27206|SRFAA_BACSU	sp|P27206|SRFAA_BACSU Surfactin synthase subunit 1 OS=Bacillus subtilis GN=srfAA	TNIDGGQAFSEFVK		300	313	1512.73
pepa3c228	a3.a2.a1	sp|P27206|SRFAA_BACSU	sp|P27206|SRFAA_BACSU Surfactin synthase subunit 1 OS=Bacillus subtilis GN=srfAA	LRLDENGEPVQYISEYRPVDIK		65	86	2633.36
pepa3c234	a3.a2.a1	sp|P27206|SRFAA_BACSU	sp|P27206|SRFAA_BACSU Surfactin synthase subunit 1 OS=Bacillus subtilis GN=srfAA	LTIDFDYR		394	401	1042.52
pepa3c257	a3.a2.a1	sp|P27206|SRFAA_BACSU	sp|P27206|SRFAA_BACSU Surfactin synthase subunit 1 OS=Bacillus subtilis GN=srfAA	KPYTLVNNYGPTENTVVATSAEIHPEEGSLSIGR		2820	2853	3643.82
pepa3c182	a3.a2.a1	sp|P27206|SRFAA_BACSU	sp|P27206|SRFAA_BACSU Surfactin synthase subunit 1 OS=Bacillus subtilis GN=srfAA	LDENGEPVQYISEYRPVDIK		67	86	2364.17
pepa3c259	a3.a2.a1	sp|P27206|SRFAA_BACSU	sp|P27206|SRFAA_BACSU Surfactin synthase subunit 1 OS=Bacillus subtilis GN=srfAA	MALLAPFHFDASVK	M1:+15.99491	645	658	1562.8
pepa3c118	a3.a2.a1	sp|P27206|SRFAA_BACSU	sp|P27206|SRFAA_BACSU Surfactin synthase subunit 1 OS=Bacillus subtilis GN=srfAA	FLQDPFVPGDR		828	838	1290.65
pepa3c263	a3.a2.a1	sp|P27206|SRFAA_BACSU	sp|P27206|SRFAA_BACSU Surfactin synthase subunit 1 OS=Bacillus subtilis GN=srfAA	MEITFYPLTDAQK	M1:+15.99491	1	13	1572.76
pepa3b54	a3.a2.a1	sp|P27206|SRFAA_BACSU	sp|P27206|SRFAA_BACSU Surfactin synthase subunit 1 OS=Bacillus subtilis GN=srfAA	DKGGNTAIAAYVTPESADIEALK		2967	2989	2334.18
pepa3c284	a3.a2.a1	sp|P27206|SRFAA_BACSU	sp|P27206|SRFAA_BACSU Surfactin synthase subunit 1 OS=Bacillus subtilis GN=srfAA	NLAYIIYTSGTTGR		600	613	1529.8
pepa3c184	a3.a2.a1	sp|P27206|SRFAA_BACSU	sp|P27206|SRFAA_BACSU Surfactin synthase subunit 1 OS=Bacillus subtilis GN=srfAA	IDQLPLFR		2200	2207	1001.58
pepa3c395	a3.a2.a1	sp|P27206|SRFAA_BACSU	sp|P27206|SRFAA_BACSU Surfactin synthase subunit 1 OS=Bacillus subtilis GN=srfAA	TLVNNYGPTENTVVATSAEIHPEEGSLSIGR		2823	2853	3255.61
pepa3c299	a3.a2.a1	sp|P27206|SRFAA_BACSU	sp|P27206|SRFAA_BACSU Surfactin synthase subunit 1 OS=Bacillus subtilis GN=srfAA	NSIEATDGTPAHLQMLAAAGDFEGLK	M15:+15.99491	691	716	2673.28
pepa3c149	a3.a2.a1	sp|P27206|SRFAA_BACSU	sp|P27206|SRFAA_BACSU Surfactin synthase subunit 1 OS=Bacillus subtilis GN=srfAA	GVGPDSPVAVLIER		507	520	1408.78
pepa3c220	a3.a2.a1	sp|P27206|SRFAA_BACSU	sp|P27206|SRFAA_BACSU Surfactin synthase subunit 1 OS=Bacillus subtilis GN=srfAA	LQPEGVAGELYIAGDGVGR		797	815	1900.98
pepa3c208	a3.a2.a1	sp|P27206|SRFAA_BACSU	sp|P27206|SRFAA_BACSU Surfactin synthase subunit 1 OS=Bacillus subtilis GN=srfAA	LLSEEEAASQIQQFNPGR		1481	1498	2017
pepa3c326	a3.a2.a1	sp|P27206|SRFAA_BACSU	sp|P27206|SRFAA_BACSU Surfactin synthase subunit 1 OS=Bacillus subtilis GN=srfAA	QFESVPELVSLK		202	213	1375.75
pepa3c283	a3.a2.a1	sp|P27206|SRFAA_BACSU	sp|P27206|SRFAA_BACSU Surfactin synthase subunit 1 OS=Bacillus subtilis GN=srfAA	NLALPLDSAAMANLTYTSGTTGTPK	M11:+15.99491	1640	1664	2524.26
pepa3c428	a3.a2.a1	sp|P27206|SRFAA_BACSU	sp|P27206|SRFAA_BACSU Surfactin synthase subunit 1 OS=Bacillus subtilis GN=srfAA	VGVLTKPSLEMSAAVLGVLK	M11:+15.99491	2598	2617	2028.18
pepa3c123	a3.a2.a1	sp|P27206|SRFAA_BACSU	sp|P27206|SRFAA_BACSU Surfactin synthase subunit 1 OS=Bacillus subtilis GN=srfAA	FSLFTIK		122	128	855.498
pepa3c135	a3.a2.a1	sp|P27206|SRFAA_BACSU	sp|P27206|SRFAA_BACSU Surfactin synthase subunit 1 OS=Bacillus subtilis GN=srfAA	GGNTAIAAYVTPESADIEALK		2969	2989	2091.06
pepa3c237	a3.a2.a1	sp|P27206|SRFAA_BACSU	sp|P27206|SRFAA_BACSU Surfactin synthase subunit 1 OS=Bacillus subtilis GN=srfAA	LTNVYGPTETCVDASVHPVIPENAVQSAYVPIGK	C11:+57.02146	748	781	3625.82
pepa3c443	a3.a2.a1	sp|P27206|SRFAA_BACSU	sp|P27206|SRFAA_BACSU Surfactin synthase subunit 1 OS=Bacillus subtilis GN=srfAA	VYILGEGNQVQPEGVAGELCVAGR	C20:+57.02146	2860	2883	2515.26
pepa3c258	a3.a2.a1	sp|P27206|SRFAA_BACSU	sp|P27206|SRFAA_BACSU Surfactin synthase subunit 1 OS=Bacillus subtilis GN=srfAA	MALLAPFHFDASVK		645	658	1546.81
pepa3c429	a3.a2.a1	sp|P27206|SRFAA_BACSU	sp|P27206|SRFAA_BACSU Surfactin synthase subunit 1 OS=Bacillus subtilis GN=srfAA	VHEAYHTEMNDILLTAFGLAMK	M9:+15.99491 M21:+15.99491	3360	3381	2536.22
pepa3c277	a3.a2.a1	sp|P27206|SRFAA_BACSU	sp|P27206|SRFAA_BACSU Surfactin synthase subunit 1 OS=Bacillus subtilis GN=srfAA	MYVLQQLEDAQTSYNMPAVLR	M1:+15.99491 M16:+15.99491	2110	2130	2502.2
pepa3c447	a3.a2.a1	sp|P27206|SRFAA_BACSU	sp|P27206|SRFAA_BACSU Surfactin synthase subunit 1 OS=Bacillus subtilis GN=srfAA	WLPNGDIEFIGR		1889	1900	1416.73
pepa3c344	a3.a2.a1	sp|P27206|SRFAA_BACSU	sp|P27206|SRFAA_BACSU Surfactin synthase subunit 1 OS=Bacillus subtilis GN=srfAA	QVHHLVESLQQTIYQSGSQTLR	Q1:-17.02655	623	644	2535.3
pepa3b19	a3.a2.a1	sp|P27206|SRFAA_BACSU	sp|P27206|SRFAA_BACSU Surfactin synthase subunit 1 OS=Bacillus subtilis GN=srfAA	AGIFDNFFETGGHSLK		993	1008	1739.84
pepa3c361	a3.a2.a1	sp|P27206|SRFAA_BACSU	sp|P27206|SRFAA_BACSU Surfactin synthase subunit 1 OS=Bacillus subtilis GN=srfAA	SELPSGQSLSPETEKPNALDVVGYIENGK		3494	3522	3058.52
pepa3c308	a3.a2.a1	sp|P27206|SRFAA_BACSU	sp|P27206|SRFAA_BACSU Surfactin synthase subunit 1 OS=Bacillus subtilis GN=srfAA	QADQGPVEGEVILTPIQR	Q1:-17.02655	3115	3132	1933
pepa3c414	a3.a2.a1	sp|P27206|SRFAA_BACSU	sp|P27206|SRFAA_BACSU Surfactin synthase subunit 1 OS=Bacillus subtilis GN=srfAA	TVGWFTSMYPMVLDMK	M8:+15.99491 M11:+15.99491 M15:+15.99491	3410	3425	1953.88
pepa3c295	a3.a2.a1	sp|P27206|SRFAA_BACSU	sp|P27206|SRFAA_BACSU Surfactin synthase subunit 1 OS=Bacillus subtilis GN=srfAA	NPLFDAVFSMQNANIK	M10:+15.99491	2429	2444	1824.9
pepa3c174	a3.a2.a1	sp|P27206|SRFAA_BACSU	sp|P27206|SRFAA_BACSU Surfactin synthase subunit 1 OS=Bacillus subtilis GN=srfAA	HTDTTEDPNAIEFISQWSR		87	105	2247.03
pepa3c321	a3.a2.a1	sp|P27206|SRFAA_BACSU	sp|P27206|SRFAA_BACSU Surfactin synthase subunit 1 OS=Bacillus subtilis GN=srfAA	QEGISVPDSYTGDVILLDGSR		2649	2669	2221.1
pepa3c457	a3.a2.a1	sp|P27206|SRFAA_BACSU	sp|P27206|SRFAA_BACSU Surfactin synthase subunit 1 OS=Bacillus subtilis GN=srfAA	YPYNLLINDLR		328	338	1393.75
pepa3c397	a3.a2.a1	sp|P27206|SRFAA_BACSU	sp|P27206|SRFAA_BACSU Surfactin synthase subunit 1 OS=Bacillus subtilis GN=srfAA	TIVQLFEEQAANTPDHTALQYEGESLTYR		1506	1534	3324.6
pepa3b83	a3.a2.a1	sp|P27206|SRFAA_BACSU	sp|P27206|SRFAA_BACSU Surfactin synthase subunit 1 OS=Bacillus subtilis GN=srfAA	ELDGELPVLTLPTDYSR		2283	2299	1917.98
pepa3c226	a3.a2.a1	sp|P27206|SRFAA_BACSU	sp|P27206|SRFAA_BACSU Surfactin synthase subunit 1 OS=Bacillus subtilis GN=srfAA	IQYILEDCGADFILTESK	C8:+57.02146	550	567	2115.03
pepa3c310	a3.a2.a1	sp|P27206|SRFAA_BACSU	sp|P27206|SRFAA_BACSU Surfactin synthase subunit 1 OS=Bacillus subtilis GN=srfAA	QALLEAWK	Q1:-17.02655	2528	2535	941.51
pepa3b50	a3.a2.a1	sp|P27206|SRFAA_BACSU	sp|P27206|SRFAA_BACSU Surfactin synthase subunit 1 OS=Bacillus subtilis GN=srfAA	DLFQHPTIEELTQYVER		3094	3110	2118.05
pepa3b66	a3.a2.a1	sp|P27206|SRFAA_BACSU	sp|P27206|SRFAA_BACSU Surfactin synthase subunit 1 OS=Bacillus subtilis GN=srfAA	DYAVWQQQFIQSELYK		2259	2274	2046
pepa3c282	a3.a2.a1	sp|P27206|SRFAA_BACSU	sp|P27206|SRFAA_BACSU Surfactin synthase subunit 1 OS=Bacillus subtilis GN=srfAA	NHSDTEGIIGMFVNTLAIR	M11:+15.99491	1324	1342	2104.05
pepa3c368	a3.a2.a1	sp|P27206|SRFAA_BACSU	sp|P27206|SRFAA_BACSU Surfactin synthase subunit 1 OS=Bacillus subtilis GN=srfAA	SMDMIVSILAVLK	M2:+15.99491 M4:+15.99491	1565	1577	1451.79
pepa3c185	a3.a2.a1	sp|P27206|SRFAA_BACSU	sp|P27206|SRFAA_BACSU Surfactin synthase subunit 1 OS=Bacillus subtilis GN=srfAA	IELGEIEAVIQQAPDVAK		871	888	1923.04
pepa3b52	a3.a2.a1	sp|P27206|SRFAA_BACSU	sp|P27206|SRFAA_BACSU Surfactin synthase subunit 1 OS=Bacillus subtilis GN=srfAA	DLPAYMVPAVFIQMDELPLTGNGK	M6:+15.99491 M14:+15.99491	1966	1989	2651.31
pepa3c335	a3.a2.a1	sp|P27206|SRFAA_BACSU	sp|P27206|SRFAA_BACSU Surfactin synthase subunit 1 OS=Bacillus subtilis GN=srfAA	QLPDYMVPAYFTEVTEIPLTPSGK	M6:+15.99491	927	950	2712.35
pepa3b20	a3.a2.a1	sp|P27206|SRFAA_BACSU	sp|P27206|SRFAA_BACSU Surfactin synthase subunit 1 OS=Bacillus subtilis GN=srfAA	AGLFQAEDGDHLLLAIHHLVVDGVSWR		3238	3264	2968.54
pepa3c100	a3.a2.a1	sp|P27206|SRFAA_BACSU	sp|P27206|SRFAA_BACSU Surfactin synthase subunit 1 OS=Bacillus subtilis GN=srfAA	ETGIEIPLQFLFEHPTITALAEEADHR		1019	1045	3077.56
pepa3b98	a3.a2.a1	sp|P27206|SRFAA_BACSU	sp|P27206|SRFAA_BACSU Surfactin synthase subunit 1 OS=Bacillus subtilis GN=srfAA	ETALSAFDAQDYPLEDLIGNVQVQR		2400	2424	2792.37
pepa3c333	a3.a2.a1	sp|P27206|SRFAA_BACSU	sp|P27206|SRFAA_BACSU Surfactin synthase subunit 1 OS=Bacillus subtilis GN=srfAA	QIFASLLLGQTLYIVPK		659	675	1904.13
pepa3c201	a3.a2.a1	sp|P27206|SRFAA_BACSU	sp|P27206|SRFAA_BACSU Surfactin synthase subunit 1 OS=Bacillus subtilis GN=srfAA	ILLEDFAAVYTQLEQGNEPVLPQK		3265	3288	2715.42
pepa3c108	a3.a2.a1	sp|P27206|SRFAA_BACSU	sp|P27206|SRFAA_BACSU Surfactin synthase subunit 1 OS=Bacillus subtilis GN=srfAA	EVFAGELPVLQLLSDYPRPPVQSFEGDR		1242	1269	3158.62
pepa3c188	a3.a2.a1	sp|P27206|SRFAA_BACSU	sp|P27206|SRFAA_BACSU Surfactin synthase subunit 1 OS=Bacillus subtilis GN=srfAA	IELSEIEVQLAQLSEVQDAAVTAVK		2942	2966	2683.44
pepa3b51	a3.a2.a1	sp|P27206|SRFAA_BACSU	sp|P27206|SRFAA_BACSU Surfactin synthase subunit 1 OS=Bacillus subtilis GN=srfAA	DLFQSPTVEGLAQVIASAEK		2067	2086	2103.1
pepa3c101	a3.a2.a1	sp|P27206|SRFAA_BACSU	sp|P27206|SRFAA_BACSU Surfactin synthase subunit 1 OS=Bacillus subtilis GN=srfAA	ETLPDYMIPAFWVTLNELPVTANGK	M7:+15.99491	2994	3018	2835.43
pepa3c421	a3.a2.a1	sp|P27206|SRFAA_BACSU	sp|P27206|SRFAA_BACSU Surfactin synthase subunit 1 OS=Bacillus subtilis GN=srfAA	VAAPEADAELIDLDQAIEEGAEESLNADVNAR		568	599	3338.59
pepa3c431	a3.a2.a1	sp|P27206|SRFAA_BACSU	sp|P27206|SRFAA_BACSU Surfactin synthase subunit 1 OS=Bacillus subtilis GN=srfAA	VLDAFSHQDYPFEWLVEDLNIPR		1362	1384	2803.37
pepa3c348	a3.a2.a1	sp|P27206|SRFAA_BACSU	sp|P27206|SRFAA_BACSU Surfactin synthase subunit 1 OS=Bacillus subtilis GN=srfAA	QYWMELLDAVTGNPNQPLSSLSLVTETEK	M4:+15.99491	2499	2527	3279.61
pepa3b99	a3.a2.a1	sp|P27206|SRFAA_BACSU	sp|P27206|SRFAA_BACSU Surfactin synthase subunit 1 OS=Bacillus subtilis GN=srfAA	ETDSTLYMVLLASYSAFLSK	M8:+15.99491	2328	2347	2255.12
pepa3c215	a3.a2.a1	sp|P27206|SRFAA_BACSU	sp|P27206|SRFAA_BACSU Surfactin synthase subunit 1 OS=Bacillus subtilis GN=srfAA	LNDYFETNGVTITFLPTQLAEQFMELENTSLR	M24:+15.99491	2774	2805	3750.82
pepa3c242	a3.a2.a1	sp|P27206|SRFAA_BACSU	sp|P27206|SRFAA_BACSU Surfactin synthase subunit 1 OS=Bacillus subtilis GN=srfAA	LVSADAIDYVLVEQAIQEFIR		36	56	2392.28
pepa3b32	a3.a2.a1	sp|P27206|SRFAA_BACSU	sp|P27206|SRFAA_BACSU Surfactin synthase subunit 1 OS=Bacillus subtilis GN=srfAA	APTTDMEELLAGIWQDVLGMSEVGVTDNFFSLGGDSIK	M6:+15.99491 M20:+15.99491	3038	3075	4074.92
pepa3c116	a3.a2.a1	sp|P27206|SRFAA_BACSU	sp|P27206|SRFAA_BACSU Surfactin synthase subunit 1 OS=Bacillus subtilis GN=srfAA	FDLTLTADETDGGLTFVLEYNTALFK		2465	2490	2894.43
pepa3c441	a3.a2.a1	sp|P27206|SRFAA_BACSU	sp|P27206|SRFAA_BACSU Surfactin synthase subunit 1 OS=Bacillus subtilis GN=srfAA	VSVLSVFQSLLAAYLYR		248	264	1929.08
pepa3c331	a3.a2.a1	sp|P27206|SRFAA_BACSU	sp|P27206|SRFAA_BACSU Surfactin synthase subunit 1 OS=Bacillus subtilis GN=srfAA	QIFASLLLGQTLY	Q1:-17.02655	659	671	1449.8
pepa3c155	a3.a2.a1	sp|P27206|SRFAA_BACSU	sp|P27206|SRFAA_BACSU Surfactin synthase subunit 1 OS=Bacillus subtilis GN=srfAA	GYLNREDETAKR		2888	2899	1451.72
pepa3c269	a3.a2.a1	sp|P27206|SRFAA_BACSU	sp|P27206|SRFAA_BACSU Surfactin synthase subunit 1 OS=Bacillus subtilis GN=srfAA	MIYTSGTTGQPK	M1:+15.99491	2696	2707	1299.63
pepa3c437	a3.a2.a1	sp|P27206|SRFAA_BACSU	sp|P27206|SRFAA_BACSU Surfactin synthase subunit 1 OS=Bacillus subtilis GN=srfAA	VQSAYVPIGK		772	781	1061.6
pepa3c387	a3.a2.a1	sp|P27206|SRFAA_BACSU	sp|P27206|SRFAA_BACSU Surfactin synthase subunit 1 OS=Bacillus subtilis GN=srfAA	THSFAEYAER		3289	3298	1210.55
pepa3b73	a3.a2.a1	sp|P27206|SRFAA_BACSU	sp|P27206|SRFAA_BACSU Surfactin synthase subunit 1 OS=Bacillus subtilis GN=srfAA	EEINMICER	C7:+57.02146 M5:+15.99491	408	416	1209.52
pepa3c103	a3.a2.a1	sp|P27206|SRFAA_BACSU	sp|P27206|SRFAA_BACSU Surfactin synthase subunit 1 OS=Bacillus subtilis GN=srfAA	ETVLDMAR	M6:+15.99491	1722	1729	950.462
pepa3c146	a3.a2.a1	sp|P27206|SRFAA_BACSU	sp|P27206|SRFAA_BACSU Surfactin synthase subunit 1 OS=Bacillus subtilis GN=srfAA	GTAASISPAEKQDTYPVSSPQK		2087	2108	2262.13
pepa3c409	a3.a2.a1	sp|P27206|SRFAA_BACSU	sp|P27206|SRFAA_BACSU Surfactin synthase subunit 1 OS=Bacillus subtilis GN=srfAA	TTFEIKDGETVQR		2156	2168	1523.77
pepa3c128	a3.a2.a1	sp|P27206|SRFAA_BACSU	sp|P27206|SRFAA_BACSU Surfactin synthase subunit 1 OS=Bacillus subtilis GN=srfAA	FVPHPFTSGER		1869	1879	1273.63
pepa3c233	a3.a2.a1	sp|P27206|SRFAA_BACSU	sp|P27206|SRFAA_BACSU Surfactin synthase subunit 1 OS=Bacillus subtilis GN=srfAA	LTGELDVER		2131	2139	1031.54
pepa3c442	a3.a2.a1	sp|P27206|SRFAA_BACSU	sp|P27206|SRFAA_BACSU Surfactin synthase subunit 1 OS=Bacillus subtilis GN=srfAA	VVQKPGSEFAPAGLR		907	921	1555.86
pepa3c439	a3.a2.a1	sp|P27206|SRFAA_BACSU	sp|P27206|SRFAA_BACSU Surfactin synthase subunit 1 OS=Bacillus subtilis GN=srfAA	VSGQNDVVTGTFMGNR	M13:+15.99491	265	280	1697.79
pepa3c247	a3.a2.a1	sp|P27206|SRFAA_BACSU	sp|P27206|SRFAA_BACSU Surfactin synthase subunit 1 OS=Bacillus subtilis GN=srfAA	IYKGEQLPDLR		1205	1215	1331.73
pepa3b72	a3.a2.a1	sp|P27206|SRFAA_BACSU	sp|P27206|SRFAA_BACSU Surfactin synthase subunit 1 OS=Bacillus subtilis GN=srfAA	EEINMICER	C7:+57.02146	408	416	1193.53
pepa3c212	a3.a2.a1	sp|P27206|SRFAA_BACSU	sp|P27206|SRFAA_BACSU Surfactin synthase subunit 1 OS=Bacillus subtilis GN=srfAA	LKHMLIGGEGLSSVVADK	M4:+15.99491	717	734	1870.01
pepa3c236	a3.a2.a1	sp|P27206|SRFAA_BACSU	sp|P27206|SRFAA_BACSU Surfactin synthase subunit 1 OS=Bacillus subtilis GN=srfAA	LTMSLAYHSLEFHEK	M3:+15.99491	3523	3537	1821.88
pepa3a8	a3.a2.a1	sp|P27206|SRFAA_BACSU	sp|P27206|SRFAA_BACSU Surfactin synthase subunit 1 OS=Bacillus subtilis GN=srfAA	AFAVIEPAEK		1049	1058	1074.58
pepa3c417	a3.a2.a1	sp|P27206|SRFAA_BACSU	sp|P27206|SRFAA_BACSU Surfactin synthase subunit 1 OS=Bacillus subtilis GN=srfAA	TVQTFSDSFK		3538	3547	1159.56
pepa3c360	a3.a2.a1	sp|P27206|SRFAA_BACSU	sp|P27206|SRFAA_BACSU Surfactin synthase subunit 1 OS=Bacillus subtilis GN=srfAA	SDEAIMASFVR	M6:+15.99491	1147	1157	1241.58
pepa3c150	a3.a2.a1	sp|P27206|SRFAA_BACSU	sp|P27206|SRFAA_BACSU Surfactin synthase subunit 1 OS=Bacillus subtilis GN=srfAA	GVGYGILR		3448	3455	834.484
pepa3c102	a3.a2.a1	sp|P27206|SRFAA_BACSU	sp|P27206|SRFAA_BACSU Surfactin synthase subunit 1 OS=Bacillus subtilis GN=srfAA	ETVLDMAR		1722	1729	934.467
pepa3c151	a3.a2.a1	sp|P27206|SRFAA_BACSU	sp|P27206|SRFAA_BACSU Surfactin synthase subunit 1 OS=Bacillus subtilis GN=srfAA	GVIVLADEEESYHADAR		1623	1639	1873.89
pepa3c419	a3.a2.a1	sp|P27206|SRFAA_BACSU	sp|P27206|SRFAA_BACSU Surfactin synthase subunit 1 OS=Bacillus subtilis GN=srfAA	TVVATSAEIHPEEGSLSIGR		2834	2853	2053.06
pepa3c436	a3.a2.a1	sp|P27206|SRFAA_BACSU	sp|P27206|SRFAA_BACSU Surfactin synthase subunit 1 OS=Bacillus subtilis GN=srfAA	VQESVVLAVDQGAGDK		1927	1942	1614.83
pepa3c205	a3.a2.a1	sp|P27206|SRFAA_BACSU	sp|P27206|SRFAA_BACSU Surfactin synthase subunit 1 OS=Bacillus subtilis GN=srfAA	ILMDCGISPDDR	C5:+57.02146	2586	2597	1391.63
pepa3c349	a3.a2.a1	sp|P27206|SRFAA_BACSU	sp|P27206|SRFAA_BACSU Surfactin synthase subunit 1 OS=Bacillus subtilis GN=srfAA	RFVADPFVPGER		2899	2910	1389.73
pepa3c322	a3.a2.a1	sp|P27206|SRFAA_BACSU	sp|P27206|SRFAA_BACSU Surfactin synthase subunit 1 OS=Bacillus subtilis GN=srfAA	QEHYPLSLAQQR	Q1:-17.02655	1059	1070	1452.72
pepa3c250	a3.a2.a1	sp|P27206|SRFAA_BACSU	sp|P27206|SRFAA_BACSU Surfactin synthase subunit 1 OS=Bacillus subtilis GN=srfAA	KDMTIPELFQEK	M3:+15.99491	459	470	1494.75
pepa3c129	a3.a2.a1	sp|P27206|SRFAA_BACSU	sp|P27206|SRFAA_BACSU Surfactin synthase subunit 1 OS=Bacillus subtilis GN=srfAA	FYPHTSISNLAGIGK		21	35	1604.84
pepa3a9	a3.a2.a1	sp|P27206|SRFAA_BACSU	sp|P27206|SRFAA_BACSU Surfactin synthase subunit 1 OS=Bacillus subtilis GN=srfAA	AFAVIEPAEKQEHYPLSLAQQR		1049	1070	2525.32
pepa3c235	a3.a2.a1	sp|P27206|SRFAA_BACSU	sp|P27206|SRFAA_BACSU Surfactin synthase subunit 1 OS=Bacillus subtilis GN=srfAA	LTMSLAYHSLEFHEK		3523	3537	1805.89
pepa3c449	a3.a2.a1	sp|P27206|SRFAA_BACSU	sp|P27206|SRFAA_BACSU Surfactin synthase subunit 1 OS=Bacillus subtilis GN=srfAA	WTGGGIEYIGR		2920	2930	1208.61
pepa3c267	a3.a2.a1	sp|P27206|SRFAA_BACSU	sp|P27206|SRFAA_BACSU Surfactin synthase subunit 1 OS=Bacillus subtilis GN=srfAA	MITAIMGILK	M1:+15.99491 M6:+15.99491	524	533	1122.63
pepa3c338	a3.a2.a1	sp|P27206|SRFAA_BACSU	sp|P27206|SRFAA_BACSU Surfactin synthase subunit 1 OS=Bacillus subtilis GN=srfAA	QKGVGPDSPVAVLIER		505	520	1664.93
pepa3c379	a3.a2.a1	sp|P27206|SRFAA_BACSU	sp|P27206|SRFAA_BACSU Surfactin synthase subunit 1 OS=Bacillus subtilis GN=srfAA	TDLFSREEINMICER	C13:+57.02146 M11:+15.99491	402	416	1928.88
pepa3c402	a3.a2.a1	sp|P27206|SRFAA_BACSU	sp|P27206|SRFAA_BACSU Surfactin synthase subunit 1 OS=Bacillus subtilis GN=srfAA	TNIDGGQAFSEFVKDR		300	315	1783.86
pepa3c339	a3.a2.a1	sp|P27206|SRFAA_BACSU	sp|P27206|SRFAA_BACSU Surfactin synthase subunit 1 OS=Bacillus subtilis GN=srfAA	QMLGMFVSTVPLR	M2:+15.99491 M5:+15.99491	287	299	1510.78
pepa3c266	a3.a2.a1	sp|P27206|SRFAA_BACSU	sp|P27206|SRFAA_BACSU Surfactin synthase subunit 1 OS=Bacillus subtilis GN=srfAA	MITAIMGILK	M6:+15.99491	524	533	1106.63
pepa3c359	a3.a2.a1	sp|P27206|SRFAA_BACSU	sp|P27206|SRFAA_BACSU Surfactin synthase subunit 1 OS=Bacillus subtilis GN=srfAA	SDEAIMASFVR		1147	1157	1225.59
pepa3c381	a3.a2.a1	sp|P27206|SRFAA_BACSU	sp|P27206|SRFAA_BACSU Surfactin synthase subunit 1 OS=Bacillus subtilis GN=srfAA	TFADYLNEVK		2390	2399	1199.59
pepa3c435	a3.a2.a1	sp|P27206|SRFAA_BACSU	sp|P27206|SRFAA_BACSU Surfactin synthase subunit 1 OS=Bacillus subtilis GN=srfAA	VIGMFVNTLALR	M4:+15.99491	2371	2382	1349.76
pepa3c243	a3.a2.a1	sp|P27206|SRFAA_BACSU	sp|P27206|SRFAA_BACSU Surfactin synthase subunit 1 OS=Bacillus subtilis GN=srfAA	IVSEFIKPF		2190	2198	1079.61
pepa3b63	a3.a2.a1	sp|P27206|SRFAA_BACSU	sp|P27206|SRFAA_BACSU Surfactin synthase subunit 1 OS=Bacillus subtilis GN=srfAA	DVPEALHQQILSFCEANK	C14:+57.02146	230	247	2099.02
pepa3c305	a3.a2.a1	sp|P27206|SRFAA_BACSU	sp|P27206|SRFAA_BACSU Surfactin synthase subunit 1 OS=Bacillus subtilis GN=srfAA	PSLEMSAAVLGVLK	M5:+15.99491	2604	2617	1430.79
pepa3c446	a3.a2.a1	sp|P27206|SRFAA_BACSU	sp|P27206|SRFAA_BACSU Surfactin synthase subunit 1 OS=Bacillus subtilis GN=srfAA	WLPDGTIEYLGR		848	859	1419.73
pepa3c262	a3.a2.a1	sp|P27206|SRFAA_BACSU	sp|P27206|SRFAA_BACSU Surfactin synthase subunit 1 OS=Bacillus subtilis GN=srfAA	MEITFYPLTDAQK		1	13	1556.77
pepa3c265	a3.a2.a1	sp|P27206|SRFAA_BACSU	sp|P27206|SRFAA_BACSU Surfactin synthase subunit 1 OS=Bacillus subtilis GN=srfAA	MITAIMGILK		524	533	1090.64
pepa3c327	a3.a2.a1	sp|P27206|SRFAA_BACSU	sp|P27206|SRFAA_BACSU Surfactin synthase subunit 1 OS=Bacillus subtilis GN=srfAA	QFESVPELVSLKR	Q1:-17.02655	202	214	1514.82
pepa3c204	a3.a2.a1	sp|P27206|SRFAA_BACSU	sp|P27206|SRFAA_BACSU Surfactin synthase subunit 1 OS=Bacillus subtilis GN=srfAA	LLLKQEGISVPDSYTGDVILLDGSR		2645	2669	2688.45
pepa3c434	a3.a2.a1	sp|P27206|SRFAA_BACSU	sp|P27206|SRFAA_BACSU Surfactin synthase subunit 1 OS=Bacillus subtilis GN=srfAA	VIGMFVNTLALR		2371	2382	1333.77
pepa3b57	a3.a2.a1	sp|P27206|SRFAA_BACSU	sp|P27206|SRFAA_BACSU Surfactin synthase subunit 1 OS=Bacillus subtilis GN=srfAA	DMTIPELFQEK		460	470	1350.66
pepa3c427	a3.a2.a1	sp|P27206|SRFAA_BACSU	sp|P27206|SRFAA_BACSU Surfactin synthase subunit 1 OS=Bacillus subtilis GN=srfAA	VGVLTKPSLEMSAAVLGVLK		2598	2617	2012.18
pepa3c191	a3.a2.a1	sp|P27206|SRFAA_BACSU	sp|P27206|SRFAA_BACSU Surfactin synthase subunit 1 OS=Bacillus subtilis GN=srfAA	LFTVSLEYQVMQWQK	M11:+15.99491	347	361	1915.96
pepa3c137	a3.a2.a1	sp|P27206|SRFAA_BACSU	sp|P27206|SRFAA_BACSU Surfactin synthase subunit 1 OS=Bacillus subtilis GN=srfAA	GLEAASAQLEVIQIEGQAADYEDR		3193	3216	2576.25
pepa3b14	a3.a2.a1	sp|P27206|SRFAA_BACSU	sp|P27206|SRFAA_BACSU Surfactin synthase subunit 1 OS=Bacillus subtilis GN=srfAA	AGAAFVPIDPDYPDQRIEYILQDSGAK		2618	2644	2949.46
pepa3b84	a3.a2.a1	sp|P27206|SRFAA_BACSU	sp|P27206|SRFAA_BACSU Surfactin synthase subunit 1 OS=Bacillus subtilis GN=srfAA	ELDGELPVLTLPTDYSRPAVQTFEGDR		2283	2309	3018.51
pepa3c173	a3.a2.a1	sp|P27206|SRFAA_BACSU	sp|P27206|SRFAA_BACSU Surfactin synthase subunit 1 OS=Bacillus subtilis GN=srfAA	HSDTEHVLLFDMHHIISDGASVGVLIEELSK	M12:+15.99491	2213	2243	3444.71
pepa3b86	a3.a2.a1	sp|P27206|SRFAA_BACSU	sp|P27206|SRFAA_BACSU Surfactin synthase subunit 1 OS=Bacillus subtilis GN=srfAA	ELGEIEAVIQQAPDVAK		872	888	1809.96
pepa3b24	a3.a2.a1	sp|P27206|SRFAA_BACSU	sp|P27206|SRFAA_BACSU Surfactin synthase subunit 1 OS=Bacillus subtilis GN=srfAA	AIAAIWQDVLNVEK		979	992	1569.86
pepa3b69	a3.a2.a1	sp|P27206|SRFAA_BACSU	sp|P27206|SRFAA_BACSU Surfactin synthase subunit 1 OS=Bacillus subtilis GN=srfAA	EEDLAFLTEPIFSGSGLNDVSIHVK		362	386	2717.37
pepa3c320	a3.a2.a1	sp|P27206|SRFAA_BACSU	sp|P27206|SRFAA_BACSU Surfactin synthase subunit 1 OS=Bacillus subtilis GN=srfAA	QEGISVPDSYTGDVILLDGSR	Q1:-17.02655	2649	2669	2204.07
pepa3c420	a3.a2.a1	sp|P27206|SRFAA_BACSU	sp|P27206|SRFAA_BACSU Surfactin synthase subunit 1 OS=Bacillus subtilis GN=srfAA	TYIVSQFEDAGVGYNMPAAAILEGPLDIQK	M16:+15.99491	1071	1100	3226.6
pepa3c281	a3.a2.a1	sp|P27206|SRFAA_BACSU	sp|P27206|SRFAA_BACSU Surfactin synthase subunit 1 OS=Bacillus subtilis GN=srfAA	NHSDTEGIIGMFVNTLAIR		1324	1342	2088.05
pepa3c334	a3.a2.a1	sp|P27206|SRFAA_BACSU	sp|P27206|SRFAA_BACSU Surfactin synthase subunit 1 OS=Bacillus subtilis GN=srfAA	QLPDYMVPAYFTEVTEIPLTPSGK		927	950	2696.35
pepa3c391	a3.a2.a1	sp|P27206|SRFAA_BACSU	sp|P27206|SRFAA_BACSU Surfactin synthase subunit 1 OS=Bacillus subtilis GN=srfAA	TILSLPLDENDEENPETAVTAENLAYMIYTSGTTGQPK	M27:+15.99491	2670	2707	4141.97
pepa3c200	a3.a2.a1	sp|P27206|SRFAA_BACSU	sp|P27206|SRFAA_BACSU Surfactin synthase subunit 1 OS=Bacillus subtilis GN=srfAA	IIEHCLSQDGTELTPSDLGDDDLTLDELDKLMEIF	C5:+57.02146 M32:+15.99491	3553	3587	4006.87
pepa3c332	a3.a2.a1	sp|P27206|SRFAA_BACSU	sp|P27206|SRFAA_BACSU Surfactin synthase subunit 1 OS=Bacillus subtilis GN=srfAA	QIFASLLLGQTLY		659	671	1466.83
pepa3c177	a3.a2.a1	sp|P27206|SRFAA_BACSU	sp|P27206|SRFAA_BACSU Surfactin synthase subunit 1 OS=Bacillus subtilis GN=srfAA	LAEQNGATLYMVMLSAYYTLLSK	M11:+15.99491	1285	1307	2596.3
pepa3c214	a3.a2.a1	sp|P27206|SRFAA_BACSU	sp|P27206|SRFAA_BACSU Surfactin synthase subunit 1 OS=Bacillus subtilis GN=srfAA	LNDYFETNGVTITFLPTQLAEQFMELENTSLR		2774	2805	3734.83
pepa3c255	a3.a2.a1	sp|P27206|SRFAA_BACSU	sp|P27206|SRFAA_BACSU Surfactin synthase subunit 1 OS=Bacillus subtilis GN=srfAA	KPLPLYDCDLFR	C8:+57.02146	110	121	1536.79
pepa3c422	a3.a2.a1	sp|P27206|SRFAA_BACSU	sp|P27206|SRFAA_BACSU Surfactin synthase subunit 1 OS=Bacillus subtilis GN=srfAA	VADIWAQVLQAEQVGAYDHFFDIGGHSLAGMK	M31:+15.99491	2019	2050	3489.69
pepa3b87	a3.a2.a1	sp|P27206|SRFAA_BACSU	sp|P27206|SRFAA_BACSU Surfactin synthase subunit 1 OS=Bacillus subtilis GN=srfAA	EIHPEEGSLSIGR		2841	2853	1423.72
pepa3c161	a3.a2.a1	sp|P27206|SRFAA_BACSU	sp|P27206|SRFAA_BACSU Surfactin synthase subunit 1 OS=Bacillus subtilis GN=srfAA	HHWNQSVMLHAK	M8:+15.99491	3143	3154	1503.73
pepa3c147	a3.a2.a1	sp|P27206|SRFAA_BACSU	sp|P27206|SRFAA_BACSU Surfactin synthase subunit 1 OS=Bacillus subtilis GN=srfAA	GTAASISPAEKQDTYPVSSPQKR		2087	2109	2418.23
pepa3c318	a3.a2.a1	sp|P27206|SRFAA_BACSU	sp|P27206|SRFAA_BACSU Surfactin synthase subunit 1 OS=Bacillus subtilis GN=srfAA	QDTYPVSSPQKR	Q1:-17.02655	2098	2109	1388.68
pepa3c160	a3.a2.a1	sp|P27206|SRFAA_BACSU	sp|P27206|SRFAA_BACSU Surfactin synthase subunit 1 OS=Bacillus subtilis GN=srfAA	HADDLGYQLK		3426	3435	1159.57
pepa3c210	a3.a2.a1	sp|P27206|SRFAA_BACSU	sp|P27206|SRFAA_BACSU Surfactin synthase subunit 1 OS=Bacillus subtilis GN=srfAA	LKALAEEAEFK		1612	1622	1248.68
pepa3b30	a3.a2.a1	sp|P27206|SRFAA_BACSU	sp|P27206|SRFAA_BACSU Surfactin synthase subunit 1 OS=Bacillus subtilis GN=srfAA	ALPIPDANVSRG		1994	2005	1209.66
pepa3c197	a3.a2.a1	sp|P27206|SRFAA_BACSU	sp|P27206|SRFAA_BACSU Surfactin synthase subunit 1 OS=Bacillus subtilis GN=srfAA	IHDSVDFNIEMIERG		1130	1144	1774.84
pepa3c145	a3.a2.a1	sp|P27206|SRFAA_BACSU	sp|P27206|SRFAA_BACSU Surfactin synthase subunit 1 OS=Bacillus subtilis GN=srfAA	GRLQPEGVAGELYIAGDGVGR		795	815	2114.1
pepa3c383	a3.a2.a1	sp|P27206|SRFAA_BACSU	sp|P27206|SRFAA_BACSU Surfactin synthase subunit 1 OS=Bacillus subtilis GN=srfAA	TFDLAKAPLFR		1158	1168	1278.72
pepa3b71	a3.a2.a1	sp|P27206|SRFAA_BACSU	sp|P27206|SRFAA_BACSU Surfactin synthase subunit 1 OS=Bacillus subtilis GN=srfAA	EEIIEDLTISR		3399	3409	1317.69
pepa3b39	a3.a2.a1	sp|P27206|SRFAA_BACSU	sp|P27206|SRFAA_BACSU Surfactin synthase subunit 1 OS=Bacillus subtilis GN=srfAA	AVVLARPDEQGNLEVCAYVVQKPGSEFAPAGLR	C16:+57.02146	889	921	3540.83
pepa3c221	a3.a2.a1	sp|P27206|SRFAA_BACSU	sp|P27206|SRFAA_BACSU Surfactin synthase subunit 1 OS=Bacillus subtilis GN=srfAA	LQPEGVAGELYIAGDGVGRG		797	816	1958
pepa3b58	a3.a2.a1	sp|P27206|SRFAA_BACSU	sp|P27206|SRFAA_BACSU Surfactin synthase subunit 1 OS=Bacillus subtilis GN=srfAA	DMTIPELFQEK	M2:+15.99491	460	470	1366.66
pepa3b61	a3.a2.a1	sp|P27206|SRFAA_BACSU	sp|P27206|SRFAA_BACSU Surfactin synthase subunit 1 OS=Bacillus subtilis GN=srfAA	DTSRNPLFDAVFSMQNANIK	M14:+15.99491	2425	2444	2284.1
pepa3c388	a3.a2.a1	sp|P27206|SRFAA_BACSU	sp|P27206|SRFAA_BACSU Surfactin synthase subunit 1 OS=Bacillus subtilis GN=srfAA	TIGAELHVIEEAIR		2755	2768	1550.85
pepa3c268	a3.a2.a1	sp|P27206|SRFAA_BACSU	sp|P27206|SRFAA_BACSU Surfactin synthase subunit 1 OS=Bacillus subtilis GN=srfAA	MITMLENALTHPEHTIDELTLISDAEKEK	M1:+15.99491 M4:+15.99491	417	445	3354.64
pepa3c355	a3.a2.a1	sp|P27206|SRFAA_BACSU	sp|P27206|SRFAA_BACSU Surfactin synthase subunit 1 OS=Bacillus subtilis GN=srfAA	SAEIHPEEGSLSIGR		2839	2853	1581.79
pepa3c246	a3.a2.a1	sp|P27206|SRFAA_BACSU	sp|P27206|SRFAA_BACSU Surfactin synthase subunit 1 OS=Bacillus subtilis GN=srfAA	LYILDQK		788	794	892.514
pepa3c362	a3.a2.a1	sp|P27206|SRFAA_BACSU	sp|P27206|SRFAA_BACSU Surfactin synthase subunit 1 OS=Bacillus subtilis GN=srfAA	SEVKQNETFTQLISR		1343	1357	1779.92
pepa3c245	a3.a2.a1	sp|P27206|SRFAA_BACSU	sp|P27206|SRFAA_BACSU Surfactin synthase subunit 1 OS=Bacillus subtilis GN=srfAA	LYDGETLEPLR		2244	2254	1305.67
pepa3c256	a3.a2.a1	sp|P27206|SRFAA_BACSU	sp|P27206|SRFAA_BACSU Surfactin synthase subunit 1 OS=Bacillus subtilis GN=srfAA	KPYTLVNNYGPTENTVVAT		2820	2838	2081.06
pepa3b56	a3.a2.a1	sp|P27206|SRFAA_BACSU	sp|P27206|SRFAA_BACSU Surfactin synthase subunit 1 OS=Bacillus subtilis GN=srfAA	DKTIVQLFEEQAANTPDHTALQYEGESLTYR		1504	1534	3567.72
pepa3c209	a3.a3.a1	sp|P94459|PPSD_BACSU	sp|P94459|PPSD_BACSU Plipastatin synthase subunit D OS=Bacillus subtilis GN=ppsD	IIYTSGTTGRPK		2678	2689	1293.72
pepa3c350	a3.a3.a1	sp|P94459|PPSD_BACSU	sp|P94459|PPSD_BACSU Plipastatin synthase subunit D OS=Bacillus subtilis GN=ppsD	RLEDGNIEYIGR		846	857	1434.73
pepa3c148	a3.a3.a1	sp|P94459|PPSD_BACSU	sp|P94459|PPSD_BACSU Plipastatin synthase subunit D OS=Bacillus subtilis GN=ppsD	GTDGNRPYEPLIKR		3210	3223	1615.86
pepa3c435	a3.a3.a1	sp|P94459|PPSD_BACSU	sp|P94459|PPSD_BACSU Plipastatin synthase subunit D OS=Bacillus subtilis GN=ppsD	VLGMFVNTLALR	M4:+15.99491	1319	1330	1349.76
pepa3c264	a3.a3.a1	sp|P94459|PPSD_BACSU	sp|P94459|PPSD_BACSU Plipastatin synthase subunit D OS=Bacillus subtilis GN=ppsD	MHHIISDGVSVQLLIR	M1:+15.99491	1172	1187	1834
pepa3c434	a3.a3.a1	sp|P94459|PPSD_BACSU	sp|P94459|PPSD_BACSU Plipastatin synthase subunit D OS=Bacillus subtilis GN=ppsD	VLGMFVNTLALR		1319	1330	1333.77
pepa3c450	a3.a3.a1	sp|P94459|PPSD_BACSU	sp|P94459|PPSD_BACSU Plipastatin synthase subunit D OS=Bacillus subtilis GN=ppsD	WVDSIPLTPNGKVDR		935	949	1696.9
pepa3c156	a3.a3.a1	sp|P94459|PPSD_BACSU	sp|P94459|PPSD_BACSU Plipastatin synthase subunit D OS=Bacillus subtilis GN=ppsD	GYLNRPALTEER		1849	1860	1418.74
pepa3c279	a3.a3.a1	sp|P94459|PPSD_BACSU	sp|P94459|PPSD_BACSU Plipastatin synthase subunit D OS=Bacillus subtilis GN=ppsD	NALPAPGGAADAETYTAPR		1981	1999	1842.9
pepa3c298	a3.a3.a1	sp|P94459|PPSD_BACSU	sp|P94459|PPSD_BACSU Plipastatin synthase subunit D OS=Bacillus subtilis GN=ppsD	NPVFDAMLVVQNNDYEPL		2417	2434	2077.99
pepa3c354	a3.a3.a1	sp|P94459|PPSD_BACSU	sp|P94459|PPSD_BACSU Plipastatin synthase subunit D OS=Bacillus subtilis GN=ppsD	SAAFITGVLGILK		523	535	1289.78
pepa3c195	a3.a3.a1	sp|P94459|PPSD_BACSU	sp|P94459|PPSD_BACSU Plipastatin synthase subunit D OS=Bacillus subtilis GN=ppsD	IGKQMAVKDLFSHPTIQEL		3082	3100	2155.16
pepa3b89	a3.a4.a1	sp|P39845|PPSA_BACSU	sp|P39845|PPSA_BACSU Plipastatin synthase subunit A OS=Bacillus subtilis GN=ppsA	EKEMLGMFVSSLPIR	M4:+15.99491 M7:+15.99491	282	296	1768.9
pepa3c183	a3.a4.a1	sp|P39845|PPSA_BACSU	sp|P39845|PPSA_BACSU Plipastatin synthase subunit A OS=Bacillus subtilis GN=ppsA	IDNGTIQLNFDYQNTLFSLEDI		386	407	2573.24
pepa3c178	a3.a4.a1	sp|P39845|PPSA_BACSU	sp|P39845|PPSA_BACSU Plipastatin synthase subunit A OS=Bacillus subtilis GN=ppsA	IAESKQLLSEK		2277	2287	1245.71
pepa3c156	a3.a4.a1	sp|P39845|PPSA_BACSU	sp|P39845|PPSA_BACSU Plipastatin synthase subunit A OS=Bacillus subtilis GN=ppsA	GYLNRPALTEER		813	824	1418.74
pepa3c139	a3.a4.a1	sp|P39845|PPSA_BACSU	sp|P39845|PPSA_BACSU Plipastatin synthase subunit A OS=Bacillus subtilis GN=ppsA	GINHKDHELFGLYISD		2162	2177	1857.91
pepa3c279	a3.a4.a1	sp|P39845|PPSA_BACSU	sp|P39845|PPSA_BACSU Plipastatin synthase subunit A OS=Bacillus subtilis GN=ppsA	NALPAPGGAADAETYTAPR		945	963	1842.9
pepa3c426	a3.a4.a1	sp|P39845|PPSA_BACSU	sp|P39845|PPSA_BACSU Plipastatin synthase subunit A OS=Bacillus subtilis GN=ppsA	VGIHDSFFELGGDSIK		2029	2044	1720.85
pepa3c223	a3.a4.a1	sp|P39845|PPSA_BACSU	sp|P39845|PPSA_BACSU Plipastatin synthase subunit A OS=Bacillus subtilis GN=ppsA	IQSHLLTILENALK		410	423	1592.94
pepa3c156	a3.a5.a1	sp|P39847|PPSC_BACSU	sp|P39847|PPSC_BACSU Plipastatin synthase subunit C OS=Bacillus subtilis GN=ppsC	GYLNRPALTEER		819	830	1418.74
pepa3c424	a3.a5.a1	sp|P39847|PPSC_BACSU	sp|P39847|PPSC_BACSU Plipastatin synthase subunit C OS=Bacillus subtilis GN=ppsC	VELGEIETALR		1907	1917	1229.67
pepa3c279	a3.a5.a1	sp|P39847|PPSC_BACSU	sp|P39847|PPSC_BACSU Plipastatin synthase subunit C OS=Bacillus subtilis GN=ppsC	NALPAPGGAADAETYTAPR		951	969	1842.9
pepa4b19	a4.a1.a1	sp|P21883|ODP2_BACSU	sp|P21883|ODP2_BACSU Dihydrolipoyllysine-residue acetyltransferase component of pyruvate dehydrogenase complex OS=Bacillus subtilis GN=pdhC	ATGAGQQDQAEVDPNKR		123	139	1784.85
pepa4b18	a4.a1.a1	sp|P21883|ODP2_BACSU	sp|P21883|ODP2_BACSU Dihydrolipoyllysine-residue acetyltransferase component of pyruvate dehydrogenase complex OS=Bacillus subtilis GN=pdhC	ATGAGQQDQAEVDPNK		123	138	1628.75
pepa4c108	a4.a1.a1	sp|P21883|ODP2_BACSU	sp|P21883|ODP2_BACSU Dihydrolipoyllysine-residue acetyltransferase component of pyruvate dehydrogenase complex OS=Bacillus subtilis GN=pdhC	VIAMPSVR	M4:+15.99491	140	147	888.498
pepa4c103	a4.a1.a1	sp|P21883|ODP2_BACSU	sp|P21883|ODP2_BACSU Dihydrolipoyllysine-residue acetyltransferase component of pyruvate dehydrogenase complex OS=Bacillus subtilis GN=pdhC	TSIDDKTDEVIQK		289	301	1491.75
pepa4b97	a4.a1.a1	sp|P21883|ODP2_BACSU	sp|P21883|ODP2_BACSU Dihydrolipoyllysine-residue acetyltransferase component of pyruvate dehydrogenase complex OS=Bacillus subtilis GN=pdhC	TEAQVQSTAEAGQDVAK		97	113	1732.84
pepa4b83	a4.a1.a1	sp|P21883|ODP2_BACSU	sp|P21883|ODP2_BACSU Dihydrolipoyllysine-residue acetyltransferase component of pyruvate dehydrogenase complex OS=Bacillus subtilis GN=pdhC	QVAADQGIK	Q1:-17.02655	258	266	912.479
pepa4b98	a4.a1.a1	sp|P21883|ODP2_BACSU	sp|P21883|ODP2_BACSU Dihydrolipoyllysine-residue acetyltransferase component of pyruvate dehydrogenase complex OS=Bacillus subtilis GN=pdhC	TEAQVQSTAEAGQDVAKEEQAQEPAK		97	122	2743.3
pepa4b77	a4.a1.a1	sp|P21883|ODP2_BACSU	sp|P21883|ODP2_BACSU Dihydrolipoyllysine-residue acetyltransferase component of pyruvate dehydrogenase complex OS=Bacillus subtilis GN=pdhC	PAAAPAPEGEFPETR		200	214	1539.74
pepa4b44	a4.a1.a1	sp|P21883|ODP2_BACSU	sp|P21883|ODP2_BACSU Dihydrolipoyllysine-residue acetyltransferase component of pyruvate dehydrogenase complex OS=Bacillus subtilis GN=pdhC	GSDESDDAKTEAQVQSTAEAGQDVAK		88	113	2637.18
pepa4b73	a4.a1.a1	sp|P21883|ODP2_BACSU	sp|P21883|ODP2_BACSU Dihydrolipoyllysine-residue acetyltransferase component of pyruvate dehydrogenase complex OS=Bacillus subtilis GN=pdhC	MIDGATAQNALNHIK	M1:+15.99491	415	429	1612.81
pepa4b64	a4.a1.a1	sp|P21883|ODP2_BACSU	sp|P21883|ODP2_BACSU Dihydrolipoyllysine-residue acetyltransferase component of pyruvate dehydrogenase complex OS=Bacillus subtilis GN=pdhC	KFPVLNTSIDDK		283	294	1376.74
pepa4b45	a4.a1.a1	sp|P21883|ODP2_BACSU	sp|P21883|ODP2_BACSU Dihydrolipoyllysine-residue acetyltransferase component of pyruvate dehydrogenase complex OS=Bacillus subtilis GN=pdhC	GSDESDDAKTEAQVQSTAEAGQDVAKEEQAQEPAK		88	122	3647.64
pepa4b51	a4.a1.a1	sp|P21883|ODP2_BACSU	sp|P21883|ODP2_BACSU Dihydrolipoyllysine-residue acetyltransferase component of pyruvate dehydrogenase complex OS=Bacillus subtilis GN=pdhC	HYFNIGIAADTEK		302	314	1478.73
pepa4b65	a4.a1.a1	sp|P21883|ODP2_BACSU	sp|P21883|ODP2_BACSU Dihydrolipoyllysine-residue acetyltransferase component of pyruvate dehydrogenase complex OS=Bacillus subtilis GN=pdhC	KFPVLNTSIDDKTDEVIQK		283	301	2190.17
pepa4b39	a4.a1.a1	sp|P21883|ODP2_BACSU	sp|P21883|ODP2_BACSU Dihydrolipoyllysine-residue acetyltransferase component of pyruvate dehydrogenase complex OS=Bacillus subtilis GN=pdhC	GLLVPVVK		315	322	824.561
pepa4c113	a4.a1.a1	sp|P21883|ODP2_BACSU	sp|P21883|ODP2_BACSU Dihydrolipoyllysine-residue acetyltransferase component of pyruvate dehydrogenase complex OS=Bacillus subtilis GN=pdhC	VVKEDIDSFVNGGAQEAAPQETAAPQETAAK		169	199	3171.54
pepa4b47	a4.a1.a1	sp|P21883|ODP2_BACSU	sp|P21883|ODP2_BACSU Dihydrolipoyllysine-residue acetyltransferase component of pyruvate dehydrogenase complex OS=Bacillus subtilis GN=pdhC	HTAPHVTLMDEVDVTNLVAHR	M9:+15.99491	233	253	2371.18
pepa4b59	a4.a1.a1	sp|P21883|ODP2_BACSU	sp|P21883|ODP2_BACSU Dihydrolipoyllysine-residue acetyltransferase component of pyruvate dehydrogenase complex OS=Bacillus subtilis GN=pdhC	LPDIGEGIHEGEIVK		7	21	1605.85
pepa4b31	a4.a1.a1	sp|P21883|ODP2_BACSU	sp|P21883|ODP2_BACSU Dihydrolipoyllysine-residue acetyltransferase component of pyruvate dehydrogenase complex OS=Bacillus subtilis GN=pdhC	FPVLNTSIDDK		284	294	1248.65
pepa4b32	a4.a1.a1	sp|P21883|ODP2_BACSU	sp|P21883|ODP2_BACSU Dihydrolipoyllysine-residue acetyltransferase component of pyruvate dehydrogenase complex OS=Bacillus subtilis GN=pdhC	FPVLNTSIDDKTDEVIQK		284	301	2062.07
pepa4b21	a4.a1.a1	sp|P21883|ODP2_BACSU	sp|P21883|ODP2_BACSU Dihydrolipoyllysine-residue acetyltransferase component of pyruvate dehydrogenase complex OS=Bacillus subtilis GN=pdhC	DAPGYEDLQFK		77	87	1282.6
pepa4b27	a4.a1.a1	sp|P21883|ODP2_BACSU	sp|P21883|ODP2_BACSU Dihydrolipoyllysine-residue acetyltransferase component of pyruvate dehydrogenase complex OS=Bacillus subtilis GN=pdhC	EDIDSFVNGGAQEAAPQETAAPQETAAK		172	199	2845.31
pepa4b46	a4.a1.a1	sp|P21883|ODP2_BACSU	sp|P21883|ODP2_BACSU Dihydrolipoyllysine-residue acetyltransferase component of pyruvate dehydrogenase complex OS=Bacillus subtilis GN=pdhC	HTAPHVTLMDEVDVTNLVAHR		233	253	2355.19
pepa4c102	a4.a1.a1	sp|P21883|ODP2_BACSU	sp|P21883|ODP2_BACSU Dihydrolipoyllysine-residue acetyltransferase component of pyruvate dehydrogenase complex OS=Bacillus subtilis GN=pdhC	TPVINHPEVAILGIGR		372	387	1685.97
pepa4b60	a4.a1.a1	sp|P21883|ODP2_BACSU	sp|P21883|ODP2_BACSU Dihydrolipoyllysine-residue acetyltransferase component of pyruvate dehydrogenase complex OS=Bacillus subtilis GN=pdhC	LTYLPYVVK		267	275	1095.65
pepa4b33	a4.a1.a1	sp|P21883|ODP2_BACSU	sp|P21883|ODP2_BACSU Dihydrolipoyllysine-residue acetyltransferase component of pyruvate dehydrogenase complex OS=Bacillus subtilis GN=pdhC	FTPVINHPEVAILGIGR		371	387	1833.04
pepa4b88	a4.a1.a1	sp|P21883|ODP2_BACSU	sp|P21883|ODP2_BACSU Dihydrolipoyllysine-residue acetyltransferase component of pyruvate dehydrogenase complex OS=Bacillus subtilis GN=pdhC	RLLNDPQLILMEA	M11:+15.99491	430	442	1541.84
pepa4b91	a4.a1.a1	sp|P21883|ODP2_BACSU	sp|P21883|ODP2_BACSU Dihydrolipoyllysine-residue acetyltransferase component of pyruvate dehydrogenase complex OS=Bacillus subtilis GN=pdhC	SVFEISDEINGLATK		328	342	1622.83
pepa4b58	a4.a1.a1	sp|P21883|ODP2_BACSU	sp|P21883|ODP2_BACSU Dihydrolipoyllysine-residue acetyltransferase component of pyruvate dehydrogenase complex OS=Bacillus subtilis GN=pdhC	LLNDPQLILMEA	M10:+15.99491	431	442	1385.73
pepa4b55	a4.a1.a1	sp|P21883|ODP2_BACSU	sp|P21883|ODP2_BACSU Dihydrolipoyllysine-residue acetyltransferase component of pyruvate dehydrogenase complex OS=Bacillus subtilis GN=pdhC	IGSAGGQWFTPVINHPEVAILGIGR		363	387	2589.39
pepa4b35	a4.a1.a1	sp|P21883|ODP2_BACSU	sp|P21883|ODP2_BACSU Dihydrolipoyllysine-residue acetyltransferase component of pyruvate dehydrogenase complex OS=Bacillus subtilis GN=pdhC	GASCTITNIGSAGGQWFTPVINHPEVAILGIGR	C4:+57.02146	355	387	3393.74
pepa4b25	a4.a1.a1	sp|P21883|ODP2_BACSU	sp|P21883|ODP2_BACSU Dihydrolipoyllysine-residue acetyltransferase component of pyruvate dehydrogenase complex OS=Bacillus subtilis GN=pdhC	DGEIVAAPVLALSLSFDHR		396	414	2010.07
pepa4c105	a4.a1.a1	sp|P21883|ODP2_BACSU	sp|P21883|ODP2_BACSU Dihydrolipoyllysine-residue acetyltransferase component of pyruvate dehydrogenase complex OS=Bacillus subtilis GN=pdhC	VEEGTVATVGQTIITFDAPGYEDLQFK		61	87	2928.45
pepa4b17	a4.a1.a1	sp|P21883|ODP2_BACSU	sp|P21883|ODP2_BACSU Dihydrolipoyllysine-residue acetyltransferase component of pyruvate dehydrogenase complex OS=Bacillus subtilis GN=pdhC	ATGAGQQDQAEVD		123	135	1289.56
pepa4b82	a4.a1.a1	sp|P21883|ODP2_BACSU	sp|P21883|ODP2_BACSU Dihydrolipoyllysine-residue acetyltransferase component of pyruvate dehydrogenase complex OS=Bacillus subtilis GN=pdhC	QQDQAEVDPNKR	Q1:-17.02655	128	139	1410.66
pepa4b79	a4.a1.a1	sp|P21883|ODP2_BACSU	sp|P21883|ODP2_BACSU Dihydrolipoyllysine-residue acetyltransferase component of pyruvate dehydrogenase complex OS=Bacillus subtilis GN=pdhC	QDQAEVDPNKR	Q1:-17.02655	129	139	1282.6
pepa4b36	a4.a1.a1	sp|P21883|ODP2_BACSU	sp|P21883|ODP2_BACSU Dihydrolipoyllysine-residue acetyltransferase component of pyruvate dehydrogenase complex OS=Bacillus subtilis GN=pdhC	GEGIHEGEIVK		11	21	1167.6
pepa4b53	a4.a1.a1	sp|P21883|ODP2_BACSU	sp|P21883|ODP2_BACSU Dihydrolipoyllysine-residue acetyltransferase component of pyruvate dehydrogenase complex OS=Bacillus subtilis GN=pdhC	IDDKTDEVIQK		291	301	1303.67
pepa4b81	a4.a1.a1	sp|P21883|ODP2_BACSU	sp|P21883|ODP2_BACSU Dihydrolipoyllysine-residue acetyltransferase component of pyruvate dehydrogenase complex OS=Bacillus subtilis GN=pdhC	QDVAKEEQAQEPAK	Q1:-17.02655	109	122	1553.74
pepa4b90	a4.a1.a1	sp|P21883|ODP2_BACSU	sp|P21883|ODP2_BACSU Dihydrolipoyllysine-residue acetyltransferase component of pyruvate dehydrogenase complex OS=Bacillus subtilis GN=pdhC	STAEAGQDVAKEEQAQEPAK		103	122	2086.99
pepa4b76	a4.a1.a1	sp|P21883|ODP2_BACSU	sp|P21883|ODP2_BACSU Dihydrolipoyllysine-residue acetyltransferase component of pyruvate dehydrogenase complex OS=Bacillus subtilis GN=pdhC	NTSIDDKTDEVIQK		288	301	1605.8
pepa4b68	a4.a1.a1	sp|P21883|ODP2_BACSU	sp|P21883|ODP2_BACSU Dihydrolipoyllysine-residue acetyltransferase component of pyruvate dehydrogenase complex OS=Bacillus subtilis GN=pdhC	KPAAAPAPEGEFPETR		199	214	1667.84
pepa4b10	a4.a1.a1	sp|P21883|ODP2_BACSU	sp|P21883|ODP2_BACSU Dihydrolipoyllysine-residue acetyltransferase component of pyruvate dehydrogenase complex OS=Bacillus subtilis GN=pdhC	AKPAAAPAPEGEFPETR		198	214	1738.88
pepa4b93	a4.a1.a1	sp|P21883|ODP2_BACSU	sp|P21883|ODP2_BACSU Dihydrolipoyllysine-residue acetyltransferase component of pyruvate dehydrogenase complex OS=Bacillus subtilis GN=pdhC	TAAKPAAAPAPEGEFPETR		196	214	1910.96
pepa4b71	a4.a1.a1	sp|P21883|ODP2_BACSU	sp|P21883|ODP2_BACSU Dihydrolipoyllysine-residue acetyltransferase component of pyruvate dehydrogenase complex OS=Bacillus subtilis GN=pdhC	MIDGATAQNALNH	M1:+15.99491	415	427	1371.63
pepa4b13	a4.a1.a1	sp|P21883|ODP2_BACSU	sp|P21883|ODP2_BACSU Dihydrolipoyllysine-residue acetyltransferase component of pyruvate dehydrogenase complex OS=Bacillus subtilis GN=pdhC	APQETAAKPAAAPAPEGEFPETR		192	214	2336.15
pepa4b11	a4.a1.a1	sp|P21883|ODP2_BACSU	sp|P21883|ODP2_BACSU Dihydrolipoyllysine-residue acetyltransferase component of pyruvate dehydrogenase complex OS=Bacillus subtilis GN=pdhC	APAPEGEFPETR		203	214	1300.62
pepa4b94	a4.a1.a1	sp|P21883|ODP2_BACSU	sp|P21883|ODP2_BACSU Dihydrolipoyllysine-residue acetyltransferase component of pyruvate dehydrogenase complex OS=Bacillus subtilis GN=pdhC	TAAPQETAAKPAAAPAPEGEFPETR		190	214	2508.24
pepa4a2	a4.a1.a1	sp|P21883|ODP2_BACSU	sp|P21883|ODP2_BACSU Dihydrolipoyllysine-residue acetyltransferase component of pyruvate dehydrogenase complex OS=Bacillus subtilis GN=pdhC	AAPAPEGEFPETR		202	214	1371.65
pepa4b75	a4.a1.a1	sp|P21883|ODP2_BACSU	sp|P21883|ODP2_BACSU Dihydrolipoyllysine-residue acetyltransferase component of pyruvate dehydrogenase complex OS=Bacillus subtilis GN=pdhC	MIDGATAQNALNHIKR	M1:+15.99491	415	430	1768.91
pepa4b40	a4.a1.a1	sp|P21883|ODP2_BACSU	sp|P21883|ODP2_BACSU Dihydrolipoyllysine-residue acetyltransferase component of pyruvate dehydrogenase complex OS=Bacillus subtilis GN=pdhC	GLLVPVVKNADR		315	326	1280.77
pepa4b14	a4.a1.a1	sp|P21883|ODP2_BACSU	sp|P21883|ODP2_BACSU Dihydrolipoyllysine-residue acetyltransferase component of pyruvate dehydrogenase complex OS=Bacillus subtilis GN=pdhC	APQETAAPQETAAKPAAAPAPEGEFPETR		186	214	2933.43
pepa4b26	a4.a1.a1	sp|P21883|ODP2_BACSU	sp|P21883|ODP2_BACSU Dihydrolipoyllysine-residue acetyltransferase component of pyruvate dehydrogenase complex OS=Bacillus subtilis GN=pdhC	DIGEGIHEGEIVK		9	21	1395.71
pepa4c107	a4.a1.a1	sp|P21883|ODP2_BACSU	sp|P21883|ODP2_BACSU Dihydrolipoyllysine-residue acetyltransferase component of pyruvate dehydrogenase complex OS=Bacillus subtilis GN=pdhC	VIAMPSVR		140	147	872.503
pepa4b34	a4.a1.a1	sp|P21883|ODP2_BACSU	sp|P21883|ODP2_BACSU Dihydrolipoyllysine-residue acetyltransferase component of pyruvate dehydrogenase complex OS=Bacillus subtilis GN=pdhC	GAQEAAPQETAAPQETAAKPAAAPAPEGEFPETR		181	214	3389.62
pepa4b74	a4.a1.a1	sp|P21883|ODP2_BACSU	sp|P21883|ODP2_BACSU Dihydrolipoyllysine-residue acetyltransferase component of pyruvate dehydrogenase complex OS=Bacillus subtilis GN=pdhC	MIDGATAQNALNHIKR		415	430	1752.92
pepa4b49	a4.a1.a1	sp|P21883|ODP2_BACSU	sp|P21883|ODP2_BACSU Dihydrolipoyllysine-residue acetyltransferase component of pyruvate dehydrogenase complex OS=Bacillus subtilis GN=pdhC	HTAPHVTLMDEVDVTNLVAHRK	M9:+15.99491	233	254	2499.28
pepa4b20	a4.a1.a1	sp|P21883|ODP2_BACSU	sp|P21883|ODP2_BACSU Dihydrolipoyllysine-residue acetyltransferase component of pyruvate dehydrogenase complex OS=Bacillus subtilis GN=pdhC	AVVEIPSPVK		44	53	1038.62
pepa4b70	a4.a1.a1	sp|P21883|ODP2_BACSU	sp|P21883|ODP2_BACSU Dihydrolipoyllysine-residue acetyltransferase component of pyruvate dehydrogenase complex OS=Bacillus subtilis GN=pdhC	MDEVDVTNLVAHR	M1:+15.99491	241	253	1514.73
pepa4b52	a4.a1.a1	sp|P21883|ODP2_BACSU	sp|P21883|ODP2_BACSU Dihydrolipoyllysine-residue acetyltransferase component of pyruvate dehydrogenase complex OS=Bacillus subtilis GN=pdhC	HYFNIGIAADTEKG		302	315	1535.75
pepa4b72	a4.a1.a1	sp|P21883|ODP2_BACSU	sp|P21883|ODP2_BACSU Dihydrolipoyllysine-residue acetyltransferase component of pyruvate dehydrogenase complex OS=Bacillus subtilis GN=pdhC	MIDGATAQNALNHIK		415	429	1596.82
pepa4b22	a4.a1.a1	sp|P21883|ODP2_BACSU	sp|P21883|ODP2_BACSU Dihydrolipoyllysine-residue acetyltransferase component of pyruvate dehydrogenase complex OS=Bacillus subtilis GN=pdhC	DEVDVTNLVAHR		242	253	1367.69
pepa4b48	a4.a1.a1	sp|P21883|ODP2_BACSU	sp|P21883|ODP2_BACSU Dihydrolipoyllysine-residue acetyltransferase component of pyruvate dehydrogenase complex OS=Bacillus subtilis GN=pdhC	HTAPHVTLMDEVDVTNLVAHRK		233	254	2483.28
pepa4c112	a4.a1.a1	sp|P21883|ODP2_BACSU	sp|P21883|ODP2_BACSU Dihydrolipoyllysine-residue acetyltransferase component of pyruvate dehydrogenase complex OS=Bacillus subtilis GN=pdhC	VVKEDIDSFVNG		169	180	1321.66
pepa4c111	a4.a1.a1	sp|P21883|ODP2_BACSU	sp|P21883|ODP2_BACSU Dihydrolipoyllysine-residue acetyltransferase component of pyruvate dehydrogenase complex OS=Bacillus subtilis GN=pdhC	VTLMDEVDVTNLVAHR	M4:+15.99491	238	253	1827.93
pepa4b69	a4.a1.a1	sp|P21883|ODP2_BACSU	sp|P21883|ODP2_BACSU Dihydrolipoyllysine-residue acetyltransferase component of pyruvate dehydrogenase complex OS=Bacillus subtilis GN=pdhC	KSVFEISDEINGLATK		327	342	1750.92
pepa4b92	a4.a1.a1	sp|P21883|ODP2_BACSU	sp|P21883|ODP2_BACSU Dihydrolipoyllysine-residue acetyltransferase component of pyruvate dehydrogenase complex OS=Bacillus subtilis GN=pdhC	SVFEISDEINGLATKAR		328	344	1849.97
pepa4a6	a4.a1.a1	sp|P21883|ODP2_BACSU	sp|P21883|ODP2_BACSU Dihydrolipoyllysine-residue acetyltransferase component of pyruvate dehydrogenase complex OS=Bacillus subtilis GN=pdhC	AFEFKLPDIGEGIHEGEIVK		2	21	2228.16
pepa4c110	a4.a1.a1	sp|P21883|ODP2_BACSU	sp|P21883|ODP2_BACSU Dihydrolipoyllysine-residue acetyltransferase component of pyruvate dehydrogenase complex OS=Bacillus subtilis GN=pdhC	VTLMDEVDVTNLVAHR		238	253	1811.93
pepa4b87	a4.a1.a1	sp|P21883|ODP2_BACSU	sp|P21883|ODP2_BACSU Dihydrolipoyllysine-residue acetyltransferase component of pyruvate dehydrogenase complex OS=Bacillus subtilis GN=pdhC	RLLNDPQLILMEA		430	442	1525.84
pepa4b62	a4.a1.a1	sp|P21883|ODP2_BACSU	sp|P21883|ODP2_BACSU Dihydrolipoyllysine-residue acetyltransferase component of pyruvate dehydrogenase complex OS=Bacillus subtilis GN=pdhC	IVAAPVLALSLSFDHR		399	414	1708.97
pepa4a7	a4.a1.a1	sp|P21883|ODP2_BACSU	sp|P21883|ODP2_BACSU Dihydrolipoyllysine-residue acetyltransferase component of pyruvate dehydrogenase complex OS=Bacillus subtilis GN=pdhC	AGGQWFTPVINHPEVAILGIGR		366	387	2332.26
pepa4c104	a4.a1.a1	sp|P21883|ODP2_BACSU	sp|P21883|ODP2_BACSU Dihydrolipoyllysine-residue acetyltransferase component of pyruvate dehydrogenase complex OS=Bacillus subtilis GN=pdhC	VAAPVLALSLSFDHR		400	414	1595.89
pepa4b57	a4.a1.a1	sp|P21883|ODP2_BACSU	sp|P21883|ODP2_BACSU Dihydrolipoyllysine-residue acetyltransferase component of pyruvate dehydrogenase complex OS=Bacillus subtilis GN=pdhC	LLNDPQLILMEA		431	442	1369.74
pepa4b61	a4.a1.a1	sp|P21883|ODP2_BACSU	sp|P21883|ODP2_BACSU Dihydrolipoyllysine-residue acetyltransferase component of pyruvate dehydrogenase complex OS=Bacillus subtilis GN=pdhC	LTYLPYVVKALTSALK		267	282	1780.06
pepa4b23	a4.a1.a1	sp|P21883|ODP2_BACSU	sp|P21883|ODP2_BACSU Dihydrolipoyllysine-residue acetyltransferase component of pyruvate dehydrogenase complex OS=Bacillus subtilis GN=pdhC	DGEIVAAPVLAL		396	407	1167.66
pepa4b24	a4.a1.a1	sp|P21883|ODP2_BACSU	sp|P21883|ODP2_BACSU Dihydrolipoyllysine-residue acetyltransferase component of pyruvate dehydrogenase complex OS=Bacillus subtilis GN=pdhC	DGEIVAAPVLALSL		396	409	1367.78
pepa4b84	a4.a1.a1	sp|P21883|ODP2_BACSU	sp|P21883|ODP2_BACSU Dihydrolipoyllysine-residue acetyltransferase component of pyruvate dehydrogenase complex OS=Bacillus subtilis GN=pdhC	QVAADQGIK		258	266	929.505
pepa4b43	a4.a1.a1	sp|P21883|ODP2_BACSU	sp|P21883|ODP2_BACSU Dihydrolipoyllysine-residue acetyltransferase component of pyruvate dehydrogenase complex OS=Bacillus subtilis GN=pdhC	GSDESDDAKTEAQVQ		88	102	1579.67
pepa4a5	a4.a1.a1	sp|P21883|ODP2_BACSU	sp|P21883|ODP2_BACSU Dihydrolipoyllysine-residue acetyltransferase component of pyruvate dehydrogenase complex OS=Bacillus subtilis GN=pdhC	AEVDPNKRVIAMPSVR		132	147	1781.97
pepa4b99	a4.a1.a1	sp|P21883|ODP2_BACSU	sp|P21883|ODP2_BACSU Dihydrolipoyllysine-residue acetyltransferase component of pyruvate dehydrogenase complex OS=Bacillus subtilis GN=pdhC	TGAGQQDQAEVDPNKR		124	139	1713.82
pepa4b41	a4.a1.a1	sp|P21883|ODP2_BACSU	sp|P21883|ODP2_BACSU Dihydrolipoyllysine-residue acetyltransferase component of pyruvate dehydrogenase complex OS=Bacillus subtilis GN=pdhC	GLLVPVVKNADRK		315	327	1408.86
pepa4a1	a4.a1.a1	sp|P21883|ODP2_BACSU	sp|P21883|ODP2_BACSU Dihydrolipoyllysine-residue acetyltransferase component of pyruvate dehydrogenase complex OS=Bacillus subtilis GN=pdhC	AAKPAAAPAPEGEFPETR		197	214	1809.91
pepa4b15	a4.a1.a1	sp|P21883|ODP2_BACSU	sp|P21883|ODP2_BACSU Dihydrolipoyllysine-residue acetyltransferase component of pyruvate dehydrogenase complex OS=Bacillus subtilis GN=pdhC	AQEAAPQETAAPQETAAKPAAAPAPEGEFPETR		182	214	3332.6
pepa4b85	a4.a1.a1	sp|P21883|ODP2_BACSU	sp|P21883|ODP2_BACSU Dihydrolipoyllysine-residue acetyltransferase component of pyruvate dehydrogenase complex OS=Bacillus subtilis GN=pdhC	QVAADQGIKLTYLPYVVK		258	275	2006.13
pepa4c100	a4.a1.a1	sp|P21883|ODP2_BACSU	sp|P21883|ODP2_BACSU Dihydrolipoyllysine-residue acetyltransferase component of pyruvate dehydrogenase complex OS=Bacillus subtilis GN=pdhC	TIITFDAPGYEDLQFK		72	87	1857.93
pepa4b38	a4.a1.a1	sp|P21883|ODP2_BACSU	sp|P21883|ODP2_BACSU Dihydrolipoyllysine-residue acetyltransferase component of pyruvate dehydrogenase complex OS=Bacillus subtilis GN=pdhC	GGQWFTPVINHPEVAILGIGR		367	387	2261.22
pepa4c101	a4.a1.a1	sp|P21883|ODP2_BACSU	sp|P21883|ODP2_BACSU Dihydrolipoyllysine-residue acetyltransferase component of pyruvate dehydrogenase complex OS=Bacillus subtilis GN=pdhC	TITNIGSAGGQWFTPVINHPEVAILGIGR		359	387	3018.62
pepa4c106	a4.a1.a1	sp|P21883|ODP2_BACSU	sp|P21883|ODP2_BACSU Dihydrolipoyllysine-residue acetyltransferase component of pyruvate dehydrogenase complex OS=Bacillus subtilis GN=pdhC	VEEGTVATVGQTIITFDAPGYEDLQFKG		61	88	2985.47
pepa4b86	a4.a1.a1	sp|P21883|ODP2_BACSU	sp|P21883|ODP2_BACSU Dihydrolipoyllysine-residue acetyltransferase component of pyruvate dehydrogenase complex OS=Bacillus subtilis GN=pdhC	QWFTPVINHPEVAILGIGR	Q1:-17.02655	369	387	2130.15
pepa4a4	a4.a1.a1	sp|P21883|ODP2_BACSU	sp|P21883|ODP2_BACSU Dihydrolipoyllysine-residue acetyltransferase component of pyruvate dehydrogenase complex OS=Bacillus subtilis GN=pdhC	AEAGQDVAKEEQAQEPAK		105	122	1898.91
pepa4b28	a4.a1.a1	sp|P21883|ODP2_BACSU	sp|P21883|ODP2_BACSU Dihydrolipoyllysine-residue acetyltransferase component of pyruvate dehydrogenase complex OS=Bacillus subtilis GN=pdhC	EGIHEGEIVK		12	21	1110.58
pepa4b63	a4.a1.a1	sp|P21883|ODP2_BACSU	sp|P21883|ODP2_BACSU Dihydrolipoyllysine-residue acetyltransferase component of pyruvate dehydrogenase complex OS=Bacillus subtilis GN=pdhC	KAVVEIPSPVK	K1:+42.01056	43	53	1208.72
pepa4b30	a4.a1.a1	sp|P21883|ODP2_BACSU	sp|P21883|ODP2_BACSU Dihydrolipoyllysine-residue acetyltransferase component of pyruvate dehydrogenase complex OS=Bacillus subtilis GN=pdhC	ETAAPQETAAKPAAAPAPEGEFPETR		189	214	2637.28
pepa4b67	a4.a1.a1	sp|P21883|ODP2_BACSU	sp|P21883|ODP2_BACSU Dihydrolipoyllysine-residue acetyltransferase component of pyruvate dehydrogenase complex OS=Bacillus subtilis GN=pdhC	KLPDIGEGIHEGEIVK		6	21	1733.94
pepa4b50	a4.a1.a1	sp|P21883|ODP2_BACSU	sp|P21883|ODP2_BACSU Dihydrolipoyllysine-residue acetyltransferase component of pyruvate dehydrogenase complex OS=Bacillus subtilis GN=pdhC	HVTLMDEVDVTNLVAHR	M5:+15.99491	237	253	1964.99
pepa4b96	a4.a1.a1	sp|P21883|ODP2_BACSU	sp|P21883|ODP2_BACSU Dihydrolipoyllysine-residue acetyltransferase component of pyruvate dehydrogenase complex OS=Bacillus subtilis GN=pdhC	TAPHVTLMDEVDVTNLVAHR	M8:+15.99491	234	253	2234.12
pepa4b78	a4.a1.a1	sp|P21883|ODP2_BACSU	sp|P21883|ODP2_BACSU Dihydrolipoyllysine-residue acetyltransferase component of pyruvate dehydrogenase complex OS=Bacillus subtilis GN=pdhC	PEVAILGIGR		378	387	1024.62
pepa4c114	a4.a1.a1	sp|P21883|ODP2_BACSU	sp|P21883|ODP2_BACSU Dihydrolipoyllysine-residue acetyltransferase component of pyruvate dehydrogenase complex OS=Bacillus subtilis GN=pdhC	WFVKPNDEVDEDDVLAEVQNDK		22	43	2604.21
pepa4b56	a4.a1.a1	sp|P21883|ODP2_BACSU	sp|P21883|ODP2_BACSU Dihydrolipoyllysine-residue acetyltransferase component of pyruvate dehydrogenase complex OS=Bacillus subtilis GN=pdhC	LLNDPQLILM	M10:+15.99491	431	440	1185.66
pepa4b42	a4.a1.a1	sp|P21883|ODP2_BACSU	sp|P21883|ODP2_BACSU Dihydrolipoyllysine-residue acetyltransferase component of pyruvate dehydrogenase complex OS=Bacillus subtilis GN=pdhC	GQWFTPVINHPEVAILGIGR		368	387	2204.2
pepa4a9	a4.a1.a1	sp|P21883|ODP2_BACSU	sp|P21883|ODP2_BACSU Dihydrolipoyllysine-residue acetyltransferase component of pyruvate dehydrogenase complex OS=Bacillus subtilis GN=pdhC	AIVRDGEIVAAPVLALSLSFDHR		392	414	2449.36
pepa4b89	a4.a1.a1	sp|P21883|ODP2_BACSU	sp|P21883|ODP2_BACSU Dihydrolipoyllysine-residue acetyltransferase component of pyruvate dehydrogenase complex OS=Bacillus subtilis GN=pdhC	SCTITNIGSAGGQWFTPVINHPEVAILGIGR	C2:+57.02146	357	387	3265.68
pepa4c109	a4.a1.a1	sp|P21883|ODP2_BACSU	sp|P21883|ODP2_BACSU Dihydrolipoyllysine-residue acetyltransferase component of pyruvate dehydrogenase complex OS=Bacillus subtilis GN=pdhC	VKNADRKSVFEISDEINGLATK		321	342	2434.29
pepa4a8	a4.a1.a1	sp|P21883|ODP2_BACSU	sp|P21883|ODP2_BACSU Dihydrolipoyllysine-residue acetyltransferase component of pyruvate dehydrogenase complex OS=Bacillus subtilis GN=pdhC	AGQQDQAEVDPNKR		126	139	1555.75
pepa4b16	a4.a1.a1	sp|P21883|ODP2_BACSU	sp|P21883|ODP2_BACSU Dihydrolipoyllysine-residue acetyltransferase component of pyruvate dehydrogenase complex OS=Bacillus subtilis GN=pdhC	AQVQSTAEAGQDVAK		99	113	1502.74
pepa4b80	a4.a1.a1	sp|P21883|ODP2_BACSU	sp|P21883|ODP2_BACSU Dihydrolipoyllysine-residue acetyltransferase component of pyruvate dehydrogenase complex OS=Bacillus subtilis GN=pdhC	QDQAEVDPNKR		129	139	1299.63
pepa4b95	a4.a1.a1	sp|P21883|ODP2_BACSU	sp|P21883|ODP2_BACSU Dihydrolipoyllysine-residue acetyltransferase component of pyruvate dehydrogenase complex OS=Bacillus subtilis GN=pdhC	TAEAGQDVAKEEQAQEPAK		104	122	1999.96
pepa4b54	a4.a1.a1	sp|P21883|ODP2_BACSU	sp|P21883|ODP2_BACSU Dihydrolipoyllysine-residue acetyltransferase component of pyruvate dehydrogenase complex OS=Bacillus subtilis GN=pdhC	IGEGIHEGEIVK		10	21	1280.68
pepa4b29	a4.a1.a1	sp|P21883|ODP2_BACSU	sp|P21883|ODP2_BACSU Dihydrolipoyllysine-residue acetyltransferase component of pyruvate dehydrogenase complex OS=Bacillus subtilis GN=pdhC	ETAAKPAAAPAPEGEFPETR		195	214	2040
pepa4b66	a4.a1.a1	sp|P21883|ODP2_BACSU	sp|P21883|ODP2_BACSU Dihydrolipoyllysine-residue acetyltransferase component of pyruvate dehydrogenase complex OS=Bacillus subtilis GN=pdhC	KGLLVPVVK		314	322	952.656
pepa4b37	a4.a1.a1	sp|P21883|ODP2_BACSU	sp|P21883|ODP2_BACSU Dihydrolipoyllysine-residue acetyltransferase component of pyruvate dehydrogenase complex OS=Bacillus subtilis GN=pdhC	GGAQEAAPQETAAPQETAAKPAAAPAPEGEFPETR		180	214	3446.65
pepa4b12	a4.a1.a1	sp|P21883|ODP2_BACSU	sp|P21883|ODP2_BACSU Dihydrolipoyllysine-residue acetyltransferase component of pyruvate dehydrogenase complex OS=Bacillus subtilis GN=pdhC	APGYEDLQFK		78	87	1167.57
pepa4a3	a4.a1.a1	sp|P21883|ODP2_BACSU	sp|P21883|ODP2_BACSU Dihydrolipoyllysine-residue acetyltransferase component of pyruvate dehydrogenase complex OS=Bacillus subtilis GN=pdhC	AAPVLALSLSFDHR		401	414	1496.82
pepa5a5	a5.a1.a1	sp|P21882|ODPB_BACSU	sp|P21882|ODPB_BACSU Pyruvate dehydrogenase E1 component subunit beta OS=Bacillus subtilis GN=pdhB	AIVVQEAQK		257	265	985.568
pepa5b53	a5.a1.a1	sp|P21882|ODPB_BACSU	sp|P21882|ODPB_BACSU Pyruvate dehydrogenase E1 component subunit beta OS=Bacillus subtilis GN=pdhB	SQAESVWLPNHK		302	313	1395.7
pepa5b64	a5.a1.a1	sp|P21882|ODPB_BACSU	sp|P21882|ODPB_BACSU Pyruvate dehydrogenase E1 component subunit beta OS=Bacillus subtilis GN=pdhB	VVIPSTPYDAK		145	155	1189.65
pepa5b35	a5.a1.a1	sp|P21882|ODPB_BACSU	sp|P21882|ODPB_BACSU Pyruvate dehydrogenase E1 component subunit beta OS=Bacillus subtilis GN=pdhB	IQAITDALR		7	15	1000.58
pepa5b67	a5.a1.a1	sp|P21882|ODPB_BACSU	sp|P21882|ODPB_BACSU Pyruvate dehydrogenase E1 component subunit beta OS=Bacillus subtilis GN=pdhB	WTSPVTIR		109	116	959.531
pepa5b16	a5.a1.a1	sp|P21882|ODPB_BACSU	sp|P21882|ODPB_BACSU Pyruvate dehydrogenase E1 component subunit beta OS=Bacillus subtilis GN=pdhB	DNDPVVFLEHMK	M11:+15.99491	164	175	1459.69
pepa5b47	a5.a1.a1	sp|P21882|ODPB_BACSU	sp|P21882|ODPB_BACSU Pyruvate dehydrogenase E1 component subunit beta OS=Bacillus subtilis GN=pdhB	SFRQEVPEEEYTIELGK		179	195	2054.01
pepa5b43	a5.a1.a1	sp|P21882|ODPB_BACSU	sp|P21882|ODPB_BACSU Pyruvate dehydrogenase E1 component subunit beta OS=Bacillus subtilis GN=pdhB	QEVPEEEYTIELGK		182	195	1663.81
pepa5b12	a5.a1.a1	sp|P21882|ODPB_BACSU	sp|P21882|ODPB_BACSU Pyruvate dehydrogenase E1 component subunit beta OS=Bacillus subtilis GN=pdhB	DGISAEVVDLR		227	237	1173.61
pepa5a2	a5.a1.a1	sp|P21882|ODPB_BACSU	sp|P21882|ODPB_BACSU Pyruvate dehydrogenase E1 component subunit beta OS=Bacillus subtilis GN=pdhB	AADELEKDGISAEVVDLR		220	237	1929.98
pepa5b41	a5.a1.a1	sp|P21882|ODPB_BACSU	sp|P21882|ODPB_BACSU Pyruvate dehydrogenase E1 component subunit beta OS=Bacillus subtilis GN=pdhB	QAGIAANVVAEINDR		266	280	1540.81
pepa5a8	a5.a1.a1	sp|P21882|ODPB_BACSU	sp|P21882|ODPB_BACSU Pyruvate dehydrogenase E1 component subunit beta OS=Bacillus subtilis GN=pdhB	AQMTMIQAITDALR	M3:+15.99491 M5:+15.99491	2	15	1594.79
pepa5b23	a5.a1.a1	sp|P21882|ODPB_BACSU	sp|P21882|ODPB_BACSU Pyruvate dehydrogenase E1 component subunit beta OS=Bacillus subtilis GN=pdhB	EGTDLSIITYGAMVHESLK	M13:+15.99491	201	219	2080.03
pepa5b52	a5.a1.a1	sp|P21882|ODPB_BACSU	sp|P21882|ODPB_BACSU Pyruvate dehydrogenase E1 component subunit beta OS=Bacillus subtilis GN=pdhB	SPFGGGVHTPELHADSLEGLVAQQPGIK		117	144	2841.45
pepa5a4	a5.a1.a1	sp|P21882|ODPB_BACSU	sp|P21882|ODPB_BACSU Pyruvate dehydrogenase E1 component subunit beta OS=Bacillus subtilis GN=pdhB	AILSLEAPVLR		281	291	1181.73
pepa5b15	a5.a1.a1	sp|P21882|ODPB_BACSU	sp|P21882|ODPB_BACSU Pyruvate dehydrogenase E1 component subunit beta OS=Bacillus subtilis GN=pdhB	DNDPVVFLEHMK		164	175	1443.69
pepa5b42	a5.a1.a1	sp|P21882|ODPB_BACSU	sp|P21882|ODPB_BACSU Pyruvate dehydrogenase E1 component subunit beta OS=Bacillus subtilis GN=pdhB	QEVPEEEYTIELGK	Q1:-17.02655	182	195	1646.78
pepa5b54	a5.a1.a1	sp|P21882|ODPB_BACSU	sp|P21882|ODPB_BACSU Pyruvate dehydrogenase E1 component subunit beta OS=Bacillus subtilis GN=pdhB	TELKNDENVLVFGEDVGVNGGVFR		16	39	2607.31
pepa5b59	a5.a1.a1	sp|P21882|ODPB_BACSU	sp|P21882|ODPB_BACSU Pyruvate dehydrogenase E1 component subunit beta OS=Bacillus subtilis GN=pdhB	VAAPDTVFPFSQAESVWLPNHKDVLETAR		292	320	3224.64
pepa5b58	a5.a1.a1	sp|P21882|ODPB_BACSU	sp|P21882|ODPB_BACSU Pyruvate dehydrogenase E1 component subunit beta OS=Bacillus subtilis GN=pdhB	VAAPDTVFPFSQAESVWLPNHK		292	313	2440.23
pepa5b38	a5.a1.a1	sp|P21882|ODPB_BACSU	sp|P21882|ODPB_BACSU Pyruvate dehydrogenase E1 component subunit beta OS=Bacillus subtilis GN=pdhB	NDENVLVFGEDVGVNGGVFR		20	39	2136.04
pepa5b57	a5.a1.a1	sp|P21882|ODPB_BACSU	sp|P21882|ODPB_BACSU Pyruvate dehydrogenase E1 component subunit beta OS=Bacillus subtilis GN=pdhB	TVSPLDIDTIIASVEKTGR		238	256	2015.1
pepa5b56	a5.a1.a1	sp|P21882|ODPB_BACSU	sp|P21882|ODPB_BACSU Pyruvate dehydrogenase E1 component subunit beta OS=Bacillus subtilis GN=pdhB	TVSPLDIDTIIASVEK		238	253	1700.93
pepa5a6	a5.a1.a1	sp|P21882|ODPB_BACSU	sp|P21882|ODPB_BACSU Pyruvate dehydrogenase E1 component subunit beta OS=Bacillus subtilis GN=pdhB	AQMTMIQAITDALR		2	15	1562.8
pepa5b60	a5.a1.a1	sp|P21882|ODPB_BACSU	sp|P21882|ODPB_BACSU Pyruvate dehydrogenase E1 component subunit beta OS=Bacillus subtilis GN=pdhB	VFDTPLAESGIGGLAL		53	68	1559.83
pepa5b63	a5.a1.a1	sp|P21882|ODPB_BACSU	sp|P21882|ODPB_BACSU Pyruvate dehydrogenase E1 component subunit beta OS=Bacillus subtilis GN=pdhB	VFDTPLAESGIGGLALGLGLNGFR		53	76	2374.28
pepa5b11	a5.a1.a1	sp|P21882|ODPB_BACSU	sp|P21882|ODPB_BACSU Pyruvate dehydrogenase E1 component subunit beta OS=Bacillus subtilis GN=pdhB	ATEGLQKEFGEDR		40	52	1479.71
pepa5b49	a5.a1.a1	sp|P21882|ODPB_BACSU	sp|P21882|ODPB_BACSU Pyruvate dehydrogenase E1 component subunit beta OS=Bacillus subtilis GN=pdhB	SPFGGGVHTPELHAD		117	131	1520.71
pepa5b10	a5.a1.a1	sp|P21882|ODPB_BACSU	sp|P21882|ODPB_BACSU Pyruvate dehydrogenase E1 component subunit beta OS=Bacillus subtilis GN=pdhB	AQMTMIQAITDALR	M3:+15.99491 M5:+15.99491 A1:+42.01057	2	15	1636.8
pepa5b33	a5.a1.a1	sp|P21882|ODPB_BACSU	sp|P21882|ODPB_BACSU Pyruvate dehydrogenase E1 component subunit beta OS=Bacillus subtilis GN=pdhB	GISAEVVDLR		228	237	1058.58
pepa5a9	a5.a1.a1	sp|P21882|ODPB_BACSU	sp|P21882|ODPB_BACSU Pyruvate dehydrogenase E1 component subunit beta OS=Bacillus subtilis GN=pdhB	AQMTMIQAITDALR	M5:+15.99491 A1:+42.01057	2	15	1620.81
pepa5b27	a5.a1.a1	sp|P21882|ODPB_BACSU	sp|P21882|ODPB_BACSU Pyruvate dehydrogenase E1 component subunit beta OS=Bacillus subtilis GN=pdhB	GLLISAIR		156	163	842.546
pepa5b46	a5.a1.a1	sp|P21882|ODPB_BACSU	sp|P21882|ODPB_BACSU Pyruvate dehydrogenase E1 component subunit beta OS=Bacillus subtilis GN=pdhB	REGTDLSIITYGAMVHESLK	M14:+15.99491	200	219	2236.13
pepa5b29	a5.a1.a1	sp|P21882|ODPB_BACSU	sp|P21882|ODPB_BACSU Pyruvate dehydrogenase E1 component subunit beta OS=Bacillus subtilis GN=pdhB	GLLISAIRDND		156	166	1186.64
pepa5b25	a5.a1.a1	sp|P21882|ODPB_BACSU	sp|P21882|ODPB_BACSU Pyruvate dehydrogenase E1 component subunit beta OS=Bacillus subtilis GN=pdhB	GGGVHTPELHADSLEGLVAQQPGIK		120	144	2510.3
pepa5b26	a5.a1.a1	sp|P21882|ODPB_BACSU	sp|P21882|ODPB_BACSU Pyruvate dehydrogenase E1 component subunit beta OS=Bacillus subtilis GN=pdhB	GGVHTPELHADSLEGLVAQQPGIK		121	144	2453.28
pepa5b17	a5.a1.a1	sp|P21882|ODPB_BACSU	sp|P21882|ODPB_BACSU Pyruvate dehydrogenase E1 component subunit beta OS=Bacillus subtilis GN=pdhB	DPVVFLEHMK		166	175	1214.62
pepa5b55	a5.a1.a1	sp|P21882|ODPB_BACSU	sp|P21882|ODPB_BACSU Pyruvate dehydrogenase E1 component subunit beta OS=Bacillus subtilis GN=pdhB	TPELHADSLEGLVAQQPGIK		125	144	2103.11
pepa5b51	a5.a1.a1	sp|P21882|ODPB_BACSU	sp|P21882|ODPB_BACSU Pyruvate dehydrogenase E1 component subunit beta OS=Bacillus subtilis GN=pdhB	SPFGGGVHTPELHADSLEGLVAQQPG		117	142	2600.27
pepa5a7	a5.a1.a1	sp|P21882|ODPB_BACSU	sp|P21882|ODPB_BACSU Pyruvate dehydrogenase E1 component subunit beta OS=Bacillus subtilis GN=pdhB	AQMTMIQAITDALR	M5:+15.99491	2	15	1578.8
pepa5b22	a5.a1.a1	sp|P21882|ODPB_BACSU	sp|P21882|ODPB_BACSU Pyruvate dehydrogenase E1 component subunit beta OS=Bacillus subtilis GN=pdhB	EGTDLSIITYGAMVHESLK		201	219	2064.03
pepa5b32	a5.a1.a1	sp|P21882|ODPB_BACSU	sp|P21882|ODPB_BACSU Pyruvate dehydrogenase E1 component subunit beta OS=Bacillus subtilis GN=pdhB	GLLISAIRDNDPVVFLEHMK	M19:+15.99491	156	175	2283.22
pepa5b21	a5.a1.a1	sp|P21882|ODPB_BACSU	sp|P21882|ODPB_BACSU Pyruvate dehydrogenase E1 component subunit beta OS=Bacillus subtilis GN=pdhB	EGTDLSIITYGAMVHESLK	M13:+15.99491 E1:-18.01056	201	219	2062.02
pepa5b66	a5.a1.a1	sp|P21882|ODPB_BACSU	sp|P21882|ODPB_BACSU Pyruvate dehydrogenase E1 component subunit beta OS=Bacillus subtilis GN=pdhB	VVIPSTPYDAKGLLISAIR		145	163	2013.17
pepa5b31	a5.a1.a1	sp|P21882|ODPB_BACSU	sp|P21882|ODPB_BACSU Pyruvate dehydrogenase E1 component subunit beta OS=Bacillus subtilis GN=pdhB	GLLISAIRDNDPVVFLEHMK		156	175	2267.22
pepa5b61	a5.a1.a1	sp|P21882|ODPB_BACSU	sp|P21882|ODPB_BACSU Pyruvate dehydrogenase E1 component subunit beta OS=Bacillus subtilis GN=pdhB	VFDTPLAESGIGGLALGL		53	70	1729.94
pepa5b62	a5.a1.a1	sp|P21882|ODPB_BACSU	sp|P21882|ODPB_BACSU Pyruvate dehydrogenase E1 component subunit beta OS=Bacillus subtilis GN=pdhB	VFDTPLAESGIGGLALGLGL		53	72	1900.04
pepa5b14	a5.a1.a1	sp|P21882|ODPB_BACSU	sp|P21882|ODPB_BACSU Pyruvate dehydrogenase E1 component subunit beta OS=Bacillus subtilis GN=pdhB	DNDPVVFLEH		164	173	1184.56
pepa5b39	a5.a1.a1	sp|P21882|ODPB_BACSU	sp|P21882|ODPB_BACSU Pyruvate dehydrogenase E1 component subunit beta OS=Bacillus subtilis GN=pdhB	NVVAEINDR		272	280	1029.53
pepa5b34	a5.a1.a1	sp|P21882|ODPB_BACSU	sp|P21882|ODPB_BACSU Pyruvate dehydrogenase E1 component subunit beta OS=Bacillus subtilis GN=pdhB	LPNHKDVLETAR		309	320	1392.76
pepa5b19	a5.a1.a1	sp|P21882|ODPB_BACSU	sp|P21882|ODPB_BACSU Pyruvate dehydrogenase E1 component subunit beta OS=Bacillus subtilis GN=pdhB	EDVGVNGGVFR		29	39	1148.57
pepa5b65	a5.a1.a1	sp|P21882|ODPB_BACSU	sp|P21882|ODPB_BACSU Pyruvate dehydrogenase E1 component subunit beta OS=Bacillus subtilis GN=pdhB	VVIPSTPYDAKG		145	156	1246.67
pepa5b18	a5.a1.a1	sp|P21882|ODPB_BACSU	sp|P21882|ODPB_BACSU Pyruvate dehydrogenase E1 component subunit beta OS=Bacillus subtilis GN=pdhB	DPVVFLEHMK	M9:+15.99491	166	175	1230.62
pepa5b45	a5.a1.a1	sp|P21882|ODPB_BACSU	sp|P21882|ODPB_BACSU Pyruvate dehydrogenase E1 component subunit beta OS=Bacillus subtilis GN=pdhB	QEVPEEEYTIELGKADVK		182	199	2077.03
pepa5b28	a5.a1.a1	sp|P21882|ODPB_BACSU	sp|P21882|ODPB_BACSU Pyruvate dehydrogenase E1 component subunit beta OS=Bacillus subtilis GN=pdhB	GLLISAIRDN		156	165	1071.62
pepa5a3	a5.a1.a1	sp|P21882|ODPB_BACSU	sp|P21882|ODPB_BACSU Pyruvate dehydrogenase E1 component subunit beta OS=Bacillus subtilis GN=pdhB	ADSLEGLVAQQPGIK		130	144	1525.82
pepa5b44	a5.a1.a1	sp|P21882|ODPB_BACSU	sp|P21882|ODPB_BACSU Pyruvate dehydrogenase E1 component subunit beta OS=Bacillus subtilis GN=pdhB	QEVPEEEYTIELGKA		182	196	1734.84
pepa5b30	a5.a1.a1	sp|P21882|ODPB_BACSU	sp|P21882|ODPB_BACSU Pyruvate dehydrogenase E1 component subunit beta OS=Bacillus subtilis GN=pdhB	GLLISAIRDNDPVVFLEH		156	173	2008.09
pepa5b40	a5.a1.a1	sp|P21882|ODPB_BACSU	sp|P21882|ODPB_BACSU Pyruvate dehydrogenase E1 component subunit beta OS=Bacillus subtilis GN=pdhB	QAGIAANVVAEINDR	Q1:-17.02655	266	280	1523.78
pepa5b36	a5.a1.a1	sp|P21882|ODPB_BACSU	sp|P21882|ODPB_BACSU Pyruvate dehydrogenase E1 component subunit beta OS=Bacillus subtilis GN=pdhB	LVAQQPGIK		136	144	953.578
pepa5a1	a5.a1.a1	sp|P21882|ODPB_BACSU	sp|P21882|ODPB_BACSU Pyruvate dehydrogenase E1 component subunit beta OS=Bacillus subtilis GN=pdhB	AADELEKDGISAE		220	232	1347.63
pepa5b48	a5.a1.a1	sp|P21882|ODPB_BACSU	sp|P21882|ODPB_BACSU Pyruvate dehydrogenase E1 component subunit beta OS=Bacillus subtilis GN=pdhB	SLEGLVAQQPGIK		132	144	1339.76
pepa5b24	a5.a1.a1	sp|P21882|ODPB_BACSU	sp|P21882|ODPB_BACSU Pyruvate dehydrogenase E1 component subunit beta OS=Bacillus subtilis GN=pdhB	EVPEEEYTIELGK		183	195	1535.75
pepa5b50	a5.a1.a1	sp|P21882|ODPB_BACSU	sp|P21882|ODPB_BACSU Pyruvate dehydrogenase E1 component subunit beta OS=Bacillus subtilis GN=pdhB	SPFGGGVHTPELHADSLEGLVA		117	138	2190.08
pepa5b37	a5.a1.a1	sp|P21882|ODPB_BACSU	sp|P21882|ODPB_BACSU Pyruvate dehydrogenase E1 component subunit beta OS=Bacillus subtilis GN=pdhB	MAQMTMIQAITDALR		1	15	1693.84
pepa5b13	a5.a1.a1	sp|P21882|ODPB_BACSU	sp|P21882|ODPB_BACSU Pyruvate dehydrogenase E1 component subunit beta OS=Bacillus subtilis GN=pdhB	DIDTIIASVEK		243	253	1203.65
pepa5b20	a5.a1.a1	sp|P21882|ODPB_BACSU	sp|P21882|ODPB_BACSU Pyruvate dehydrogenase E1 component subunit beta OS=Bacillus subtilis GN=pdhB	EFGEDRVFDTPLAESGIGGLALGLGLNGFR		47	76	3107.58
pepa6b92	a6.a1.a1	sp|P21881|ODPA_BACSU	sp|P21881|ODPA_BACSU Pyruvate dehydrogenase E1 component subunit alpha OS=Bacillus subtilis GN=pdhA	YGPHTMAGDDPTK	M6:+15.99491	271	283	1405.61
pepa6b83	a6.a1.a1	sp|P21881|ODPA_BACSU	sp|P21881|ODPA_BACSU Pyruvate dehydrogenase E1 component subunit alpha OS=Bacillus subtilis GN=pdhA	VIEDAKEEIK		320	329	1173.64
pepa6b91	a6.a1.a1	sp|P21881|ODPA_BACSU	sp|P21881|ODPA_BACSU Pyruvate dehydrogenase E1 component subunit alpha OS=Bacillus subtilis GN=pdhA	YGPHTMAGDDPTK		271	283	1389.61
pepa6b94	a6.a1.a1	sp|P21881|ODPA_BACSU	sp|P21881|ODPA_BACSU Pyruvate dehydrogenase E1 component subunit alpha OS=Bacillus subtilis GN=pdhA	YGPHTMAGDDPTKYR	M6:+15.99491	271	285	1724.77
pepa6b76	a6.a1.a1	sp|P21881|ODPA_BACSU	sp|P21881|ODPA_BACSU Pyruvate dehydrogenase E1 component subunit alpha OS=Bacillus subtilis GN=pdhA	QSAAETIAQK	Q1:-17.02655	216	225	1029.52
pepa6b81	a6.a1.a1	sp|P21881|ODPA_BACSU	sp|P21881|ODPA_BACSU Pyruvate dehydrogenase E1 component subunit alpha OS=Bacillus subtilis GN=pdhA	TKEIENEWEQKDPLVR		286	301	2014.02
pepa6a6	a6.a1.a1	sp|P21881|ODPA_BACSU	sp|P21881|ODPA_BACSU Pyruvate dehydrogenase E1 component subunit alpha OS=Bacillus subtilis GN=pdhA	APAIFVVQNNR		196	206	1228.68
pepa6b32	a6.a1.a1	sp|P21881|ODPA_BACSU	sp|P21881|ODPA_BACSU Pyruvate dehydrogenase E1 component subunit alpha OS=Bacillus subtilis GN=pdhA	GEVVNEAAMPDLTDDQLK	M9:+15.99491	33	50	1960.92
pepa6b59	a6.a1.a1	sp|P21881|ODPA_BACSU	sp|P21881|ODPA_BACSU Pyruvate dehydrogenase E1 component subunit alpha OS=Bacillus subtilis GN=pdhA	KQFETFQILNEK		21	32	1524.81
pepa6b23	a6.a1.a1	sp|P21881|ODPA_BACSU	sp|P21881|ODPA_BACSU Pyruvate dehydrogenase E1 component subunit alpha OS=Bacillus subtilis GN=pdhA	EIENEWEQKDPLVR		288	301	1784.88
pepa6a1	a6.a1.a1	sp|P21881|ODPA_BACSU	sp|P21881|ODPA_BACSU Pyruvate dehydrogenase E1 component subunit alpha OS=Bacillus subtilis GN=pdhA	ALEKEDFVLPGYR		94	106	1536.81
pepa6b62	a6.a1.a1	sp|P21881|ODPA_BACSU	sp|P21881|ODPA_BACSU Pyruvate dehydrogenase E1 component subunit alpha OS=Bacillus subtilis GN=pdhA	MPHNLEEQFEIYTQK	M1:+15.99491	354	368	1922.9
pepa6b52	a6.a1.a1	sp|P21881|ODPA_BACSU	sp|P21881|ODPA_BACSU Pyruvate dehydrogenase E1 component subunit alpha OS=Bacillus subtilis GN=pdhA	LGFYAPTAGQEASQIATH		75	92	1861.91
pepa6b19	a6.a1.a1	sp|P21881|ODPA_BACSU	sp|P21881|ODPA_BACSU Pyruvate dehydrogenase E1 component subunit alpha OS=Bacillus subtilis GN=pdhA	EDFVLPGYR		98	106	1095.55
pepa6b95	a6.a1.a1	sp|P21881|ODPA_BACSU	sp|P21881|ODPA_BACSU Pyruvate dehydrogenase E1 component subunit alpha OS=Bacillus subtilis GN=pdhA	YQAFLFSR		119	126	1031.53
pepa6b61	a6.a1.a1	sp|P21881|ODPA_BACSU	sp|P21881|ODPA_BACSU Pyruvate dehydrogenase E1 component subunit alpha OS=Bacillus subtilis GN=pdhA	MPHNLEEQFEIYTQK		354	368	1906.9
pepa6b69	a6.a1.a1	sp|P21881|ODPA_BACSU	sp|P21881|ODPA_BACSU Pyruvate dehydrogenase E1 component subunit alpha OS=Bacillus subtilis GN=pdhA	QFETFQILNEK		22	32	1396.71
pepa6b11	a6.a1.a1	sp|P21881|ODPA_BACSU	sp|P21881|ODPA_BACSU Pyruvate dehydrogenase E1 component subunit alpha OS=Bacillus subtilis GN=pdhA	DVPQLIWH		107	114	1007.53
pepa6b58	a6.a1.a1	sp|P21881|ODPA_BACSU	sp|P21881|ODPA_BACSU Pyruvate dehydrogenase E1 component subunit alpha OS=Bacillus subtilis GN=pdhA	KAVAITYTGDGGASQGDFYEGINFAGAYK		167	195	2971.41
pepa6b42	a6.a1.a1	sp|P21881|ODPA_BACSU	sp|P21881|ODPA_BACSU Pyruvate dehydrogenase E1 component subunit alpha OS=Bacillus subtilis GN=pdhA	GLWSEEEEAKVIEDAKEEIK		310	329	2332.16
pepa6b70	a6.a1.a1	sp|P21881|ODPA_BACSU	sp|P21881|ODPA_BACSU Pyruvate dehydrogenase E1 component subunit alpha OS=Bacillus subtilis GN=pdhA	QFETFQILNEK	Q1:+42.01056	22	32	1438.72
pepa6b54	a6.a1.a1	sp|P21881|ODPA_BACSU	sp|P21881|ODPA_BACSU Pyruvate dehydrogenase E1 component subunit alpha OS=Bacillus subtilis GN=pdhA	LGFYAPTAGQEASQIATHFALEK		75	97	2450.24
pepa6b53	a6.a1.a1	sp|P21881|ODPA_BACSU	sp|P21881|ODPA_BACSU Pyruvate dehydrogenase E1 component subunit alpha OS=Bacillus subtilis GN=pdhA	LGFYAPTAGQEASQIATHF		75	93	2008.98
pepa6a3	a6.a1.a1	sp|P21881|ODPA_BACSU	sp|P21881|ODPA_BACSU Pyruvate dehydrogenase E1 component subunit alpha OS=Bacillus subtilis GN=pdhA	AINGEGPTLIETLTFR		255	270	1731.93
pepa6a9	a6.a1.a1	sp|P21881|ODPA_BACSU	sp|P21881|ODPA_BACSU Pyruvate dehydrogenase E1 component subunit alpha OS=Bacillus subtilis GN=pdhA	AVAITYTGDGGASQGDFYEGINFAGAYK		168	195	2843.32
pepa6a8	a6.a1.a1	sp|P21881|ODPA_BACSU	sp|P21881|ODPA_BACSU Pyruvate dehydrogenase E1 component subunit alpha OS=Bacillus subtilis GN=pdhA	AVAAGIVGVQVDGMDPLAVYAATAEAR	M14:+15.99491	226	252	2631.35
pepa6b55	a6.a1.a1	sp|P21881|ODPA_BACSU	sp|P21881|ODPA_BACSU Pyruvate dehydrogenase E1 component subunit alpha OS=Bacillus subtilis GN=pdhA	LGFYAPTAGQEASQIATHFALEKEDFVLPGYR		75	106	3526.76
pepa6b39	a6.a1.a1	sp|P21881|ODPA_BACSU	sp|P21881|ODPA_BACSU Pyruvate dehydrogenase E1 component subunit alpha OS=Bacillus subtilis GN=pdhA	GLPLYQAFLFSR		115	126	1411.77
pepa6b68	a6.a1.a1	sp|P21881|ODPA_BACSU	sp|P21881|ODPA_BACSU Pyruvate dehydrogenase E1 component subunit alpha OS=Bacillus subtilis GN=pdhA	QFETFQILNEK	Q1:-17.02655	22	32	1379.68
pepa6b13	a6.a1.a1	sp|P21881|ODPA_BACSU	sp|P21881|ODPA_BACSU Pyruvate dehydrogenase E1 component subunit alpha OS=Bacillus subtilis GN=pdhA	DVPQLIWHGLPLYQAF		107	122	1897
pepa6b15	a6.a1.a1	sp|P21881|ODPA_BACSU	sp|P21881|ODPA_BACSU Pyruvate dehydrogenase E1 component subunit alpha OS=Bacillus subtilis GN=pdhA	DVPQLIWHGLPLYQAFLFSR		107	126	2400.29
pepa6b45	a6.a1.a1	sp|P21881|ODPA_BACSU	sp|P21881|ODPA_BACSU Pyruvate dehydrogenase E1 component subunit alpha OS=Bacillus subtilis GN=pdhA	GNQMPDDVNALSPQIIIGAQYIQTAGVALGLK	M4:+15.99491	131	162	3311.73
pepa6b30	a6.a1.a1	sp|P21881|ODPA_BACSU	sp|P21881|ODPA_BACSU Pyruvate dehydrogenase E1 component subunit alpha OS=Bacillus subtilis GN=pdhA	GASQGDFYEGINFAGAYK		178	195	1894.86
pepa6b14	a6.a1.a1	sp|P21881|ODPA_BACSU	sp|P21881|ODPA_BACSU Pyruvate dehydrogenase E1 component subunit alpha OS=Bacillus subtilis GN=pdhA	DVPQLIWHGLPLYQAFLF		107	124	2157.15
pepa6b77	a6.a1.a1	sp|P21881|ODPA_BACSU	sp|P21881|ODPA_BACSU Pyruvate dehydrogenase E1 component subunit alpha OS=Bacillus subtilis GN=pdhA	QSAAETIAQK		216	225	1046.55
pepa6b79	a6.a1.a1	sp|P21881|ODPA_BACSU	sp|P21881|ODPA_BACSU Pyruvate dehydrogenase E1 component subunit alpha OS=Bacillus subtilis GN=pdhA	TKEIENEWEQK		286	296	1433.69
pepa6b93	a6.a1.a1	sp|P21881|ODPA_BACSU	sp|P21881|ODPA_BACSU Pyruvate dehydrogenase E1 component subunit alpha OS=Bacillus subtilis GN=pdhA	YGPHTMAGDDPTKYR		271	285	1708.78
pepa6b87	a6.a1.a1	sp|P21881|ODPA_BACSU	sp|P21881|ODPA_BACSU Pyruvate dehydrogenase E1 component subunit alpha OS=Bacillus subtilis GN=pdhA	YAISTPVEK		207	215	1007.54
pepa6b67	a6.a1.a1	sp|P21881|ODPA_BACSU	sp|P21881|ODPA_BACSU Pyruvate dehydrogenase E1 component subunit alpha OS=Bacillus subtilis GN=pdhA	QFDAIKK	Q1:-17.02655	15	21	832.457
pepa6b84	a6.a1.a1	sp|P21881|ODPA_BACSU	sp|P21881|ODPA_BACSU Pyruvate dehydrogenase E1 component subunit alpha OS=Bacillus subtilis GN=pdhA	VIEDAKEEIKQAIK		320	333	1613.91
pepa6b88	a6.a1.a1	sp|P21881|ODPA_BACSU	sp|P21881|ODPA_BACSU Pyruvate dehydrogenase E1 component subunit alpha OS=Bacillus subtilis GN=pdhA	YAISTPVEKQSAAETIAQK		207	225	2035.07
pepa6b40	a6.a1.a1	sp|P21881|ODPA_BACSU	sp|P21881|ODPA_BACSU Pyruvate dehydrogenase E1 component subunit alpha OS=Bacillus subtilis GN=pdhA	GLWSEEEEAK		310	319	1177.54
pepa6b28	a6.a1.a1	sp|P21881|ODPA_BACSU	sp|P21881|ODPA_BACSU Pyruvate dehydrogenase E1 component subunit alpha OS=Bacillus subtilis GN=pdhA	FVLPGYR		100	106	851.478
pepa6b37	a6.a1.a1	sp|P21881|ODPA_BACSU	sp|P21881|ODPA_BACSU Pyruvate dehydrogenase E1 component subunit alpha OS=Bacillus subtilis GN=pdhA	GEVVNEAAMPDLTDDQLKELMR	M9:+15.99491 M21:+15.99491	33	54	2506.18
pepa6b41	a6.a1.a1	sp|P21881|ODPA_BACSU	sp|P21881|ODPA_BACSU Pyruvate dehydrogenase E1 component subunit alpha OS=Bacillus subtilis GN=pdhA	GLWSEEEEAKVIEDAK		310	325	1832.89
pepa6a5	a6.a1.a1	sp|P21881|ODPA_BACSU	sp|P21881|ODPA_BACSU Pyruvate dehydrogenase E1 component subunit alpha OS=Bacillus subtilis GN=pdhA	APAIFVVQN		196	204	958.536
pepa6b10	a6.a1.a1	sp|P21881|ODPA_BACSU	sp|P21881|ODPA_BACSU Pyruvate dehydrogenase E1 component subunit alpha OS=Bacillus subtilis GN=pdhA	DFVLPGYR		99	106	966.505
pepa6b89	a6.a1.a1	sp|P21881|ODPA_BACSU	sp|P21881|ODPA_BACSU Pyruvate dehydrogenase E1 component subunit alpha OS=Bacillus subtilis GN=pdhA	YAPTAGQEASQIATHFALEK		78	97	2133.06
pepa6b36	a6.a1.a1	sp|P21881|ODPA_BACSU	sp|P21881|ODPA_BACSU Pyruvate dehydrogenase E1 component subunit alpha OS=Bacillus subtilis GN=pdhA	GEVVNEAAMPDLTDDQLKELMR	M9:+15.99491	33	54	2490.19
pepa6b22	a6.a1.a1	sp|P21881|ODPA_BACSU	sp|P21881|ODPA_BACSU Pyruvate dehydrogenase E1 component subunit alpha OS=Bacillus subtilis GN=pdhA	EIENEWEQKDPLVR	E1:-18.01056	288	301	1766.87
pepa6b26	a6.a1.a1	sp|P21881|ODPA_BACSU	sp|P21881|ODPA_BACSU Pyruvate dehydrogenase E1 component subunit alpha OS=Bacillus subtilis GN=pdhA	FALEKEDFVLPGYR		93	106	1683.87
pepa6b24	a6.a1.a1	sp|P21881|ODPA_BACSU	sp|P21881|ODPA_BACSU Pyruvate dehydrogenase E1 component subunit alpha OS=Bacillus subtilis GN=pdhA	ERAINGEGPTLIETLTFR		253	270	2017.07
pepa6b29	a6.a1.a1	sp|P21881|ODPA_BACSU	sp|P21881|ODPA_BACSU Pyruvate dehydrogenase E1 component subunit alpha OS=Bacillus subtilis GN=pdhA	FYAPTAGQEASQIATHFALEK		77	97	2280.13
pepa6b75	a6.a1.a1	sp|P21881|ODPA_BACSU	sp|P21881|ODPA_BACSU Pyruvate dehydrogenase E1 component subunit alpha OS=Bacillus subtilis GN=pdhA	QFETFQILNEKGEVVNEAAMPDLTDDQLK	M20:+15.99491	22	50	3338.61
pepa6b35	a6.a1.a1	sp|P21881|ODPA_BACSU	sp|P21881|ODPA_BACSU Pyruvate dehydrogenase E1 component subunit alpha OS=Bacillus subtilis GN=pdhA	GEVVNEAAMPDLTDDQLKELMR		33	54	2474.19
pepa6b18	a6.a1.a1	sp|P21881|ODPA_BACSU	sp|P21881|ODPA_BACSU Pyruvate dehydrogenase E1 component subunit alpha OS=Bacillus subtilis GN=pdhA	EDFVLPGYR	E1:-18.01056	98	106	1077.54
pepa6b74	a6.a1.a1	sp|P21881|ODPA_BACSU	sp|P21881|ODPA_BACSU Pyruvate dehydrogenase E1 component subunit alpha OS=Bacillus subtilis GN=pdhA	QFETFQILNEKGEVVNEAAMPDLTDDQLK		22	50	3322.61
[truncated: 18,773 more rows]

## Sheet: spectra
Group ID	Peptide ID	Sample	Scan	Rt	Sequence (top)	Modifs (top)	Number of subgroups	Sub-groups Ids	Best E-value	Best hyperscore	Charge	MH+ Obs	MH+ theo	DeltaMH+	Delta-ppm
[truncated: 130,064 more rows]

[truncated: 5 more sheets: peptides, proteins, compar_Specific, compar_Unique, compar_Specific_Unique]
