# Supplementary material for: Termination factor Rho: From the control of pervasive transcription to cell fate determination in Bacillus subtilis
Source: PLoS Genet. 2017 Jul 19;13(7):e1006909. doi: 10.1371/journal.pgen.1006909 (PMC5540618; doi:10.1371/journal.pgen.1006909)
Supplement: S4 Table — (XLSX) [file pgen.1006909.s013.xlsx]

## Sheet: legend
S4 Table. asRNAs specific for SigD regulon.
Legend for the different columns
Name	Name of the segment, i.e. gene name for Genbank annotations (AL009126.3)
Locus_tag	Locus tag as in AL009126.3
StartV3, EndV3, Strand	Genomic coordinates as in AL009126.3
1012log2RM/WT.sense	log2 RM/WT as computed on the normalized-aggregated data for the sense strand
1012Qval.sense	q-values obtained from the p-values with fdr tool (Strimmer, 2008) for the sense strand
1012log2RM/WT.antisense	log2 RM/WT as computed on the normalized-aggregated data for the antisense strand
1012Qval.antisense	q-values obtained from the p-values with fdr tool (Strimmer, 2008) for the antisense strand
1012DEkey.sense	"Up" if log2R.sense >= 1 and Qval.sense<= 0.01; "Down" if log2R.sense<=-1 and Qval.sense<=0.01; "~" otherwise.
1012DEkey.antisense	"Up" if log2R.antisense >= 1 and Qval.antisense<= 0.01; "Down" if log2R.antisense<=-1 and Qval.antisense<=0.01; "~" otherwise.
3610log2RM/WT.sense	log2 RM/WT as computed on the normalized-aggregated data for the sense strand
3610Qval.sense	q-values obtained from the p-values with fdr tool (Strimmer, 2008) for the sense strand
3610log2RM/WT.antisense	log2 RM/WT as computed on the normalized-aggregated data for the antisense strand
3610Qval.antisense	q-values obtained from the p-values with fdr tool (Strimmer, 2008) for the antisense strand
3610DEkey.sense	"Up" if log2R.sense >= 1 and Qval.sense<= 0.01; "Down" if log2R.sense<=-1 and Qval.sense<=0.01; "~" otherwise.
3610DEkey.antisense	"Up" if log2R.antisense >= 1 and Qval.antisense<= 0.01; "Down" if log2R.antisense<=-1 and Qval.antisense<=0.01; "~" otherwise.
AntisenseName	The name of the antisense segment if the there is an overlap between two native transcription sgements on opposite strand of at least 100bp or 50% of one of the two segments (criterion used in Nicolas et al., 2012)."NA" if not annotated in Nicolas et al., 2012
TUshortUp	Identifiers of the up-shifts (promoters) responsible for the expression of this segment (as detected in Nicolas et al. 2012)
TUshortSig	The sigma-factors responsible for the transcription from the upshifts listed in TUshortUp (as predicted in Nicolas et al. 2012)
Function	Known functions (according to Subtiwiki)

## Sheet: data
Name	Locus_tag	StartV3	EndV3	Strand	1012log2RM/WT.sense	1012Qval.sense	1012log2RM/WT.antisense	1012Qval.antisense	1012DEkey.sense	1012DEkey.antisense	3610log2RM/WT.sense	3610Qval.sense	3610log2RM/WT.antisense	3610Qval.antisense	3610DEkey.sense	3610DEkey.antisense	AntisenseName	TUshortUp	TUshortSig	Function
tlpC	BSU03440	372771	374492	-1	-1.42821	1.68589e-07	2.92246	8.85901e-08	Down	Up	-2.03972	6.7198e-08	2.68922	3.54743e-16	Down	Up	S125	U265	SigD	signal transduction in motility and chemotaxis<motility and chemotaxis<exponential and early post-exponential lifestyles<Lifestyles, NA<NA<membrane proteins<Groups of genes		sp|P39738|FLID_BACSU Flagellar hook-associated protein 2 OS
cheV	BSU14010	1473605	1474516	-1	-1.20368	4.13223e-07	2.25536	7.64194e-08	Down	Up	-1.43215	9.08421e-05	3.16014	2.27144e-12	Down	Up	NA	U1152	SigD	control of two-component response regulators<transcription factors and their control<regulation of gene expression<Information processing, signal transduction in motility and chemotaxis<motility and chemotaxis<exponential and early post-exponential lifestyles<Lifestyles, NA<NA<phosphoproteins<Groups of genes
degR	BSU21940	2308157	2308339	-1	-1.66697	1.10362e-06	3.95124	1.29245e-07	Down	Up	-1.93915	1.34766e-06	4.08099	1.99086e-33	Down	Up	S829	U1720	SigD	control of two-component response regulators<transcription factors and their control<regulation of gene expression<Information processing
yvzG	BSU35319	3631763	3632140	-1	-1.68698	6.46352e-07	2.01701	1.39754e-06	Down	Up	-0.99982	0.00400195	1.12351	0.0448057	Down	Up	NA	U2770, U2771, U2773	SigD, SigA, SigD	motility and chemotaxis/ other<motility and chemotaxis<exponential and early post-exponential lifestyles<Lifestyles
fliT	BSU35320	3632150	3632491	-1	-1.85446	3.09676e-07	2.17674	1.80474e-06	Down	Up	-0.711958	0.0555093	2.6005	0.000788193	Down	Up	NA	U2770, U2771, U2773	SigD, SigA, SigD	flagellar proteins<motility and chemotaxis<exponential and early post-exponential lifestyles<Lifestyles
fliS	BSU35330	3632488	3632889	-1	-1.92425	2.56355e-07	2.65575	1.46432e-07	Down	Up	-0.613388	0.091713	3.25878	3.20891e-08	~	Up	NA	U2770, U2771, U2773	SigD, SigA, SigD	flagellar proteins<motility and chemotaxis<exponential and early post-exponential lifestyles<Lifestyles
fliD	BSU35340	3632911	3634407	-1	-2.14336	4.22247e-07	2.57174	4.00782e-07	Down	Up	-0.585992	0.0923243	4.30489	3.55867e-19	~	Up	NA	U2770, U2771, U2773	SigD, SigA, SigD	flagellar proteins<motility and chemotaxis<exponential and early post-exponential lifestyles<Lifestyles		sp|P39209|TLPC_BACSU Methyl-accepting chemotaxis protein tlpC OS
yvyC	BSU35350	3634425	3634754	-1	-2.22994	7.30122e-07	3.11505	1.86302e-07	Down	Up	-0.296721	0.301123	5.17741	2.29432e-07	~	Up	NA	U2770, U2771, U2773	SigD, SigA, SigD	flagellar proteins/ based on similarity<motility and chemotaxis<exponential and early post-exponential lifestyles<Lifestyles		sp|P37599|CHEV_BACSU Chemotaxis protein CheV OS
ggaA	BSU35690	3670035	3671375	-1	-1.1885	0.000139258	1.57664	0.0130864	Down	Up	-1.31455	0.00188802	3.06057	6.47902e-10	Down	Up	S1367	U2793, U2794	SigA, SigD	biosynthesis of teichoic acid<cell wall synthesis<cell envelope and cell division<Cellular processes, biosynthesis of teichoic acid<biosynthesis of cell wall components<additional metabolic pathways<Metabolism, NA<NA<phosphoproteins<Groups of genes
flhP	BSU36390	3745436	3746245	-1	-1.95465	1.45195e-06	1.02548	4.34246e-05	Down	Up	-1.699	6.86537e-06	1.48887	0.000319991	Down	Up	S1403	U2853, U2854	SigD, SigA	flagellar proteins<motility and chemotaxis<exponential and early post-exponential lifestyles<Lifestyles
flhO	BSU36400	3746279	3747091	-1	-2.05992	1.52405e-07	2.7699	7.88522e-08	Down	Up	-1.61475	7.72918e-05	3.92115	9.8223e-24	Down	Up	NA	U2853, U2854	SigD, SigA	flagellar proteins<motility and chemotaxis<exponential and early post-exponential lifestyles<Lifestyles
