# Supplementary material for: Termination factor Rho: From the control of pervasive transcription to cell fate determination in Bacillus subtilis
Source: PLoS Genet. 2017 Jul 19;13(7):e1006909. doi: 10.1371/journal.pgen.1006909 (PMC5540618; doi:10.1371/journal.pgen.1006909)
Supplement: S5 Table — (XLSX) [file pgen.1006909.s014.xlsx]

## Sheet: legend
S5 Table. Transcription levels in the 5'-part, central-part and 3'-part of the kinB gene across 275 RNA samples.
Legend for the different columns
cond	Key for the growth condition as defined in Nicolas et al. 2012. Discribed in TableS1 provided at http://www.basysbio.eu/bsubtranscriptome/
chip_id	Unique identifier of the hybridization
chromosomemedian	Chromosome median of the values smoothed with HMMtiling algorithm (Nicolas et al. 2009). The only normalization step applied to the transcription levels reported in the subsequent columns was to subtract the chromosome median.
medianKinB5prime	Median computed on the probes lying entirely in the first 200 bp (5'-part) of the kinB gene (after subtracting the chromosome median).
medianKinBcenter	Median computed on the probes lying entirely in the central 200 bp (central-part) of the kinB gene (after subtracting the chromosome median).
medianKinB3prime	Median computed on the probes lying entirely in the last 200 bp (3'-part) of the kinB gene (after subtracting the chromosome median).
bioreplicate	Number indicating the biological replicate for the given condition key.
techreplicate	Number indicating the technical replicate for the given biological replicate.

## Sheet: data
cond	chip_id	chromosomemedian	medianKinB5prime	medianKinBcenter	medianKinB3prime	bioreplicate	techreplicate
Lbexp	25350202	7.74819	2.30295	0.4195	0.4239	1	1
Lbexp	25368302	7.80098	3.5954	0.9432	0.70595	2	1
Lbexp	25348702	7.83092	2.3349	0.413	0.52075	3	1
Lbtran	25350002	7.7567	3.8895	0.9594	0.86745	1	1
Lbtran	25350302	7.6507	3.59555	1.048	0.71855	2	1
Lbtran	25350802	7.70013	2.69205	1.0097	0.7291	3	1
Lbstat	25350502	7.9565	1.6601	0.7129	0.3005	1	1
Lbstat	25350102	8.06416	1.2897	0.2816	0.21055	2	1
Lbstat	25350702	7.93862	1.3541	0.5287	0.1526	3	1
LBGexp	25351002	7.6064	2.66615	0.2431	0.3402	1	1
LBGexp	25350402	7.60489	3.31825	0.7355	0.6265	2	1
LBGexp	25350602	7.71302	2.8667	0.0701	0.01205	3	1
LBGtran	27737502	7.76714	2.16915	0.102	0.1118	2	1
LBGtran	27061402	7.69735	2.99355	0.6434	0.65335	3	1
LBGstat	27738002	7.51744	0.976	-0.4226	-0.4733	1	1
LBGstat	27737202	7.43994	0.7918	-0.3579	-0.38055	2	1
LBGstat	27737302	7.85888	1.4531	-0.1762	-0.21555	3	1
S0	28386102	7.73673	3.37675	1.9626	0.99665	1	1
S0	28384902_01	7.67664	3.13315	1.1073	0.74675	2	1
S0	29584102	8.00381	2.54175	0.9052	0.5565	3	1
S1	28384002	8.30471	4.22825	3.8454	3.04025	1	1
S1	28358602	8.35531	4.0255	3.7432	3.00705	2	1
S1	29569102	7.91193	4.34115	3.8737	3.5697	3	1
S2	28345202_01	8.33368	3.34895	2.9544	2.66105	1	1
S2	28438702_01	8.0084	3.47125	3.2334	2.87515	2	1
S2	29584002	7.92374	2.7299	2.8477	2.7753	3	1
S3	28353902	8.7994	2.6884	2.7022	1.7429	1	1
S3	28407302_01	8.46304	3.2441	2.7838	2.23505	2	1
S3	29593702	8.26687	0.96665	1.0448	0.96385	3	1
S4	28353602_01	9.09948	1.9597	1.3506	1.0733	1	1
S4	29633702	8.80664	1.0898	1.1912	0.8557	2	1
S4	29593902	8.55257	1.06585	0.9956	1.0841	3	1
S5	28387702	8.9668	0.99475	1.0251	0.32635	1	1
S5	29581902	8.96993	0.8514	0.8956	0.3381	2	1
S5	29636602	9.14631	1.1204	0.8874	0.3882	3	1
S6	28357602	8.92151	-0.49305	-1.0624	-1.17025	1	1
S6	29634602	7.98096	-0.60715	-0.8085	-0.47905	2	1
S6	29637702	8.80886	-0.20415	-0.3318	-0.83115	3	1
S6	39203702	9.38775	-0.54925	-0.8801	-1.00935	1	2
S6	42359702	7.98392	-0.24085	-0.2919	-0.3928	2	2
S6	39204702	9.05361	-0.27405	-0.3241	-1.0928	3	2
S6	43477102	8.93973	-0.38775	-0.392	-0.6265	4	1
S6	43203402	9.16329	-0.45495	-0.4291	-0.6423	5	1
S6	43259002	9.09857	-0.31315	-0.2433	-0.7202	6	1
S7	43261002	9.79686	-0.2481	-0.4997	-0.67445	4	1
S7	43260902	9.79341	-0.29095	-0.3512	-0.8535	5	1
S7	43477202	10.065	-0.0778	-0.6292	-0.90005	6	1
S8	43256702	9.57122	-0.3028	-0.2939	-0.73545	4	1
S8	43271102	9.58841	0.16555	-0.4278	-0.4795	5	1
G135	33853802	8.10016	1.2976	-0.3898	-0.24355	1	1
G135	33849902	7.76678	0.4529	-0.1599	-0.08805	3	1
G150	33856402	7.80745	1.54765	-0.0086	0.01425	1	1
G150	33873202	7.71306	1.9863	0.2291	0.16745	2	1
G150	29750102	8.17578	1.06755	-0.1975	-0.30555	3	1
G180	29759602	7.77708	1.4582	-0.0464	-0.1146	1	1
G180	29634102	7.61682	1.6983	0.2456	0.1094	2	1
G180	33853902	7.61247	1.28405	-0.2045	-0.21275	3	1
C30	42359802	9.54201	0.5516	-0.5499	-1.0032	1	1
C30	42068102	9.78971	0.42795	-0.6417	-1.1424	2	1
C90	39425302	9.4048	1.3403	-0.4599	-0.81345	1	1
C90	39202602	8.12902	2.30895	1.0943	0.53695	2	1
BI	32835602	7.86195	2.59465	1.617	1.1228	1	1
BI	32823102	8.02134	2.27475	1.1663	0.8963	2	1
BC	32831902	7.99486	1.64835	0.8041	0.3813	2	1
BC	39182802	8.85338	0.326	-0.0178	-0.9057	1	2
BC	39226502	9.75378	0.4016	-0.5327	-1.0592	2	2
BC	32815402	7.83174	1.1293	0.5299	0.08485	1	1
Sw	32815602	8.27439	-0.2358	-0.5212	-1.1799	1	1
Sw	32815502	7.89896	0.60475	-0.0435	-0.50325	2	1
BT	32815202	8.74431	1.89985	1.7981	0.96495	1	1
BT	32815702	8.4521	1.59135	1.6198	1.09855	2	1
B36	32830302	8.24317	0.8567	0.6376	0.0771	1	1
B36	32815102	8.22569	1.11755	1.1	0.12535	2	1
B60	32815302	8.23019	1.24035	0.3385	-0.0504	1	1
B60	32835802	8.60419	1.648	0.6697	0.0439	2	1
M9-exp	27733402	7.87505	4.23715	3.4596	3.1602	1	1
M9-exp	27733502	7.77281	3.8533	3.2463	2.97365	2	1
M9-exp	27732902	7.49734	4.07395	3.3897	3.05965	3	1
M9-tran	27733002	7.85485	3.77085	2.8851	2.79695	1	1
M9-tran	27733202	7.81048	3.55505	2.9462	2.5562	2	1
M9-tran	27728702	7.78492	4.0858	3.2565	3.0471	3	1
M9-stat	27732502	8.14301	1.78215	1.2018	0.8924	1	1
M9-stat	27732802	8.13656	1.72555	0.9777	0.8675	2	1
M9-stat	27732702	7.87592	1.8053	1.1489	0.81245	3	1
M/G	15402302	9.59123	1.31375	0.8498	0.3029	1	1
M/G	15346902	8.26461	3.20575	2.4662	1.77605	2	1
M/G	15354202	8.2471	3.1165	2.4593	1.8343	3	1
Glu	15403702	8.63949	3.38135	2.7041	2.049	1	1
Glu	15349202	8.23768	3.51405	3.1804	2.6484	2	1
Glu	15349002	8.4328	3.52775	3.1819	2.315	3	1
Fru	15354002	9.02168	2.9981	2.3416	1.589	1	1
Fru	15345702	9.33637	2.83885	2.2675	1.42255	2	1
Fru	15352002	7.98562	3.6585	2.952	2.5148	3	1
Mal	15352102	8.02286	2.0903	1.8237	1.663	1	1
Mal	15350202	8.8784	1.92715	1.7999	1.00165	2	1
Mal	15356102	8.16318	2.9953	2.532	2.0232	3	1
UNK1	15362102	8.2256	3.53855	3.1573	2.4839	1	1
G/S	15386002	9.22993	1.82685	1.29	0.74155	2	1
G/S	15356002	9.02873	2.3955	2.1644	1.4774	3	1
Pyr	15521602	9.05009	1.62885	0.8327	0.85285	1	1
Pyr	15390702	9.36159	1.44965	1.1564	0.57595	2	1
Pyr	15522102	9.4009	1.293	0.9399	0.5275	3	1
Gly	15517802	8.26827	2.18075	1.416	1.10195	1	1
Gly	15356202	8.88735	2.39585	1.0923	1.0185	2	1
Gly	15358002	8.62472	1.2779	0.8114	0.1872	3	1
Glucon	15409902	9.08726	1.63985	1.3415	0.90885	1	1
Glucon	15416802	8.71976	2.38285	2.1824	1.4766	2	1
Glucon	15525402	8.41879	1.70855	1.899	1.8651	3	1
aero	32848902	8.21318	3.1704	1.5122	1.2558	1	1
aero	32848402	7.78171	3.19355	1.2012	1.1305	2	1
aero	32839402	7.85392	3.8897	2.5573	1.86235	3	1
nit	32848302	8.47977	2.21405	0.9879	0.5404	1	1
nit	32848802	8.33638	2.7284	1.3067	1.1279	2	1
nit	32848702	8.18594	2.5554	0.9349	0.8858	3	1
ferm	32835902	8.11375	2.0876	0.7393	0.52935	1	1
ferm	32848502	7.90907	2.5829	0.9329	0.60035	2	1
ferm	32875102	8.51459	2.05855	0.6185	0.5863	3	1
T-5,40H	32860802	8.08981	3.85515	3.3138	2.89355	1	1
T-4,40H	32876002	8.15014	3.57775	2.6537	2.62205	1	1
T-3,40H	32860502	7.98893	3.76705	2.9067	2.58825	1	1
T-2,40H	32875702	7.79309	3.81435	2.6304	2.5635	1	1
T-1,40H	32874902	7.81252	3.5313	2.4017	2.2608	1	1
T-1,10H	32875902	7.85849	3.36555	2.3843	2.04395	1	1
T-0,40H	32860902	7.69785	3.8747	2.8393	2.41385	1	1
T0,0H	32860102	7.65698	3.6237	2.4883	2.27145	1	1
T0,30H	32876202	8.28928	2.20495	0.2722	0.15695	1	1
T1,0H	34436402	7.9012	2.89405	2.1575	1.71415	1	1
T1,30H	34528602	8.15711	2.4292	2.0123	1.46375	1	1
T2,0H	34508402	8.23526	2.26	1.9996	1.7536	1	1
T2,30H	34549502	8.18676	3.23195	2.9264	2.4519	1	1
T3,0H	34489302	7.93683	2.8623	2.6997	2.2619	1	1
T3,30H	34489502	8.31636	2.57365	2.5342	1.97055	1	1
T4,0H	34533902	8.18518	2.6084	2.6262	1.7775	1	1
T5,0H	34489402	8.17496	1.8483	2.0308	1.4632	1	1
HPh	11946602	8.25016	3.5936	1.8465	1.5745	1	1
HPh	11953802	7.7667	3.5258	2.1109	1.83735	2	1
HPh	11955202	8.40354	2.8803	1.5921	1.1072	3	1
LPh	11962902	8.02063	3.14665	1.9128	1.49025	1	1
LPh	11953902	8.04095	4.05015	2.5688	2.19175	2	1
LPh	11971902	8.20277	3.1751	1.9877	1.69495	3	1
LPhT	12085002	8.07622	2.3752	0.7172	0.54315	1	1
LPhT	11955302	7.87447	2.59285	0.6999	0.40725	2	1
LPhT	11955002	8.15252	2.61655	0.8653	0.2129	3	1
SMMPr	25347902	7.84759	3.62245	2.4563	2.04125	1	1
SMMPr	25348202	8.00781	3.4259	2.3659	1.8884	2	1
SMMPr	25348302	8.01137	3.2286	2.2538	1.9335	3	1
HiTm	25345002	8.20386	2.12015	1.4002	1.395	1	1
HiTm	25344702	8.03452	3.3838	1.9028	1.5074	2	1
HiTm	25347002	8.09935	3.62185	2.2972	2.11185	3	1
LoTm	25348402	8.58848	3.41735	2.0069	1.37335	1	1
LoTm	25348102	8.42678	2.97895	2.0505	1.4549	2	1
LoTm	25348002	8.43215	2.88455	1.7889	1.1496	3	1
HiOs	25346802	8.07746	3.54305	2.6643	2.2874	1	1
HiOs	25344902	8.80337	2.66655	1.506	1.38755	2	1
HiOs	25347502	8.38766	3.21045	2.6381	1.8562	3	1
BMM	25347702	7.60719	4.5709	3.7784	3.1453	1	1
BMM	25347602	7.63595	4.44585	3.3685	2.96125	2	1
BMM	25344402	8.07054	3.97255	3.0197	2.26965	3	1
Heat	25340602	8.41133	3.89975	2.3839	1.3055	1	1
Heat	25344602	7.9827	3.67155	2.4596	1.3114	2	1
Heat	25341002	8.28438	3.3103	1.9947	1.068	3	1
Cold	25347802	7.92789	4.8457	3.6562	2.95375	1	1
Cold	25344502	7.95452	4.3063	3.4836	2.01805	2	1
Cold	25340802	7.89039	3.95305	2.7964	2.27435	3	1
Etha	25348602	7.96885	3.1062	2.0352	1.93935	1	1
Etha	25340502	8.1329	2.6455	1.9068	1.099	2	1
Etha	25340702	7.79894	3.35505	2.4382	1.86635	3	1
SMM	25347102	8.0559	3.6383	2.5996	2.27815	1	1
SMM	25346902	8.11343	3.8259	2.6142	2.19145	2	1
SMM	25346702	7.8649	4.1925	2.7529	2.5694	3	1
Salt	25345102	8.14632	2.67775	1.4059	1.09145	1	1
Salt	25344802	8.02966	2.55165	1.4705	1.02535	2	1
Salt	25347202	7.91967	2.75435	1.4919	1.11535	3	1
Mt0	27737602	7.7918	2.3382	0.5608	0.3431	1	1
Mt0	27737802	7.72948	2.20625	1.067	0.5544	2	1
Mt0	28385002	7.65875	2.4613	0.2114	0.067	3	1
M0t45	27737402	7.65372	2.6988	1.2231	0.8845	1	1
M0t45	28386202	8.06893	2.58715	0.8109	0.362	2	1
M0t45	28358702	7.72561	2.7882	1.2131	0.73815	3	1
M0t90	27737702	7.6306	2.01525	1.4794	0.90365	1	1
M0t90	28444802	7.87311	3.19945	1.1819	0.5876	2	1
M0t90	28387802_01	7.54858	3.112	1.7205	1.61435	3	1
M40t45	25414802	7.73013	1.87365	0.9599	0.8031	1	1
M40t45	28390602	8.00681	3.03835	1.2288	0.7322	2	1
M40t45	28463502	7.71021	3.66655	1.4939	0.8659	3	1
M40t90	27061602	7.45557	2.54975	1.8966	1.33255	1	1
M40t90	28384202_01	7.60309	3.44525	1.5923	1.09065	2	1
M40t90	28384802_01	7.65274	3.2995	2.3047	1.64275	3	1
dia0	25321202	7.49914	2.822	0.4209	0.31135	1	1
dia0	25340102	7.64588	3.0196	0.5707	0.35265	2	1
dia0	29581702	7.44677	2.8364	1.1263	0.9231	3	1
dia5	25337802	7.63087	3.19645	0.3922	0.34985	1	1
dia5	25340002	7.91378	2.84445	0.2528	0.14315	2	1
dia5	25348502	7.65974	3.209	0.3695	0.10425	3	1
dia15	25321902	7.93441	2.7076	0.5975	0.0828	1	1
dia15	25339602	8.09722	2.6801	0.4036	-0.16945	2	1
dia15	25339402	7.7556	3.40825	0.7564	0.42925	3	1
Diami	27744802	7.9116	1.7542	-0.0689	-0.21245	1	1
Diami	32848002	7.72404	2.3651	-0.0618	-0.31705	2	1
Diami	27744702	8.13855	1.7284	-0.1885	-0.3052	3	1
Paraq	29583002	8.13146	1.67265	-0.0466	-0.11425	1	1
Paraq	32848102	8.01833	2.7056	-0.0739	-0.23075	2	1
Paraq	29634702	7.47443	2.06165	0.0304	-0.05355	3	1
H2O2	32848202	7.91802	2.72215	0.5284	0.34065	1	1
H2O2	32844902	8.11207	2.16135	0.477	0.12045	2	1
H2O2	27746602	8.13223	2.1155	0.4274	0.20505	3	1
Oxctl	27746402	8.1246	1.57305	-0.0381	-0.10245	1	1
Oxctl	27744902	8.07992	1.8237	-0.2077	-0.1415	2	1
Oxctl	32839302	7.9933	2.3483	-0.2093	-0.33335	3	1
GM-0,1	10236302	7.68148	3.87675	2.9551	2.9424	1	1
GM-0,2	10240202	8.00321	3.2564	2.6286	2.5884	1	1
GM+5	10240302	7.54777	3.61295	3.1991	2.63335	1	1
GM+15	10242502	7.61864	4.0825	2.9434	2.85035	1	1
GM+25	17179302	7.70745	4.3594	3.449	2.54085	1	1
GM+45	10244302	7.7835	4.2706	3.2893	2.9734	1	1
GM+60	10244602	7.6559	4.17925	3.2993	2.7012	1	1
GM+90	10319902	7.78831	4.0021	3.0662	2.7287	1	1
GM+120	10322702	8.13376	2.1877	1.531	1.40535	1	1
GM+150	17158702	8.01088	3.48335	2.2213	1.85375	1	1
GM-0,1	13973302	7.76215	4.42635	4.0047	3.01295	2	1
GM-0,2	17239902	7.96917	4.0038	3.2471	3.0555	2	1
GM+5	10211402	7.66749	3.98385	3.4147	3.0177	2	1
GM+10	10216402	7.52965	3.9495	3.1919	3.02905	2	1
GM+15	10226802	8.0192	3.21735	2.3309	2.1472	2	1
GM+25	16959802	7.63105	4.28255	3.044	2.7025	2	1
GM+45	10229502	7.21344	3.30955	3.0667	2.64395	2	1
GM+60	10235002	7.46208	3.21365	2.774	2.14335	2	1
GM+90	20971602	8.15768	3.4641	2.3782	1.76025	2	1
GM+150	10236602	7.62046	2.79525	1.9012	1.33375	2	1
GM-0,1	16991902	7.96591	3.8979	3.0679	2.47425	3	1
GM-0,2	17183602	7.50661	4.24745	3.5262	2.8515	3	1
GM+5	10404402	7.89155	3.73185	2.9464	2.5096	3	1
GM+10	10410902	7.33737	3.10745	2.336	1.86185	3	1
GM+15	10216702	7.8038	3.5412	2.2658	2.17235	3	1
GM+25	10217102	7.74138	3.02295	2.38	1.6607	3	1
GM+45	10218302	8.02396	2.55525	2.1965	1.9079	3	1
GM+60	10219302	7.79717	2.61985	2.2134	1.49195	3	1
GM+90	16981502	7.89394	3.1226	2.3234	1.81945	3	1
GM+120	20975802	8.44228	2.65525	1.7314	0.84145	3	1
GM+150	16960402	7.86106	3.13135	2.1802	1.72525	3	1
MG-0,1	10410402	7.662	3.8423	2.8323	2.53985	1	1
MG+5	10226702	8.219	3.3365	2.3247	2.30565	1	1
MG+10	16976802	7.81302	4.26545	3.3831	2.65725	1	1
MG+15	17176602	7.59479	3.54515	2.6811	2.0705	1	1
MG+25	17138402	7.7194	3.90795	3.2255	2.39615	1	1
MG+45	10229802	8.24101	3.39825	1.6954	2.0445	1	1
MG+120	10237002	7.95792	2.88705	2.8245	2.0401	1	1
MG+150	17170002	7.73888	3.35725	2.7133	2.3855	1	1
MG-0,1	10238002	7.06761	3.4185	2.9965	2.7221	2	1
MG-0,2	10331702	7.76378	3.50655	3.0875	2.2918	2	1
MG+t5	10374502	7.42133	3.87375	3.4972	2.99935	2	1
MG+10	10217502	7.63021	4.07175	3.1498	2.6972	2	1
MG+15	17000602	8.08705	4.04035	3.1326	2.94115	2	1
MG+25	10218502	7.60954	3.66485	2.6876	2.71305	2	1
MG+45	10218602	7.45582	3.33355	2.6911	2.4692	2	1
MG+60	10218902	7.74435	3.5934	3.1643	2.4727	2	1
MG+90	10219102	7.37732	3.8854	2.9596	2.68955	2	1
MG+120	17176202	7.66963	4.6196	3.9694	3.45985	2	1
MG-0,1	10223302	7.88712	4.2301	3.5705	2.9383	3	1
MG-0,2	10226602	7.91317	3.35455	2.9583	2.31575	3	1
MG+5	20974702	7.89941	3.54505	2.7541	2.1011	3	1
MG+10	10326302	7.73451	2.7697	2.5202	2.56975	3	1
MG+15	24698102	7.97522	4.0588	3.0825	2.668	3	1
MG+25	14627102	7.74515	3.94085	3.457	2.64545	3	1
MG+45	14632602	7.90111	4.06075	3.7245	3.03355	3	1
MG+60	17245002	7.7629	3.61005	3.0537	2.74075	3	1
MG+90	14625202	7.70455	4.3001	3.7557	3.06425	3	1
MG+120	14633902_01	7.6627	4.1048	3.9375	3.06975	3	1
MG+150	14630502	7.93461	3.91275	2.9336	2.50975	3	1
RM Lbexp	38644502	1.45004	2.50779	1.47539	1.24389	1	1
RM LBexp	38666402	1.39839	2.48749	1.43199	1.19847	2	1
RM LBexp	38826702	1.67062	2.50582	1.69797	1.47517	3	1
WT Lbexp	38666602	0.20104	2.72954	0.2189	0.12804	1	1
WT LBexp	34110902	0.086595	2.50672	0.09686	-0.00474	2	1
WT LBexp	38629502	0.34682	2.84239	0.35943	0.059	3	1
